# Supplementary material for: Adherence with Dosing Guideline in Patients with Impaired Renal Function at Hospital Discharge
Source: PLoS One. 2015 Jun 8;10(6):e0128237. doi: 10.1371/journal.pone.0128237 (PMC4459981; doi:10.1371/journal.pone.0128237)
Supplement: S1 Table — (XLSX) [file pone.0128237.s001.xlsx]

## Sheet: UPOD database
upod_id	hos_id	hos_startdt	hos_stopdt	opnameduur	hos_dep_stop	hos_spec_stop	snijdend	sexe	hos_dur_cat	age	age_cat	age_cat_5	creat_last	creat_last_date	mdrd_last	mdrd_last_cat	mdrd_last_days	aut_rep_MDRD	presc_acebutolol	day_dosis_acebutolol	dos_adj_req_acebutolol	foutedosis2_acebutolol	presc_aciclovir	day_dosis_aciclovir	dos_adj_req_aciclovir	foutedosis2_aciclovir	presc_acipimox	day_dosis_acipimox	foutedosis1_acipimox	foutedosis2_acipimox	presc_alendroninezuur	day_dosis_alendroninezuur	dos_adj_req_alendroninezuur	foutedosis2_alendroninezuur	presc_allopurinol	day_dosis_allopurinol	dos_adj_req_allopurinol	foutedosis1_allopurinol	foutedosis2_allopurinol	presc_amantadine	day_dosis_amantadine	dos_adj_req_amantadine	foutedosis1_amantadine	foutedosis2_amantadine	presc_amiloride	day_dosis_amiloride	dos_adj_req_amiloride	foutedosis2_amiloride	presc_atenolol
4882	1127625	2011-05-23 21:20:00	2011-06-08 11:30:00	15.5903	B310	CAR	0	0	1	71.2	2	4	194	194	29.72	2	0	1	0		0	0	0		0	0	0	#NULL!	0	0	0	#NULL!	0	0	0	#NULL!	0	0	0	0	#NULL!	0	0	0	0	#NULL!	0	0	0
14246	750777	2007-11-18 16:24:00	2007-11-23 12:00:00	4.81667	A308	ONC	0	1	2	66.7	2	4	110	110	43.01	1	2	0	0		0	0	0		0	0	0	#NULL!	0	0	0	#NULL!	0	0	0	#NULL!	0	0	0	0	#NULL!	0	0	0	0	#NULL!	0	0	0
14406	941689	2009-09-02 09:30:00	2009-09-22 19:00:00	20.3958	B310	CAR	0	0	1	74.1	2	4	212	212	26.61	2	1	1	0		0	0	0		0	0	0	#NULL!	0	0	0	#NULL!	0	0	0	#NULL!	0	0	0	0	#NULL!	0	0	0	0	#NULL!	0	0	0
23892	1026083	2010-05-25 13:24:00	2010-05-26 15:15:00	1.07708	B310	CAR	0	0	2	78.3	2	4	139	139	42.83	1	1	1	0		0	0	0		0	0	0	#NULL!	0	0	0	#NULL!	0	0	0	#NULL!	0	0	0	0	#NULL!	0	0	0	0	#NULL!	0	0	0
27872	1004455	2010-01-27 11:00:00	2010-01-30 12:00:00	3.04167	A307	REU	0	0	2	87.4	3	5	120	120	49.63	1	3	1	0		0	0	0		0	0	0	#NULL!	0	0	0	#NULL!	0	0	0	#NULL!	0	0	0	0	#NULL!	0	0	0	0	#NULL!	0	0	0
34365	858477	2008-12-17 10:40:00	2009-01-06 16:00:00	20.2222	A300	HAE	0	0	1	65.8	2	4	163	163	36.92	1	1	0	0		0	0	0		0	0	0	#NULL!	0	0	0	#NULL!	0	0	0	#NULL!	0	0	0	0	#NULL!	0	0	0	0	#NULL!	0	0	0
37529	729238	2007-07-04 19:59:00	2007-07-08 10:30:00	3.60486	A395	GER	0	0	2	69.7	2	4	140	140	43.49	1	2	0	0		0	0	0		0	0	0	#NULL!	0	0	0	#NULL!	0	0	0	#NULL!	0	0	0	0	#NULL!	0	0	0	0	#NULL!	0	0	1
39253	904352	2009-01-27 08:57:00	2009-02-03 13:00:00	7.16875	A303	NEF	0	1	1	61.5	1	3	277	277	15.06	2	1	0	0		0	0	0		0	0	0	#NULL!	0	0	0	#NULL!	0	0	0	#NULL!	0	0	0	0	#NULL!	0	0	0	0	#NULL!	0	0	0
57470	700030	2007-01-01 14:30:00	2007-01-02 19:15:00	1.19792	B410	CAR	0	0	2	82.3	3	5	139	139	42.4	1	1	0	0		0	0	0		0	0	0	#NULL!	0	0	0	#NULL!	0	0	0	#NULL!	0	0	0	0	#NULL!	0	0	0	0	#NULL!	0	0	0
63835	926688	2009-06-03 16:52:00	2009-06-10 14:30:00	6.90139	A302	HAE	0	1	2	78.7	2	4	211	211	19.61	2	0	1	0		0	0	0		0	0	0	#NULL!	0	0	0	#NULL!	0	0	1	100	1	0	0	0	#NULL!	0	0	0	0	#NULL!	0	0	0
65198	946809	2009-09-29 12:04:00	2009-10-09 17:00:00	10.2056	C303	VAT	1	0	1	74.8	2	4	137	137	43.96	1	0	1	0		0	0	0		0	0	0	#NULL!	0	0	0	#NULL!	0	0	0	#NULL!	0	0	0	0	#NULL!	0	0	0	0	#NULL!	0	0	0
73872	1023574	2010-05-11 11:00:00	2010-05-18 14:00:00	7.125	A303	NEF	0	0	1	42.4	1	2	153	153	43.43	1	0	1	0		0	0	0		0	0	0	#NULL!	0	0	0	#NULL!	0	0	0	#NULL!	0	0	0	0	#NULL!	0	0	0	0	#NULL!	0	0	0
75729	1108041	2011-02-11 10:07:00	2011-02-13 12:15:00	2.08889	A303	NEF	0	1	2	26.1	1	1	133	133	41.8	1	1	1	0		0	0	0		0	0	0	#NULL!	0	0	0	#NULL!	0	0	0	#NULL!	0	0	0	0	#NULL!	0	0	0	0	#NULL!	0	0	0
78357	930268	2009-06-24 04:26:00	2009-07-03 14:00:00	9.39861	A303	NEF	0	0	1	24.5	1	1	564	564	10.77	2	0	1	0		0	0	0		0	0	0	#NULL!	0	0	0	#NULL!	0	0	0	#NULL!	0	0	0	0	#NULL!	0	0	0	0	#NULL!	0	0	0
78668	842427	2008-09-18 21:00:00	2008-09-22 11:00:00	3.58333	D360	NER	0	0	2	73.9	2	4	143	143	41.94	1	4	0	0		0	0	0		0	0	0	#NULL!	0	0	0	#NULL!	0	0	0	#NULL!	0	0	0	0	#NULL!	0	0	0	0	#NULL!	0	0	0
79511	950183	2009-10-17 12:30:00	2009-10-23 08:00:00	5.8125	B310	CAR	0	1	2	80.1	3	5	122	122	36.77	1	1	1	0		0	0	0		0	0	0	#NULL!	0	0	0	#NULL!	0	0	0	#NULL!	0	0	0	0	#NULL!	0	0	0	0	#NULL!	0	0	0
83964	747661	2007-10-31 07:21:00	2007-11-23 12:00:00	23.1937	B340	LON	0	0	1	80.2	3	5	271	271	19.73	2	0	0	0		0	0	0		0	0	0	#NULL!	0	0	0	#NULL!	0	0	1	100	1	0	0	0	#NULL!	0	0	0	0	#NULL!	0	0	0
86323	945525	2009-09-23 05:15:00	2009-09-26 09:00:00	3.15625	B410	CAR	0	0	2	58.9	1	3	168	168	36.47	1	1	1	0		0	0	0		0	0	0	#NULL!	0	0	0	#NULL!	0	0	0	#NULL!	0	0	0	0	#NULL!	0	0	0	0	#NULL!	0	0	0
94230	931976	2009-07-06 09:30:00	2009-07-16 15:30:00	10.25	B310	CAR	0	0	1	67.1	2	4	138	138	44.57	1	0	1	0		0	0	0		0	0	0	#NULL!	0	0	0	#NULL!	0	0	1	300	1	1	0	0	#NULL!	0	0	0	0	#NULL!	0	0	0
96110	901221	2009-01-09 07:00:00	2009-01-21 15:00:00	12.3333	C303	URO	1	1	1	68.2	2	4	113	113	41.51	1	0	0	0		0	0	0		0	0	0	#NULL!	0	0	0	#NULL!	0	0	0	#NULL!	0	0	0	0	#NULL!	0	0	0	0	#NULL!	0	0	0
96567	830149	2008-07-02 06:13:00	2008-07-11 11:00:00	9.19931	B340	LON	0	1	1	80.6	3	5	95	95	49.02	1	1	0	0		0	0	0		0	0	0	#NULL!	0	0	0	#NULL!	0	0	0	#NULL!	0	0	0	0	#NULL!	0	0	0	0	#NULL!	0	0	1
97672	1008028	2010-02-14 20:30:00	2010-03-03 17:00:00	16.8542	C303	VAT	1	0	1	85.4	3	5	130	130	45.46	1	1	1	0		0	0	0		0	0	0	#NULL!	0	0	0	#NULL!	0	0	0	#NULL!	0	0	0	0	#NULL!	0	0	0	0	#NULL!	0	0	0
98007	704391	2007-01-26 13:37:00	2007-02-28 13:00:00	32.9743	C303	VAT	1	1	3	82.9	3	5	97	97	47.58	1	24	0	0		0	0	0		0	0	0	#NULL!	0	0	0	#NULL!	0	0	0	#NULL!	0	0	0	0	#NULL!	0	0	0	0	#NULL!	0	0	0
107687	707948	2007-02-18 16:34:00	2007-02-23 11:00:00	4.76806	B340	LON	0	0	2	68.8	2	4	179	179	32.84	1	1	0	0		0	0	0		0	0	0	#NULL!	0	0	1	999	0	0	0	#NULL!	0	0	0	0	#NULL!	0	0	0	0	#NULL!	0	0	0
114502	903449	2009-01-21 15:00:00	2009-02-05 10:00:00	14.7917	D360	NER	0	0	1	61.9	1	3	184	184	32.5	1	1	0	0		0	0	0		0	0	0	#NULL!	0	0	0	#NULL!	0	0	0	#NULL!	0	0	0	0	#NULL!	0	0	0	0	#NULL!	0	0	0
116688	728613	2007-06-29 23:04:00	2007-07-05 13:00:00	5.58056	A304	GAS	0	1	2	78.9	2	4	118	118	38.33	1	2	0	0		0	0	0		0	0	0	#NULL!	0	0	0	#NULL!	0	0	1	100	1	0	0	0	#NULL!	0	0	0	0	#NULL!	0	0	0
117161	1010171	2010-02-25 12:50:00	2010-05-06 10:00:00	69.8819	A304	GAS	0	0	3	63.1	1	3	132	132	47.5	1	6	1	0		0	0	0		0	0	0	#NULL!	0	0	0	#NULL!	0	0	0	#NULL!	0	0	0	0	#NULL!	0	0	0	0	#NULL!	0	0	0
120849	961049	2009-12-15 12:30:00	2009-12-17 10:30:00	1.91667	B330	CAC	1	0	2	68.7	2	4	145	145	41.89	1	2	1	0		0	0	0		0	0	0	#NULL!	0	0	0	#NULL!	0	0	0	#NULL!	0	0	0	0	#NULL!	0	0	0	0	#NULL!	0	0	0
124523	722254	2007-05-23 09:30:00	2007-05-24 11:30:00	1.08333	C303	VAT	1	0	2	76.6	2	4	138	138	43.38	1	0	0	0		0	0	0		0	0	0	#NULL!	0	0	0	#NULL!	0	0	1	300	1	1	0	0	#NULL!	0	0	0	0	#NULL!	0	0	1
124999	935855	2009-07-28 08:00:00	2009-07-31 16:00:00	3.33333	C303	VAT	1	0	2	88.5	3	5	123	123	48.11	1	3	1	0		0	0	0		0	0	0	#NULL!	0	0	0	#NULL!	0	0	0	#NULL!	0	0	0	0	#NULL!	0	0	0	0	#NULL!	0	0	0
125158	730595	2007-07-12 17:57:00	2007-07-18 12:30:00	5.77292	B310	CAR	0	0	2	61.2	1	3	146	146	42.55	1	0	0	0		0	0	0		0	0	0	#NULL!	0	0	0	#NULL!	0	0	0	#NULL!	0	0	0	0	#NULL!	0	0	0	0	#NULL!	0	0	0
130161	737880	2007-09-01 04:45:00	2007-10-01 15:00:00	30.4271	A304	GAS	0	1	3	59.8	1	3	262	262	16.15	2	0	0	0		0	0	0		0	0	0	#NULL!	0	0	0	#NULL!	0	0	0	#NULL!	0	0	0	0	#NULL!	0	0	0	0	#NULL!	0	0	0
136480	1044295	2010-09-06 10:30:00	2010-09-24 14:00:00	18.1458	A395	GER	0	1	1	83.3	3	5	118	118	37.91	1	4	1	0		0	0	0		0	0	0	#NULL!	0	0	0	#NULL!	0	0	0	#NULL!	0	0	0	0	#NULL!	0	0	0	0	#NULL!	0	0	0
140880	948032	2009-10-06 17:15:00	2009-10-26 10:45:00	19.7292	D360	NER	0	1	1	76	2	4	96	96	49.01	1	3	1	0		0	0	0		0	0	0	#NULL!	0	0	0	#NULL!	0	0	0	#NULL!	0	0	0	0	#NULL!	0	0	0	0	#NULL!	0	0	0
152645	1030182	2010-06-15 17:43:00	2010-06-17 19:00:00	2.05347	B310	CAR	0	1	2	79.4	2	4	94	94	49.77	1	2	1	0		0	0	0		0	0	0	#NULL!	0	0	0	#NULL!	0	0	0	#NULL!	0	0	0	0	#NULL!	0	0	0	0	#NULL!	0	0	0
155396	916307	2009-04-02 11:08:00	2009-04-04 10:30:00	1.97361	B410	CAR	0	1	2	79.6	2	4	111	111	41.06	1	1	1	0		0	0	0		0	0	0	#NULL!	0	0	0	#NULL!	0	0	0	#NULL!	0	0	0	0	#NULL!	0	0	0	0	#NULL!	0	0	0
156105	721321	2007-05-15 14:27:00	2007-06-18 11:00:00	33.8562	C303	URO	1	0	3	62.7	1	3	300	300	18.44	2	1	0	0		0	0	0		0	0	0	#NULL!	0	0	0	#NULL!	0	0	0	#NULL!	0	0	0	0	#NULL!	0	0	0	0	#NULL!	0	0	0
170899	743503	2007-10-08 08:00:00	2007-10-15 19:00:00	7.45833	C303	ORT	1	0	1	51.2	1	3	243	243	24.51	2	0	0	0		0	0	0		0	0	0	#NULL!	0	0	0	#NULL!	0	0	0	#NULL!	0	0	0	0	#NULL!	0	0	0	0	#NULL!	0	0	0
171737	756887	2007-12-26 22:00:00	2007-12-31 14:00:00	4.66667	B340	LON	0	0	2	70.4	2	4	133	133	46.05	1	0	0	0		0	0	0		0	0	0	#NULL!	0	0	0	#NULL!	0	0	0	#NULL!	0	0	0	0	#NULL!	0	0	0	0	#NULL!	0	0	0
174332	920802	2009-04-28 21:00:00	2009-06-24 11:00:00	56.5833	B310	CAR	0	1	3	70.4	2	4	103	103	45.9	1	1	1	0		0	0	0		0	0	0	#NULL!	0	0	0	#NULL!	0	0	0	#NULL!	0	0	0	0	#NULL!	0	0	0	0	#NULL!	0	0	0
176202	725475	2007-06-11 14:53:00	2007-06-22 11:00:00	10.8382	A395	GER	0	0	1	75.8	2	4	129	129	46.99	1	2	0	0		0	0	0		0	0	0	#NULL!	0	0	0	#NULL!	0	0	0	#NULL!	0	0	0	0	#NULL!	0	0	0	0	#NULL!	0	0	0
176610	713582	2007-03-23 17:03:00	2007-03-27 16:30:00	3.97708	B410	CAR	0	0	2	67.8	2	4	154	154	39.18	1	0	0	0		0	0	0		0	0	0	#NULL!	0	0	0	#NULL!	0	0	0	#NULL!	0	0	0	0	#NULL!	0	0	0	0	#NULL!	0	0	0
177678	912724	2009-03-12 13:36:00	2009-03-16 15:00:00	4.05833	A303	NEF	0	0	2	70.2	2	4	174	174	33.79	1	0	0	0		0	0	0		0	0	0	#NULL!	0	0	0	#NULL!	0	0	0	#NULL!	0	0	0	0	#NULL!	0	0	0	0	#NULL!	0	0	0
192083	856926	2008-12-08 15:00:00	2008-12-10 14:00:00	1.95833	D360	NER	0	1	2	97.2	3	5	94	94	47.77	1	2	0	0		0	0	0		0	0	0	#NULL!	0	0	0	#NULL!	0	0	0	#NULL!	0	0	0	0	#NULL!	0	0	0	0	#NULL!	0	0	0
198123	831308	2008-07-09 08:27:00	2008-07-18 18:00:00	9.39792	A303	NEF	0	1	1	19.9	1	1	132	132	44.55	1	0	0	0		0	0	0		0	0	0	#NULL!	0	0	0	#NULL!	0	0	0	#NULL!	0	0	0	0	#NULL!	0	0	0	0	#NULL!	0	0	0
202664	744475	2007-10-12 09:02:00	2007-11-06 17:00:00	25.3319	B340	LON	0	1	1	63.9	1	3	99	99	49	1	1	0	0		0	0	0		0	0	0	#NULL!	0	0	1	999	0	0	0	#NULL!	0	0	0	0	#NULL!	0	0	0	0	#NULL!	0	0	0
233849	722975	2007-05-26 09:19:00	2007-06-01 15:00:00	6.23681	A303	NEF	0	0	2	38.1	1	2	281	281	22	2	0	0	0		0	0	0		0	0	0	#NULL!	0	0	0	#NULL!	0	0	1	100	1	0	0	0	#NULL!	0	0	0	0	#NULL!	0	0	1
235395	910418	2009-03-02 11:00:00	2009-03-04 12:00:00	2.04167	C301	URO	1	1	2	59.8	1	3	104	104	46.92	1	2	0	0		0	0	0		0	0	0	#NULL!	0	0	0	#NULL!	0	0	0	#NULL!	0	0	0	0	#NULL!	0	0	0	0	#NULL!	0	0	0
260852	1053788	2010-10-22 08:50:00	2010-10-24 12:00:00	2.13194	B340	LON	0	0	2	77.6	2	4	134	134	44.76	1	1	1	0		0	0	0		0	0	0	#NULL!	0	0	0	#NULL!	0	0	1	200	1	0	0	0	#NULL!	0	0	0	0	#NULL!	0	0	0
299461	1008651	2010-02-17 07:00:00	2010-03-12 12:00:00	23.2083	C302	CGO	1	0	1	41.9	1	2	158	158	41.95	1	0	1	0		0	0	0		0	0	0	#NULL!	0	0	0	#NULL!	0	0	0	#NULL!	0	0	0	0	#NULL!	0	0	0	0	#NULL!	0	0	0
300905	904049	2009-01-24 18:18:00	2009-02-09 21:00:00	16.1125	D340	NER	0	1	1	80.9	3	5	154	154	28.05	2	0	0	0		0	0	0		0	0	0	#NULL!	0	0	0	#NULL!	0	0	0	#NULL!	0	0	0	0	#NULL!	0	0	0	0	#NULL!	0	0	0
300978	807613	2008-02-18 10:30:00	2008-02-20 11:00:00	2.02083	E310	KNO	1	1	2	58.5	1	3	112	112	43.26	1	2	0	0		0	0	0		0	0	0	#NULL!	0	0	0	#NULL!	0	0	0	#NULL!	0	0	0	0	#NULL!	0	0	0	0	#NULL!	0	0	0
301814	937246	2009-08-05 18:18:00	2009-09-18 10:30:00	43.675	C302	CHI	1	0	3	58.7	1	3	160	160	38.61	1	19	1	0		0	0	0		0	0	0	#NULL!	0	0	0	#NULL!	0	0	0	#NULL!	0	0	0	0	#NULL!	0	0	0	0	#NULL!	0	0	0
302401	750269	2007-11-15 12:51:00	2007-11-20 15:30:00	5.11042	A303	NEF	0	1	2	66.9	2	4	248	248	16.82	2	5	0	0		0	0	0		0	0	0	#NULL!	0	0	0	#NULL!	0	0	0	#NULL!	0	0	0	0	#NULL!	0	0	0	0	#NULL!	0	0	0
306709	820819	2008-05-07 15:20:00	2008-05-16 12:00:00	8.86111	A303	NEF	0	1	1	44.9	1	2	191	191	24.66	2	0	0	0		0	0	0		0	0	0	#NULL!	0	0	0	#NULL!	0	0	0	#NULL!	0	0	0	0	#NULL!	0	0	0	0	#NULL!	0	0	0
308756	813674	2008-03-24 20:30:00	2008-04-03 13:00:00	9.6875	G301	OOG	1	1	1	90.6	3	5	112	112	39.59	1	3	0	0		0	0	0		0	0	0	#NULL!	0	0	0	#NULL!	0	0	0	#NULL!	0	0	0	0	#NULL!	0	0	0	0	#NULL!	0	0	0
309318	818008	2008-04-17 14:00:00	2008-05-16 11:00:00	28.875	D360	NER	0	1	1	76	2	4	104	104	44.69	1	10	0	0		0	0	0		0	0	0	#NULL!	0	0	0	#NULL!	0	0	0	#NULL!	0	0	0	0	#NULL!	0	0	0	0	#NULL!	0	0	1
310897	813391	2008-03-25 09:30:00	2008-03-31 12:00:00	6.10417	B310	CAR	0	1	2	69.9	2	4	116	116	40.07	1	6	0	0		0	0	0		0	0	0	#NULL!	0	0	0	#NULL!	0	0	0	#NULL!	0	0	0	0	#NULL!	0	0	0	0	#NULL!	0	0	1
315578	938940	2009-08-15 10:11:00	2009-08-21 18:30:00	6.34653	A303	NEF	0	0	2	59.2	1	3	269	269	21.16	2	0	1	0		0	0	0		0	0	0	#NULL!	0	0	0	#NULL!	0	0	0	#NULL!	0	0	0	0	#NULL!	0	0	0	0	#NULL!	0	0	0
317960	1007039	2010-02-09 11:00:00	2010-02-15 15:00:00	6.16667	A303	NEF	0	1	2	51.4	1	3	378	378	10.91	2	5	1	0		0	0	0		0	0	0	#NULL!	0	0	0	#NULL!	0	0	0	#NULL!	0	0	0	0	#NULL!	0	0	0	0	#NULL!	0	0	0
318687	704596	2007-01-30 11:00:00	2007-02-06 17:00:00	7.25	A303	NEF	0	1	1	55.6	1	3	113	113	43.27	1	0	0	0		0	0	0		0	0	0	#NULL!	0	0	0	#NULL!	0	0	0	#NULL!	0	0	0	0	#NULL!	0	0	0	0	#NULL!	0	0	1
324791	731367	2007-07-18 01:10:00	2007-07-25 11:00:00	7.40972	E330	MND	1	0	1	87.4	3	5	144	144	40.21	1	2	0	0		0	0	0		0	0	0	#NULL!	0	0	0	#NULL!	0	0	0	#NULL!	0	0	0	0	#NULL!	0	0	0	0	#NULL!	0	0	0
326705	740759	2007-09-20 01:09:00	2007-09-21 11:00:00	1.41042	A303	AGI	0	0	2	88.6	3	5	200	200	27.45	2	0	0	0		0	0	0		0	0	0	#NULL!	0	0	0	#NULL!	0	0	0	#NULL!	0	0	0	0	#NULL!	0	0	0	0	#NULL!	0	0	0
329098	745850	2007-10-20 09:34:00	2007-11-08 11:30:00	19.0806	A303	NEF	0	1	1	30.3	1	1	164	164	31.84	1	0	0	0		0	0	0		0	0	0	#NULL!	0	0	0	#NULL!	0	0	0	#NULL!	0	0	0	0	#NULL!	0	0	0	0	#NULL!	0	0	0
329602	920926	2009-04-29 13:00:00	2009-08-04 12:30:00	96.9792	H312	PSY	0	0	3	62.3	1	3	145	145	42.73	1	0	1	0		0	0	0		0	0	0	#NULL!	0	0	0	#NULL!	0	0	0	#NULL!	0	0	0	0	#NULL!	0	0	0	0	#NULL!	0	0	0
332014	725746	2007-06-14 09:30:00	2007-06-18 13:30:00	4.16667	C303	VAT	1	0	2	45.1	1	2	200	200	31.48	1	0	0	0		0	0	0		0	0	0	#NULL!	0	0	0	#NULL!	0	0	0	#NULL!	0	0	0	0	#NULL!	0	0	0	0	#NULL!	0	0	0
333304	755380	2007-12-17 10:00:00	2007-12-19 10:30:00	2.02083	D311	NER	0	0	2	78.9	2	4	129	129	46.61	1	2	0	0		0	0	0		0	0	0	#NULL!	0	0	0	#NULL!	0	0	0	#NULL!	0	0	0	0	#NULL!	0	0	0	0	#NULL!	0	0	0
335723	721067	2007-05-15 07:00:00	2007-05-18 13:00:00	3.25	C303	VAT	1	0	2	73	2	4	138	138	43.81	1	2	0	0		0	0	0		0	0	0	#NULL!	0	0	0	#NULL!	0	0	0	#NULL!	0	0	0	0	#NULL!	0	0	0	0	#NULL!	0	0	0
336276	906095	2009-02-04 19:50:00	2009-03-03 13:00:00	26.7153	C303	URO	1	0	1	83.7	3	5	289	289	18.16	2	2	0	0		0	0	0		0	0	0	#NULL!	0	0	0	#NULL!	0	0	0	#NULL!	0	0	0	0	#NULL!	0	0	0	0	#NULL!	0	0	0
336416	735805	2007-08-20 20:30:00	2007-08-28 19:00:00	7.9375	C303	VAT	1	1	1	82.6	3	5	120	120	37.25	1	3	0	0		0	0	0		0	0	0	#NULL!	0	0	0	#NULL!	0	0	0	#NULL!	0	0	0	0	#NULL!	0	0	0	0	#NULL!	0	0	0
336718	717248	2007-04-18 15:30:00	2007-04-20 10:00:00	1.77083	H310	PSY	0	0	2	39.8	1	2	139	139	49.14	1	1	0	0		0	0	0		0	0	0	#NULL!	0	0	0	#NULL!	0	0	0	#NULL!	0	0	0	0	#NULL!	0	0	0	0	#NULL!	0	0	1
337959	710124	2007-03-03 08:19:00	2007-03-07 09:30:00	4.04931	B410	CAR	0	0	2	82.1	3	5	132	132	45.03	1	1	0	0		0	0	0		0	0	0	#NULL!	0	0	1	999	0	0	0	#NULL!	0	0	0	0	#NULL!	0	0	0	0	#NULL!	0	0	0
339357	800405	2008-01-04 11:00:00	2008-01-15 11:30:00	11.0208	A300	HAE	0	0	1	56.3	1	3	153	153	41	1	1	0	0		0	0	0		0	0	0	#NULL!	0	0	0	#NULL!	0	0	1	100	1	0	0	0	#NULL!	0	0	0	0	#NULL!	0	0	0
340897	959012	2009-12-03 13:00:00	2009-12-16 15:00:00	13.0833	A303	NEF	0	0	1	65.7	2	4	180	180	32.94	1	2	1	0		0	0	0		0	0	0	#NULL!	0	0	0	#NULL!	0	0	0	#NULL!	0	0	0	0	#NULL!	0	0	0	0	#NULL!	0	0	1
346615	1106008	2011-02-02 10:45:00	2011-02-11 18:30:00	9.32292	B310	CAR	0	1	1	31.8	1	2	140	140	37.85	1	0	1	0		0	0	0		0	0	0	#NULL!	0	0	0	#NULL!	0	0	0	#NULL!	0	0	0	0	#NULL!	0	0	0	0	#NULL!	0	0	0
348696	1056370	2010-11-05 07:00:00	2010-11-12 12:33:00	7.23125	C303	URO	1	1	1	51.3	1	3	117	117	42.25	1	0	1	0		0	0	0		0	0	0	#NULL!	0	0	0	#NULL!	0	0	0	#NULL!	0	0	0	0	#NULL!	0	0	0	0	#NULL!	0	0	0
349911	1017029	2010-04-01 12:19:00	2010-04-12 12:15:00	10.9972	A300	HAE	0	0	1	34.1	1	2	220	220	29.85	2	0	1	0		0	0	0		0	0	0	#NULL!	0	0	0	#NULL!	0	0	0	#NULL!	0	0	0	0	#NULL!	0	0	0	0	#NULL!	0	0	0
350060	749355	2007-11-11 12:30:00	2007-11-19 12:01:00	7.97986	B330	CAC	1	0	1	71.7	2	4	132	132	46.28	1	2	0	0		0	0	0		0	0	0	#NULL!	0	0	0	#NULL!	0	0	0	#NULL!	0	0	0	0	#NULL!	0	0	0	0	#NULL!	0	0	0
360567	811429	2008-03-08 14:00:00	2008-03-18 10:00:00	9.83333	D380	NEC	1	0	1	70.7	2	4	152	152	39.44	1	0	0	0		0	0	0		0	0	0	#NULL!	0	0	0	#NULL!	0	0	0	#NULL!	0	0	0	0	#NULL!	0	0	0	0	#NULL!	0	0	0
362176	812552	2008-03-17 10:00:00	2008-04-10 10:35:00	24.0243	B310	CAR	0	1	1	58.7	1	3	112	112	43.23	1	10	0	0		0	0	0		0	0	0	#NULL!	0	0	0	#NULL!	0	0	0	#NULL!	0	0	0	0	#NULL!	0	0	0	0	#NULL!	0	0	0
363222	943865	2009-09-13 23:00:00	2009-09-15 10:45:00	1.48958	F310	OBS	1	1	2	31	1	2	215	215	23.19	2	2	1	0		0	0	0		0	0	0	#NULL!	0	0	0	#NULL!	0	0	0	#NULL!	0	0	0	0	#NULL!	0	0	0	0	#NULL!	0	0	0
369931	819267	2008-04-24 20:30:00	2008-04-29 11:00:00	4.60417	C303	VAT	1	0	2	56.7	1	3	151	151	41.56	1	4	0	0		0	0	0		0	0	0	#NULL!	0	0	0	#NULL!	0	0	0	#NULL!	0	0	0	0	#NULL!	0	0	0	0	#NULL!	0	0	0
370400	717071	2007-04-18 10:30:00	2007-04-20 13:30:00	2.125	G301	OOG	1	0	2	71.7	2	4	200	200	28.65	2	2	0	0		0	0	0		0	0	0	#NULL!	0	0	0	#NULL!	0	0	0	#NULL!	0	0	0	0	#NULL!	0	0	0	0	#NULL!	0	0	0
371403	703904	2007-01-24 13:30:00	2007-02-06 15:00:00	13.0625	B310	CAR	0	1	1	74.3	2	4	108	108	42.98	1	1	0	0		0	0	0		0	0	0	#NULL!	0	0	0	#NULL!	0	0	0	#NULL!	0	0	0	0	#NULL!	0	0	0	0	#NULL!	0	0	0
371420	735621	2007-08-17 05:30:00	2007-08-18 19:00:00	1.5625	B410	CAR	0	0	2	68.5	2	4	125	125	49.75	1	0	0	0		0	0	0		0	0	0	#NULL!	0	0	0	#NULL!	0	0	0	#NULL!	0	0	0	0	#NULL!	0	0	0	0	#NULL!	0	0	0
371448	706368	2007-02-12 11:30:00	2007-02-21 19:00:00	9.3125	E330	MND	1	1	1	69.7	2	4	97	97	49.29	1	2	0	0		0	0	0		0	0	0	#NULL!	0	0	0	#NULL!	0	0	1	300	1	1	0	0	#NULL!	0	0	0	0	#NULL!	0	0	0
373640	701466	2007-01-11 09:30:00	2007-01-13 10:00:00	2.02083	E310	KNO	1	1	2	64.5	1	3	159	159	28.31	2	1	0	0		0	0	0		0	0	0	#NULL!	0	0	0	#NULL!	0	0	0	#NULL!	0	0	0	0	#NULL!	0	0	0	0	#NULL!	0	0	0
375585	700955	2007-01-06 15:36:00	2007-01-15 10:30:00	8.7875	D311	NER	0	1	1	80.3	3	5	181	181	23.31	2	2	0	0		0	0	0		0	0	0	#NULL!	0	0	0	#NULL!	0	0	0	#NULL!	0	0	0	0	#NULL!	0	0	0	0	#NULL!	0	0	0
375647	1103462	2011-01-19 20:00:00	2011-01-31 14:00:00	11.75	F310	OBS	1	1	1	33.9	1	2	152	152	33.98	1	0	1	0		0	0	0		0	0	0	#NULL!	0	0	0	#NULL!	0	0	0	#NULL!	0	0	0	0	#NULL!	0	0	0	0	#NULL!	0	0	0
382949	703177	2007-01-19 12:02:00	2007-01-25 11:00:00	5.95694	A308	ONC	0	0	2	59.1	1	3	142	142	44.25	1	0	0	0		0	0	0		0	0	0	#NULL!	0	0	0	#NULL!	0	0	0	#NULL!	0	0	0	0	#NULL!	0	0	0	0	#NULL!	0	0	0
386547	835167	2008-08-01 16:30:00	2008-08-06 10:00:00	4.72917	C303	ORT	1	1	2	85.9	3	5	182	182	22.85	2	5	0	0		0	0	0		0	0	0	#NULL!	0	0	0	#NULL!	0	0	0	#NULL!	0	0	0	0	#NULL!	0	0	0	1	75	1	1	0
387182	735215	2007-08-15 11:00:00	2007-08-22 10:00:00	6.95833	D320	NEC	1	1	2	64.8	1	3	142	142	32.22	1	7	0	0		0	0	0		0	0	0	#NULL!	0	0	0	#NULL!	0	0	0	#NULL!	0	0	0	0	#NULL!	0	0	0	0	#NULL!	0	0	1
393214	819502	2008-04-27 15:37:00	2008-05-08 15:30:00	10.9951	A303	NEF	0	1	1	55.5	1	3	141	141	33.52	1	1	0	0		0	0	0		0	0	0	#NULL!	0	0	0	#NULL!	0	0	0	#NULL!	0	0	0	0	#NULL!	0	0	0	0	#NULL!	0	0	0
393697	805608	2008-02-03 17:00:00	2008-02-06 15:00:00	2.91667	C306	VAT	1	1	2	84.7	3	5	100	100	45.74	1	1	0	0		0	0	0		0	0	0	#NULL!	0	0	0	#NULL!	0	0	0	#NULL!	0	0	0	0	#NULL!	0	0	0	1	999	0	0	0
397157	916996	2009-04-07 11:00:00	2009-04-28 15:30:00	21.1875	A303	NEF	0	1	1	50.1	1	3	121	121	40.84	1	0	1	0		0	0	0		0	0	0	#NULL!	0	0	0	#NULL!	0	0	0	#NULL!	0	0	0	0	#NULL!	0	0	0	0	#NULL!	0	0	0
402011	1108863	2011-02-17 10:30:00	2011-02-21 12:00:00	4.0625	A395	GER	0	1	2	80.6	3	5	96	96	48.43	1	2	1	0		0	0	0		0	0	0	#NULL!	0	0	1	999	0	0	0	#NULL!	0	0	0	0	#NULL!	0	0	0	0	#NULL!	0	0	0
402691	826644	2008-06-11 18:10:00	2008-06-17 13:00:00	5.78472	A303	NEF	0	0	2	44.9	1	2	369	369	15.54	2	0	0	0		0	0	0		0	0	0	#NULL!	0	0	0	#NULL!	0	0	0	#NULL!	0	0	0	0	#NULL!	0	0	0	0	#NULL!	0	0	1
407935	705566	2007-02-03 11:00:00	2007-02-07 19:00:00	4.33333	A395	GER	0	1	2	68.8	2	4	98	98	48.84	1	2	0	0		0	0	0		0	0	0	#NULL!	0	0	0	#NULL!	0	0	0	#NULL!	0	0	0	0	#NULL!	0	0	0	0	#NULL!	0	0	0
408255	914301	2009-03-22 04:58:00	2009-03-27 12:00:00	5.29306	A300	HAE	0	0	2	61.5	1	3	140	140	44.61	1	0	0	0		0	0	0		0	0	0	#NULL!	0	0	0	#NULL!	0	0	0	#NULL!	0	0	0	0	#NULL!	0	0	0	0	#NULL!	0	0	0
410409	815864	2008-04-07 07:45:00	2008-05-13 13:10:00	36.2257	C303	VAT	1	0	3	68.3	2	4	140	140	43.67	1	0	0	0		0	0	0		0	0	0	#NULL!	0	0	0	#NULL!	0	0	0	#NULL!	0	0	0	0	#NULL!	0	0	0	0	#NULL!	0	0	0
412296	741641	2007-09-25 15:15:00	2007-09-27 13:00:00	1.90625	C305	URO	1	1	2	81	3	5	212	212	19.39	2	0	0	0		0	0	0		0	0	0	#NULL!	0	0	0	#NULL!	0	0	0	#NULL!	0	0	0	0	#NULL!	0	0	0	0	#NULL!	0	0	0
416815	739259	2007-09-10 12:09:00	2007-10-13 22:00:00	33.4104	A300	HAE	0	0	3	55.3	1	3	189	189	32.24	1	0	0	0		0	0	0		0	0	0	#NULL!	0	0	0	#NULL!	0	0	0	#NULL!	0	0	0	0	#NULL!	0	0	0	0	#NULL!	0	0	0
423120	1117821	2011-04-01 10:08:00	2011-04-04 15:30:00	3.22361	A303	NEF	0	0	2	64	1	3	196	196	30.01	1	0	1	0		0	0	0		0	0	0	#NULL!	0	0	0	#NULL!	0	0	0	#NULL!	0	0	0	0	#NULL!	0	0	0	0	#NULL!	0	0	0
428706	1021471	2010-04-26 16:00:00	2010-05-04 13:00:00	7.875	B340	LON	0	1	1	81	3	5	102	102	45.11	1	1	1	0		0	0	0		0	0	0	#NULL!	0	0	0	#NULL!	0	0	0	#NULL!	0	0	0	0	#NULL!	0	0	0	0	#NULL!	0	0	0
435598	952352	2009-10-30 10:21:00	2009-11-23 13:00:00	24.1104	B310	CAR	0	0	1	65.2	2	4	133	133	46.78	1	6	1	0		0	0	0		0	0	0	#NULL!	0	0	0	#NULL!	0	0	0	#NULL!	0	0	0	0	#NULL!	0	0	0	0	#NULL!	0	0	0
436212	745723	2007-10-19 13:30:00	2007-10-25 14:30:00	6.04167	A303	NEF	0	0	2	69.2	2	4	317	317	16.96	2	0	0	0		0	0	0		0	0	0	#NULL!	0	0	0	#NULL!	0	0	1	200	1	0	1	0	#NULL!	0	0	0	0	#NULL!	0	0	0
438397	755584	2007-12-16 08:53:00	2007-12-17 13:00:00	1.17153	E330	CHI	1	0	2	77.5	2	4	143	143	41.54	1	1	0	0		0	0	0		0	0	0	#NULL!	0	0	0	#NULL!	0	0	0	#NULL!	0	0	0	0	#NULL!	0	0	0	0	#NULL!	0	0	0
439341	1114080	2011-03-15 11:00:00	2011-03-28 14:30:00	13.1458	A300	HAE	0	1	1	53.4	1	3	125	125	38.83	1	0	1	0		0	0	0		0	0	0	#NULL!	0	0	0	#NULL!	0	0	0	#NULL!	0	0	0	0	#NULL!	0	0	0	0	#NULL!	0	0	0
444691	1128518	2011-05-30 09:30:00	2011-06-01 11:00:00	2.0625	B310	CAR	0	0	2	60.2	1	3	129	129	49.25	1	2	1	0		0	0	0		0	0	0	#NULL!	0	0	0	#NULL!	0	0	0	#NULL!	0	0	0	0	#NULL!	0	0	0	0	#NULL!	0	0	0
448604	917865	2009-04-10 10:53:00	2009-04-18 11:00:00	8.00486	B310	CAR	0	1	1	78.8	2	4	99	99	46.96	1	0	1	0		0	0	0		0	0	0	#NULL!	0	0	0	#NULL!	0	0	0	#NULL!	0	0	0	0	#NULL!	0	0	0	1	999	0	0	0
455181	744208	2007-10-10 19:03:00	2007-10-12 18:00:00	1.95625	D311	NER	0	0	2	70.3	2	4	176	176	33.34	1	1	0	0		0	0	0		0	0	0	#NULL!	0	0	0	#NULL!	0	0	0	#NULL!	0	0	0	0	#NULL!	0	0	0	0	#NULL!	0	0	0
456592	732858	2007-07-30 08:00:00	2007-09-07 12:00:00	39.1667	C301	ORT	1	1	3	67.3	2	4	113	113	41.62	1	1	0	0		0	0	0		0	0	0	#NULL!	0	0	0	#NULL!	0	0	0	#NULL!	0	0	0	0	#NULL!	0	0	0	0	#NULL!	0	0	0
471207	734882	2007-08-13 11:00:00	2007-08-15 15:00:00	2.16667	A303	NEF	0	1	2	50.6	1	3	131	131	37.19	1	0	0	0		0	0	0		0	0	0	#NULL!	0	0	0	#NULL!	0	0	0	#NULL!	0	0	0	0	#NULL!	0	0	0	0	#NULL!	0	0	1
471578	1055501	2010-10-31 18:40:00	2010-11-30 10:00:00	29.6389	D340	NER	0	0	1	70.5	2	4	255	255	21.72	2	2	1	0		0	0	0		0	0	0	#NULL!	0	0	0	#NULL!	0	0	0	#NULL!	0	0	0	0	#NULL!	0	0	0	0	#NULL!	0	0	0
474490	704265	2007-01-29 11:00:00	2007-02-02 17:00:00	4.25	A307	REU	0	1	2	73.6	2	4	117	117	39.26	1	3	0	0		0	0	0		0	0	0	#NULL!	0	0	1	999	0	0	0	#NULL!	0	0	0	0	#NULL!	0	0	0	0	#NULL!	0	0	0
476911	831295	2008-07-09 01:12:00	2008-07-10 12:30:00	1.47083	B410	CAR	0	1	2	77.5	2	4	124	124	36.33	1	1	0	0		0	0	0		0	0	0	#NULL!	0	0	0	#NULL!	0	0	0	#NULL!	0	0	0	0	#NULL!	0	0	0	0	#NULL!	0	0	0
480464	1059346	2010-11-18 16:47:00	2010-12-03 16:30:00	14.9882	A302	INT	0	1	1	82.5	3	5	101	101	45.46	1	3	1	0		0	0	0		0	0	0	#NULL!	0	0	0	#NULL!	0	0	0	#NULL!	0	0	0	0	#NULL!	0	0	0	0	#NULL!	0	0	0
489110	960666	2009-12-14 08:00:00	2009-12-16 10:00:00	2.08333	C305	ORT	1	1	2	53.4	1	3	110	110	45	1	0	1	0		0	0	0		0	0	0	#NULL!	0	0	1	999	0	0	0	#NULL!	0	0	0	0	#NULL!	0	0	0	0	#NULL!	0	0	0
492465	805968	2008-02-06 09:30:00	2008-02-15 14:30:00	9.20833	B310	CAR	0	0	1	69.6	2	4	240	240	23.36	2	0	0	0		0	0	0		0	0	0	#NULL!	0	0	0	#NULL!	0	0	0	#NULL!	0	0	0	0	#NULL!	0	0	0	0	#NULL!	0	0	0
492902	822159	2008-05-15 19:27:00	2008-05-18 14:30:00	2.79375	A303	NEF	0	0	2	29.1	1	1	351	351	17.98	2	1	0	0		0	0	0		0	0	0	#NULL!	0	0	0	#NULL!	0	0	0	#NULL!	0	0	0	0	#NULL!	0	0	0	0	#NULL!	0	0	0
494054	723046	2007-05-28 14:17:00	2007-06-06 19:00:00	9.19653	B310	CAR	0	1	1	50.3	1	3	113	113	44.15	1	0	0	0		0	0	0		0	0	0	#NULL!	0	0	0	#NULL!	0	0	0	#NULL!	0	0	0	0	#NULL!	0	0	0	0	#NULL!	0	0	0
494120	703862	2007-01-25 11:00:00	2007-01-26 19:00:00	1.33333	D320	NEC	1	0	2	71.8	2	4	131	131	46.68	1	1	0	0		0	0	0		0	0	0	#NULL!	0	0	0	#NULL!	0	0	0	#NULL!	0	0	0	0	#NULL!	0	0	0	0	#NULL!	0	0	0
498384	802359	2008-01-16 11:00:00	2008-01-21 14:00:00	5.125	A303	NEF	0	1	2	50	1	3	134	134	36.31	1	0	0	0		0	0	0		0	0	0	#NULL!	0	0	0	#NULL!	0	0	0	#NULL!	0	0	0	0	#NULL!	0	0	0	0	#NULL!	0	0	1
498582	737950	2007-09-03 11:00:00	2007-09-13 12:00:00	10.0417	E310	KNO	1	0	1	62.4	1	3	156	156	39.26	1	10	0	0		0	0	0		0	0	0	#NULL!	0	0	0	#NULL!	0	0	0	#NULL!	0	0	0	0	#NULL!	0	0	0	0	#NULL!	0	0	0
499139	814911	2008-04-01 10:00:00	2008-04-02 11:15:00	1.05208	B340	LON	0	0	2	71.6	2	4	131	131	46.71	1	1	0	0		0	0	0		0	0	0	#NULL!	0	0	0	#NULL!	0	0	0	#NULL!	0	0	0	0	#NULL!	0	0	0	0	#NULL!	0	0	1
512254	1104319	2011-01-25 10:30:00	2011-02-04 14:30:00	10.1667	A303	NEF	0	1	1	53.6	1	3	110	110	44.96	1	1	1	0		0	0	0		0	0	0	#NULL!	0	0	0	#NULL!	0	0	0	#NULL!	0	0	0	0	#NULL!	0	0	0	0	#NULL!	0	0	0
515630	1045927	2010-09-13 10:30:00	2010-09-16 14:00:00	3.14583	B310	CAR	0	1	2	69.4	2	4	139	139	32.57	1	0	1	0		0	0	0		0	0	0	#NULL!	0	0	0	#NULL!	0	0	0	#NULL!	0	0	0	0	#NULL!	0	0	0	0	#NULL!	0	0	0
534609	1114171	2011-03-16 09:00:00	2011-03-21 11:29:00	5.10347	C303	VAT	1	0	2	81.2	3	5	160	160	36.15	1	1	1	0		0	0	0		0	0	0	#NULL!	0	0	0	#NULL!	0	0	0	#NULL!	0	0	0	0	#NULL!	0	0	0	0	#NULL!	0	0	0
534724	1112636	2011-03-07 17:50:00	2011-04-01 13:35:00	24.8229	B330	CAC	1	1	1	74.5	2	4	117	117	39.17	1	0	1	0		0	0	0		0	0	0	#NULL!	0	0	1	999	0	0	0	#NULL!	0	0	0	0	#NULL!	0	0	0	0	#NULL!	0	0	0
536448	1128960	2011-05-31 14:00:00	2011-06-08 13:00:00	7.95833	B330	CAC	1	0	1	82.6	3	5	131	131	45.37	1	1	1	0		0	0	0		0	0	0	#NULL!	0	0	0	#NULL!	0	0	0	#NULL!	0	0	0	0	#NULL!	0	0	0	0	#NULL!	0	0	0
537351	716933	2007-04-16 15:45:00	2007-04-24 17:00:00	8.05208	E330	MND	1	1	1	94.2	3	5	94	94	48.08	1	7	0	0		0	0	0		0	0	0	#NULL!	0	0	0	#NULL!	0	0	0	#NULL!	0	0	0	0	#NULL!	0	0	0	0	#NULL!	0	0	0
540881	827861	2008-06-18 13:44:00	2008-06-27 13:00:00	8.96944	C303	VAT	1	0	1	79.2	2	4	132	132	45.36	1	0	0	0		0	0	0		0	0	0	#NULL!	0	0	0	#NULL!	0	0	0	#NULL!	0	0	0	0	#NULL!	0	0	0	0	#NULL!	0	0	0
541139	1033696	2010-07-04 18:00:00	2010-07-27 13:00:00	22.7917	D360	NER	0	0	1	89.6	3	5	142	142	40.66	1	21	1	0		0	0	0		0	0	0	#NULL!	0	0	0	#NULL!	0	0	0	#NULL!	0	0	0	0	#NULL!	0	0	0	0	#NULL!	0	0	0
541271	1035322	2010-07-15 11:00:00	2010-08-03 13:00:00	19.0833	A320	DER	0	0	1	76	2	4	174	174	33.25	1	18	1	0		0	0	0		0	0	0	#NULL!	0	0	0	#NULL!	0	0	0	#NULL!	0	0	0	0	#NULL!	0	0	0	0	#NULL!	0	0	0
544104	1025698	2010-05-21 14:37:00	2010-06-16 13:00:00	25.9326	A395	GER	0	1	1	93.8	3	5	128	128	33.7	1	1	1	0		0	0	0		0	0	0	#NULL!	0	0	0	#NULL!	0	0	0	#NULL!	0	0	0	0	#NULL!	0	0	0	0	#NULL!	0	0	0
548265	744346	2007-10-12 11:00:00	2007-10-19 18:00:00	7.29167	A304	GAS	0	0	1	69.5	2	4	158	158	37.85	1	2	0	0		0	0	0		0	0	0	#NULL!	0	0	0	#NULL!	0	0	1	300	1	1	0	0	#NULL!	0	0	0	0	#NULL!	0	0	0
575527	1109122	2011-02-18 10:00:00	2011-02-23 11:00:00	5.04167	A320	DER	0	0	2	72.2	2	4	142	142	42.48	1	2	1	0		0	0	0		0	0	0	#NULL!	0	0	0	#NULL!	0	0	0	#NULL!	0	0	0	0	#NULL!	0	0	0	0	#NULL!	0	0	0
579181	1111847	2011-03-04 09:15:00	2011-03-05 11:00:00	1.07292	B410	CAR	0	1	2	78	2	4	119	119	38.05	1	0	1	0		0	0	0		0	0	0	#NULL!	0	0	0	#NULL!	0	0	0	#NULL!	0	0	0	0	#NULL!	0	0	0	0	#NULL!	0	0	0
579264	1114312	2011-03-15 14:00:00	2011-03-22 10:30:00	6.85417	B340	LON	0	0	2	75.3	2	4	161	161	36.44	1	5	1	0		0	0	0		0	0	0	#NULL!	0	0	0	#NULL!	0	0	0	#NULL!	0	0	0	0	#NULL!	0	0	0	0	#NULL!	0	0	0
583528	1057050	2010-11-08 11:15:00	2011-04-04 10:15:00	146.958	C302	CHI	1	0	3	19.1	1	1	381	381	17.82	2	2	1	0		0	0	0		0	0	0	#NULL!	0	0	0	#NULL!	0	0	0	#NULL!	0	0	0	0	#NULL!	0	0	0	0	#NULL!	0	0	0
586320	920290	2009-04-26 11:00:00	2009-05-08 13:00:00	12.0833	C303	CGO	1	0	1	76.9	2	4	122	122	49.97	1	11	1	0		0	0	0		0	0	0	#NULL!	0	0	0	#NULL!	0	0	1	100	1	0	0	0	#NULL!	0	0	0	0	#NULL!	0	0	0
588906	1114014	2011-03-15 15:00:00	2011-03-25 17:00:00	10.0833	F320	GYN	1	1	1	50.1	1	3	114	114	43.74	1	3	1	0		0	0	0		0	0	0	#NULL!	0	0	0	#NULL!	0	0	0	#NULL!	0	0	0	0	#NULL!	0	0	0	0	#NULL!	0	0	0
600859	840766	2008-09-09 11:00:00	2008-11-26 11:00:00	78	H312	PSY	0	1	3	48.7	1	2	134	134	36.51	1	53	0	0		0	0	0		0	0	0	#NULL!	0	0	0	#NULL!	0	0	0	#NULL!	0	0	0	0	#NULL!	0	0	0	0	#NULL!	0	0	0
609967	1058293	2010-11-13 19:24:00	2010-11-22 12:00:00	8.69167	C303	VAT	1	0	1	69.4	2	4	150	150	40.2	1	6	1	0		0	0	0		0	0	0	#NULL!	0	0	0	#NULL!	0	0	0	#NULL!	0	0	0	0	#NULL!	0	0	0	0	#NULL!	0	0	0
609993	963090	2009-12-26 22:15:00	2009-12-28 13:00:00	1.61458	A302	INT	0	0	2	75.1	2	4	334	334	15.71	2	1	1	0		0	0	0		0	0	0	#NULL!	0	0	0	#NULL!	0	0	0	#NULL!	0	0	0	0	#NULL!	0	0	0	0	#NULL!	0	0	1
612604	906645	2009-02-06 09:50:00	2009-02-23 14:00:00	17.1736	C303	URO	1	0	1	73.3	2	4	138	138	43.77	1	0	0	0		0	0	0		0	0	0	#NULL!	0	0	0	#NULL!	0	0	0	#NULL!	0	0	0	0	#NULL!	0	0	0	0	#NULL!	0	0	0
615372	832521	2008-07-16 14:15:00	2008-07-31 10:15:00	14.8333	B330	CAC	1	1	1	74.9	2	4	96	96	49.16	1	1	0	0		0	0	0		0	0	0	#NULL!	0	0	0	#NULL!	0	0	0	#NULL!	0	0	0	0	#NULL!	0	0	0	0	#NULL!	0	0	1
621389	710316	2007-03-06 11:00:00	2007-03-08 14:30:00	2.14583	A304	GAS	0	0	2	70.3	2	4	126	126	49.03	1	0	0	0		0	0	0		0	0	0	#NULL!	0	0	0	#NULL!	0	0	0	#NULL!	0	0	0	0	#NULL!	0	0	0	0	#NULL!	0	0	0
622839	1053376	2010-10-20 17:23:00	2010-10-22 18:00:00	2.02569	A303	NEF	0	0	2	62.8	1	3	446	446	11.67	2	0	1	0		0	0	0		0	0	0	#NULL!	0	0	0	#NULL!	0	0	0	#NULL!	0	0	0	0	#NULL!	0	0	0	0	#NULL!	0	0	0
632329	855701	2008-12-02 11:13:00	2008-12-15 12:00:00	13.0326	C301	VAT	1	1	1	62.5	1	3	99	99	49.22	1	5	0	0		0	0	0		0	0	0	#NULL!	0	0	0	#NULL!	0	0	0	#NULL!	0	0	0	0	#NULL!	0	0	0	0	#NULL!	0	0	0
633187	1028346	2010-06-06 14:36:00	2010-06-28 13:00:00	21.9333	C302	CHI	1	0	1	62.1	1	3	203	203	29	2	6	1	0		0	0	0		0	0	0	#NULL!	0	0	0	#NULL!	0	0	0	#NULL!	0	0	0	0	#NULL!	0	0	0	0	#NULL!	0	0	0
636499	1023236	2010-05-10 09:30:00	2010-05-18 18:00:00	8.35417	D380	NEC	1	1	1	71.4	2	4	114	114	40.71	1	6	1	0		0	0	0		0	0	0	#NULL!	0	0	0	#NULL!	0	0	0	#NULL!	0	0	0	0	#NULL!	0	0	0	0	#NULL!	0	0	0
637718	744759	2007-10-12 18:25:00	2007-10-17 14:00:00	4.81597	A302	AGI	0	1	2	87.1	3	5	124	124	35.48	1	2	0	0		0	0	0		0	0	0	#NULL!	0	0	0	#NULL!	0	0	0	#NULL!	0	0	0	0	#NULL!	0	0	0	0	#NULL!	0	0	1
648634	906701	2009-02-07 17:53:00	2009-02-19 11:00:00	11.7132	A307	REU	0	1	1	63.8	1	3	99	99	49.01	1	3	0	0		0	0	0		0	0	0	#NULL!	0	0	0	#NULL!	0	0	0	#NULL!	0	0	0	0	#NULL!	0	0	0	0	#NULL!	0	0	0
654180	808640	2008-01-09 03:46:00	2008-01-15 11:00:00	6.30139	A302	INT	0	1	2	89.6	3	5	150	150	28.32	2	1	0	0		0	0	0		0	0	0	#NULL!	0	0	0	#NULL!	0	0	0	#NULL!	0	0	0	0	#NULL!	0	0	0	0	#NULL!	0	0	0
665968	749044	2007-11-08 11:42:00	2007-11-21 14:00:00	13.0958	C303	VAT	1	0	1	79.5	2	4	128	128	46.96	1	0	0	0		0	0	0		0	0	0	#NULL!	0	0	0	#NULL!	0	0	0	#NULL!	0	0	0	0	#NULL!	0	0	0	0	#NULL!	0	0	0
666127	846401	2008-10-13 09:30:00	2008-10-22 15:30:00	9.25	B310	CAR	0	0	1	60.3	1	3	182	182	33.09	1	0	0	0		0	0	0		0	0	0	#NULL!	0	0	0	#NULL!	0	0	0	#NULL!	0	0	0	0	#NULL!	0	0	0	0	#NULL!	0	0	0
667486	819383	2008-04-25 14:15:00	2008-05-07 17:30:00	12.1354	A303	NEF	0	1	1	55.6	1	3	195	195	23.05	2	0	0	0		0	0	0		0	0	0	#NULL!	0	0	0	#NULL!	0	0	0	#NULL!	0	0	0	0	#NULL!	0	0	0	0	#NULL!	0	0	1
672327	1009639	2010-02-22 12:30:00	2010-02-26 20:00:00	4.3125	B310	CAR	0	0	2	74.5	2	4	214	214	26.3	2	0	1	0		0	0	0		0	0	0	#NULL!	0	0	0	#NULL!	0	0	0	#NULL!	0	0	0	0	#NULL!	0	0	0	0	#NULL!	0	0	0
672770	753029	2007-12-03 11:00:00	2007-12-05 12:15:00	2.05208	B310	CAR	0	1	2	69.7	2	4	122	122	37.83	1	0	0	0		0	0	0		0	0	0	#NULL!	0	0	0	#NULL!	0	0	0	#NULL!	0	0	0	0	#NULL!	0	0	0	0	#NULL!	0	0	0
676714	1109038	2011-02-16 17:10:00	2011-03-19 12:00:00	30.7847	B410	CAR	0	0	3	55.7	1	3	424	424	12.67	2	0	1	0		0	0	0		0	0	0	#NULL!	0	0	0	#NULL!	0	0	1	100	1	0	0	0	#NULL!	0	0	0	0	#NULL!	0	0	0
679660	812611	2008-03-14 16:02:00	2008-03-21 10:00:00	6.74861	B310	CAR	0	0	2	77.4	2	4	164	164	35.47	1	4	0	0		0	0	0		0	0	0	#NULL!	0	0	0	#NULL!	0	0	0	#NULL!	0	0	0	0	#NULL!	0	0	0	0	#NULL!	0	0	0
685210	718506	2007-04-26 11:30:00	2007-04-28 11:00:00	1.97917	B310	CAR	0	0	2	52.6	1	3	144	144	44.58	1	0	0	0		0	0	0		0	0	0	#NULL!	0	0	0	#NULL!	0	0	0	#NULL!	0	0	0	0	#NULL!	0	0	0	0	#NULL!	0	0	0
686943	1001364	2010-01-09 04:42:00	2010-03-22 13:00:00	72.3458	C303	ORT	1	1	3	85.1	3	5	199	199	20.65	2	0	1	0		0	0	0		0	0	0	#NULL!	0	0	0	#NULL!	0	0	0	#NULL!	0	0	0	0	#NULL!	0	0	0	0	#NULL!	0	0	0
694089	739407	2007-09-11 12:52:00	2007-09-25 14:00:00	14.0472	A320	DER	0	1	1	79.2	2	4	138	138	31.97	1	4	0	0		0	0	0		0	0	0	#NULL!	0	0	0	#NULL!	0	0	0	#NULL!	0	0	0	0	#NULL!	0	0	0	0	#NULL!	0	0	0
695384	1105475	2011-01-29 12:37:00	2011-02-18 11:00:00	19.9326	C301	CTR	1	1	1	99.5	3	5	163	163	25.19	2	2	1	0		0	0	0		0	0	0	#NULL!	0	0	0	#NULL!	0	0	0	#NULL!	0	0	0	0	#NULL!	0	0	0	0	#NULL!	0	0	0
703827	848563	2008-10-24 00:01:00	2008-11-04 11:30:00	11.4785	B310	CAR	0	0	1	70	2	4	157	157	38.07	1	0	0	0		0	0	0		0	0	0	#NULL!	0	0	0	#NULL!	0	0	1	100	1	0	0	0	#NULL!	0	0	0	0	#NULL!	0	0	0
709672	824304	2008-05-30 10:00:00	2008-06-04 13:00:00	5.125	A307	REU	0	1	2	76.9	2	4	95	95	49.49	1	6	0	0		0	0	0		0	0	0	#NULL!	0	0	1	999	0	0	0	#NULL!	0	0	0	0	#NULL!	0	0	0	0	#NULL!	0	0	0
717766	738332	2007-09-05 08:57:00	2007-09-20 11:00:00	15.0854	C301	CTR	1	1	1	85.7	3	5	98	98	46.71	1	4	0	0		0	0	0		0	0	0	#NULL!	0	0	0	#NULL!	0	0	0	#NULL!	0	0	0	0	#NULL!	0	0	0	0	#NULL!	0	0	0
720457	727586	2007-06-25 09:45:00	2007-07-03 16:30:00	8.28125	A303	NEF	0	1	1	38.2	1	2	343	343	12.96	2	0	0	0		0	0	0		0	0	0	#NULL!	0	0	0	#NULL!	0	0	0	#NULL!	0	0	0	0	#NULL!	0	0	0	0	#NULL!	0	0	1
735701	726241	2007-06-18 11:00:00	2007-06-21 20:00:00	3.375	A303	NEF	0	1	2	54.4	1	3	107	107	46.28	1	0	0	0		0	0	0		0	0	0	#NULL!	0	0	0	#NULL!	0	0	0	#NULL!	0	0	0	0	#NULL!	0	0	0	0	#NULL!	0	0	0
751768	832257	2008-07-14 12:12:00	2008-08-09 15:00:00	26.1167	D360	NER	0	0	1	76.2	2	4	152	152	38.85	1	1	0	0		0	0	0		0	0	0	#NULL!	0	0	0	#NULL!	0	0	0	#NULL!	0	0	0	0	#NULL!	0	0	0	0	#NULL!	0	0	0
758581	1030029	2010-06-15 11:00:00	2010-06-29 10:00:00	13.9583	A395	GER	0	0	1	82.7	3	5	212	212	26.03	2	4	1	0		0	0	0		0	0	0	#NULL!	0	0	0	#NULL!	0	0	0	#NULL!	0	0	0	0	#NULL!	0	0	0	0	#NULL!	0	0	0
762164	940271	2009-08-03 09:30:00	2009-08-04 11:00:00	1.0625	D380	NEC	1	0	2	66.9	2	4	144	144	42.46	1	1	1	0		0	0	0		0	0	0	#NULL!	0	0	0	#NULL!	0	0	0	#NULL!	0	0	0	0	#NULL!	0	0	0	0	#NULL!	0	0	0
774644	1019392	2010-04-15 23:04:00	2010-05-25 11:00:00	39.4972	A395	GER	0	1	3	91	3	5	119	119	36.88	1	8	1	0		0	0	0		0	0	0	#NULL!	0	0	0	#NULL!	0	0	0	#NULL!	0	0	0	0	#NULL!	0	0	0	0	#NULL!	0	0	0
781614	1048506	2010-09-24 15:46:00	2010-09-27 15:30:00	2.98889	A304	GAS	0	1	2	56.2	1	3	101	101	49.14	1	3	1	0		0	0	0		0	0	0	#NULL!	0	0	0	#NULL!	0	0	0	#NULL!	0	0	0	0	#NULL!	0	0	0	0	#NULL!	0	0	0
785469	904508	2009-01-27 15:47:00	2009-01-29 13:00:00	1.88403	D380	NER	0	1	2	64	1	3	108	108	44.3	1	2	0	0		0	0	0		0	0	0	#NULL!	0	0	0	#NULL!	0	0	0	#NULL!	0	0	0	0	#NULL!	0	0	0	0	#NULL!	0	0	0
792575	738468	2007-09-05 15:37:00	2007-09-08 16:00:00	3.01597	C302	CHI	1	1	2	86.8	3	5	112	112	39.93	1	0	0	0		0	0	0		0	0	0	#NULL!	0	0	1	999	0	0	0	#NULL!	0	0	0	0	#NULL!	0	0	0	0	#NULL!	0	0	0
798672	918257	2009-04-15 11:00:00	2009-04-20 18:30:00	5.3125	A307	REU	0	1	2	63.3	1	3	120	120	39.32	1	3	1	0		0	0	0		0	0	0	#NULL!	0	0	0	#NULL!	0	0	0	#NULL!	0	0	0	0	#NULL!	0	0	0	0	#NULL!	0	0	1
800858	1105767	2011-02-01 02:00:00	2011-02-02 14:25:00	1.51736	B410	CAR	0	1	2	84.2	3	5	105	105	43.29	1	0	1	0		0	0	0		0	0	0	#NULL!	0	0	0	#NULL!	0	0	0	#NULL!	0	0	0	0	#NULL!	0	0	0	0	#NULL!	0	0	0
801740	1027756	2010-06-03 02:30:00	2010-06-07 12:00:00	4.39583	A304	GAS	0	0	2	74	2	4	138	138	43.69	1	2	1	0		0	0	0		0	0	0	#NULL!	0	0	0	#NULL!	0	0	0	#NULL!	0	0	0	0	#NULL!	0	0	0	0	#NULL!	0	0	0
810268	962567	2009-12-22 11:58:00	2009-12-24 15:00:00	2.12639	A307	NEF	0	0	2	36.7	1	2	179	179	37.31	1	0	1	0		0	0	0		0	0	0	#NULL!	0	0	0	#NULL!	0	0	0	#NULL!	0	0	0	0	#NULL!	0	0	0	0	#NULL!	0	0	0
822635	851371	2008-11-08 12:08:00	2008-11-16 10:30:00	7.93194	A395	GER	0	1	1	91.2	3	5	126	126	34.51	1	3	0	0		0	0	0		0	0	0	#NULL!	0	0	0	#NULL!	0	0	1	200	1	0	0	0	#NULL!	0	0	0	0	#NULL!	0	0	0
830362	929112	2009-06-18 09:45:00	2009-06-26 11:00:00	8.05208	E330	MND	1	0	1	73.6	2	4	155	155	38.25	1	8	1	0		0	0	0		0	0	0	#NULL!	0	0	0	#NULL!	0	0	0	#NULL!	0	0	0	0	#NULL!	0	0	0	0	#NULL!	0	0	0
851711	1114328	2011-03-15 18:22:00	2011-04-06 13:00:00	21.7764	A304	GAS	0	1	1	71.9	2	4	132	132	34.32	1	0	1	0		0	0	0		0	0	0	#NULL!	0	0	0	#NULL!	0	0	1	100	1	0	0	0	#NULL!	0	0	0	0	#NULL!	0	0	0
861157	827503	2008-06-16 22:39:00	2008-06-23 13:30:00	6.61875	A303	NEF	0	1	2	68.9	2	4	143	143	31.57	1	0	0	0		0	0	0		0	0	0	#NULL!	0	0	0	#NULL!	0	0	0	#NULL!	0	0	0	0	#NULL!	0	0	0	0	#NULL!	0	0	0
874382	808739	2008-02-22 11:00:00	2008-03-02 12:00:00	9.04167	A303	NEF	0	1	1	61.6	1	3	103	103	47.16	1	0	0	0		0	0	0		0	0	0	#NULL!	0	0	0	#NULL!	0	0	0	#NULL!	0	0	0	0	#NULL!	0	0	0	0	#NULL!	0	0	0
903045	1028385	2010-06-06 20:00:00	2010-06-11 17:00:00	4.875	A308	ONC	0	0	2	43.3	1	2	152	152	43.57	1	1	1	0		0	0	0		0	0	0	#NULL!	0	0	0	#NULL!	0	0	1	300	1	1	0	0	#NULL!	0	0	0	0	#NULL!	0	0	0
903342	908246	2009-02-16 18:53:00	2009-02-18 13:00:00	1.75486	B340	LON	0	0	2	62	1	3	141	141	44.18	1	2	0	0		0	0	0		0	0	0	#NULL!	0	0	0	#NULL!	0	0	0	#NULL!	0	0	0	0	#NULL!	0	0	0	0	#NULL!	0	0	0
904056	856529	2008-12-07 20:30:00	2009-02-26 09:30:00	80.5417	C303	ORT	1	1	3	82.5	3	5	123	123	36.21	1	16	0	0		0	0	0		0	0	0	#NULL!	0	0	0	#NULL!	0	0	0	#NULL!	0	0	0	0	#NULL!	0	0	0	0	#NULL!	0	0	0
904783	1105071	2011-01-27 16:01:00	2011-01-30 09:40:00	2.73542	C303	URO	1	1	2	57.5	1	3	113	113	42.97	1	2	1	0		0	0	0		0	0	0	#NULL!	0	0	0	#NULL!	0	0	0	#NULL!	0	0	0	0	#NULL!	0	0	0	0	#NULL!	0	0	0
909000	1024311	2010-05-13 18:00:00	2010-07-19 11:13:00	66.7174	B330	CAC	1	0	3	73.6	2	4	152	152	39.12	1	0	1	0		0	0	0		0	0	0	#NULL!	0	0	0	#NULL!	0	0	0	#NULL!	0	0	0	0	#NULL!	0	0	0	0	#NULL!	0	0	0
909822	1022917	2010-05-05 17:43:00	2010-05-10 14:00:00	4.84514	C303	CHI	1	1	2	84.1	3	5	101	101	45.28	1	5	1	0		0	0	0		0	0	0	#NULL!	0	0	0	#NULL!	0	0	0	#NULL!	0	0	0	0	#NULL!	0	0	0	0	#NULL!	0	0	0
913537	945853	2009-09-25 09:30:00	2009-09-30 12:30:00	5.125	B310	CAR	0	1	2	74.3	2	4	153	153	28.75	2	5	1	0		0	0	0		0	0	0	#NULL!	0	0	0	#NULL!	0	0	0	#NULL!	0	0	0	0	#NULL!	0	0	0	0	#NULL!	0	0	1
917043	837184	2008-08-16 23:00:00	2008-10-24 10:00:00	68.4583	D360	NER	0	0	3	65.1	2	4	332	332	16.28	2	2	0	0		0	0	0		0	0	0	#NULL!	0	0	0	#NULL!	0	0	0	#NULL!	0	0	0	0	#NULL!	0	0	0	0	#NULL!	0	0	0
917441	837096	2008-08-16 11:00:00	2008-09-01 13:00:00	16.0833	C303	VAT	1	0	1	82	3	5	186	186	30.32	1	5	0	0		0	0	0		0	0	0	#NULL!	0	0	0	#NULL!	0	0	0	#NULL!	0	0	0	0	#NULL!	0	0	0	0	#NULL!	0	0	0
921066	828114	2008-06-19 12:51:00	2008-06-23 13:30:00	4.02708	A303	NEF	0	0	2	23.1	1	1	184	184	39.7	1	0	0	0		0	0	0		0	0	0	#NULL!	0	0	0	#NULL!	0	0	0	#NULL!	0	0	0	0	#NULL!	0	0	0	0	#NULL!	0	0	0
922286	947644	2009-10-06 10:00:00	2009-10-10 14:00:00	4.16667	B330	CAC	1	1	2	77.9	2	4	112	112	40.82	1	0	1	0		0	0	0		0	0	0	#NULL!	0	0	0	#NULL!	0	0	0	#NULL!	0	0	0	0	#NULL!	0	0	0	0	#NULL!	0	0	0
924720	948772	2009-10-12 09:30:00	2009-10-19 14:45:00	7.21875	B330	CAC	1	0	1	81.9	3	5	143	143	41.08	1	0	1	0		0	0	0		0	0	0	#NULL!	0	0	0	#NULL!	0	0	0	#NULL!	0	0	0	0	#NULL!	0	0	0	0	#NULL!	0	0	0
926702	729678	2007-07-09 08:00:00	2007-07-13 18:30:00	4.4375	C303	ORT	1	0	2	75.5	2	4	159	159	36.95	1	4	0	0		0	0	0		0	0	0	#NULL!	0	0	0	#NULL!	0	0	0	#NULL!	0	0	0	0	#NULL!	0	0	0	0	#NULL!	0	0	0
930594	926476	2009-06-04 10:00:00	2009-06-19 13:30:00	15.1458	B330	CAC	1	1	1	79.8	2	4	121	121	37.15	1	0	1	0		0	0	0		0	0	0	#NULL!	0	0	0	#NULL!	0	0	0	#NULL!	0	0	0	0	#NULL!	0	0	0	0	#NULL!	0	0	0
933808	751377	2007-11-21 15:39:00	2007-11-28 16:00:00	7.01458	C302	URO	1	0	2	70.2	2	4	272	272	20.18	2	1	0	0		0	0	0		0	0	0	#NULL!	0	0	0	#NULL!	0	0	0	#NULL!	0	0	0	0	#NULL!	0	0	0	0	#NULL!	0	0	0
938754	944757	2009-09-18 11:44:00	2009-11-06 12:00:00	49.0111	A320	DER	0	1	3	77.7	2	4	99	99	47.09	1	0	1	0		0	0	0		0	0	0	#NULL!	0	0	0	#NULL!	0	0	0	#NULL!	0	0	0	0	#NULL!	0	0	0	0	#NULL!	0	0	0
940417	834514	2008-07-30 10:00:00	2008-08-01 12:00:00	2.08333	B310	CAR	0	1	2	86.5	3	5	108	108	41.67	1	2	0	0		0	0	0		0	0	0	#NULL!	0	0	0	#NULL!	0	0	1	100	1	0	0	0	#NULL!	0	0	0	0	#NULL!	0	0	0
942865	851555	2008-11-11 11:00:00	2008-11-19 14:00:00	8.125	A303	NEF	0	0	1	57.8	1	3	164	164	37.64	1	0	0	0		0	0	0		0	0	0	#NULL!	0	0	0	#NULL!	0	0	0	#NULL!	0	0	0	0	#NULL!	0	0	0	0	#NULL!	0	0	0
945240	830912	2008-07-08 09:30:00	2008-07-15 11:18:00	7.075	B330	CAC	1	1	1	84.2	3	5	94	94	49.18	1	1	0	0		0	0	0		0	0	0	#NULL!	0	0	0	#NULL!	0	0	0	#NULL!	0	0	0	0	#NULL!	0	0	0	0	#NULL!	0	0	0
945629	906993	2009-02-10 08:33:00	2009-02-17 10:30:00	7.08125	A303	NEF	0	0	1	65.6	2	4	133	133	46.72	1	0	0	0		0	0	0		0	0	0	#NULL!	0	0	0	#NULL!	0	0	0	#NULL!	0	0	0	0	#NULL!	0	0	0	0	#NULL!	0	0	0
946527	958877	2009-12-02 11:00:00	2009-12-17 11:00:00	15	A308	ONC	0	0	1	65.8	2	4	139	139	44.37	1	3	1	0		0	0	0		0	0	0	#NULL!	0	0	0	#NULL!	0	0	0	#NULL!	0	0	0	0	#NULL!	0	0	0	0	#NULL!	0	0	0
946680	835016	2008-08-01 11:35:00	2008-08-11 14:30:00	10.1215	B410	CAR	0	0	1	72.9	2	4	132	132	46.13	1	0	0	0		0	0	0		0	0	0	#NULL!	0	0	0	#NULL!	0	0	0	#NULL!	0	0	0	0	#NULL!	0	0	0	0	#NULL!	0	0	0
947714	930209	2009-06-24 11:00:00	2009-07-08 17:00:00	14.25	C301	ORT	1	0	1	69.1	2	4	138	138	44.3	1	9	1	0		0	0	0		0	0	0	#NULL!	0	0	0	#NULL!	0	0	1	300	1	1	0	0	#NULL!	0	0	0	0	#NULL!	0	0	0
948077	827031	2008-06-16 10:45:00	2008-06-17 17:00:00	1.26042	B330	CAC	1	0	2	78.7	2	4	151	151	38.89	1	0	0	0		0	0	0		0	0	0	#NULL!	0	0	0	#NULL!	0	0	0	#NULL!	0	0	0	0	#NULL!	0	0	0	0	#NULL!	0	0	0
949353	837124	2008-08-17 09:30:00	2008-08-25 10:00:00	8.02083	B330	CAC	1	0	1	80	2	5	138	138	43	1	0	0	0		0	0	0		0	0	0	#NULL!	0	0	0	#NULL!	0	0	0	#NULL!	0	0	0	0	#NULL!	0	0	0	0	#NULL!	0	0	0
952171	934092	2009-07-16 04:27:00	2009-07-17 11:30:00	1.29375	B410	CAR	0	0	2	68.8	2	4	177	177	33.27	1	1	1	0		0	0	0		0	0	0	#NULL!	0	0	0	#NULL!	0	0	0	#NULL!	0	0	0	0	#NULL!	0	0	0	0	#NULL!	0	0	0
955295	935644	2009-07-27 13:30:00	2009-07-29 12:00:00	1.9375	C301	CGO	1	0	2	61.1	1	3	149	149	41.57	1	2	1	0		0	0	0		0	0	0	#NULL!	0	0	0	#NULL!	0	0	0	#NULL!	0	0	0	0	#NULL!	0	0	0	0	#NULL!	0	0	0
956845	1007093	2010-02-08 17:30:00	2010-02-10 15:30:00	1.91667	B310	CAR	0	0	2	81.6	3	5	125	125	48.01	1	2	1	0		0	0	0		0	0	0	#NULL!	0	0	0	#NULL!	0	0	0	#NULL!	0	0	0	0	#NULL!	0	0	0	0	#NULL!	0	0	1
962016	1036960	2010-07-25 12:45:00	2010-08-03 11:50:00	8.96181	B330	CAC	1	0	1	64.9	1	3	145	145	42.38	1	1	1	0		0	0	0		0	0	0	#NULL!	0	0	0	#NULL!	0	0	0	#NULL!	0	0	0	0	#NULL!	0	0	0	0	#NULL!	0	0	0
972164	930602	2009-06-25 14:04:00	2009-09-09 11:00:00	75.8722	A300	HAE	0	0	3	60.1	1	3	215	215	27.32	2	0	1	0		0	0	0		0	0	0	#NULL!	0	0	1	10	1	1	0	#NULL!	0	0	0	0	#NULL!	0	0	0	0	#NULL!	0	0	0
972847	1039858	2010-08-11 13:02:00	2010-08-17 14:00:00	6.04028	E310	KNO	1	0	2	71.5	2	4	145	145	41.55	1	5	1	0		0	0	0		0	0	0	#NULL!	0	0	0	#NULL!	0	0	0	#NULL!	0	0	0	0	#NULL!	0	0	0	0	#NULL!	0	0	0
974511	920168	2009-04-26 11:00:00	2009-05-04 11:00:00	8	B330	CAC	1	1	1	73.7	2	4	114	114	40.45	1	0	1	0		0	0	0		0	0	0	#NULL!	0	0	0	#NULL!	0	0	0	#NULL!	0	0	0	0	#NULL!	0	0	0	0	#NULL!	0	0	0
974893	1046313	2010-09-14 17:00:00	2010-09-21 14:00:00	6.875	B330	CAC	1	1	2	82.2	3	5	101	101	45.49	1	2	1	0		0	0	0		0	0	0	#NULL!	0	0	0	#NULL!	0	0	0	#NULL!	0	0	0	0	#NULL!	0	0	0	0	#NULL!	0	0	0
975336	908330	2009-02-18 08:15:00	2009-02-24 10:00:00	6.07292	D380	NEC	1	1	2	83.6	3	5	146	146	29.63	2	4	0	0		0	0	0		0	0	0	#NULL!	0	0	0	#NULL!	0	0	0	#NULL!	0	0	0	0	#NULL!	0	0	0	0	#NULL!	0	0	1
975586	910652	2009-03-03 09:30:00	2009-03-05 12:00:00	2.10417	B310	CAR	0	1	2	68.5	2	4	137	137	33.21	1	2	0	0		0	0	0		0	0	0	#NULL!	0	0	0	#NULL!	0	0	0	#NULL!	0	0	0	0	#NULL!	0	0	0	0	#NULL!	0	0	0
976767	903730	2009-01-22 21:30:00	2009-01-25 17:00:00	2.8125	A320	INT	0	0	2	73.5	2	4	241	241	22.99	2	1	0	0		0	0	0		0	0	0	#NULL!	0	0	0	#NULL!	0	0	1	300	1	0	1	0	#NULL!	0	0	0	0	#NULL!	0	0	0
977913	913233	2009-03-17 20:30:00	2009-04-01 11:15:00	14.6146	C302	CGO	1	1	1	61.4	1	3	132	132	35.44	1	10	0	0		0	0	0		0	0	0	#NULL!	0	0	0	#NULL!	0	0	0	#NULL!	0	0	0	0	#NULL!	0	0	0	0	#NULL!	0	0	0
979389	930113	2009-06-24 10:30:00	2009-06-27 16:14:00	3.23889	E310	KNO	1	1	2	53.5	1	3	143	143	33.23	1	3	1	0		0	0	0		0	0	0	#NULL!	0	0	0	#NULL!	0	0	0	#NULL!	0	0	0	0	#NULL!	0	0	0	0	#NULL!	0	0	0
980817	1029197	2010-06-11 10:00:00	2010-06-16 15:30:00	5.22917	B310	CAR	0	0	2	59	1	3	168	168	36.45	1	0	1	0		0	0	0		0	0	0	#NULL!	0	0	0	#NULL!	0	0	0	#NULL!	0	0	0	0	#NULL!	0	0	0	0	#NULL!	0	0	0
981080	1051232	2010-10-08 14:24:00	2010-10-21 14:00:00	12.9833	E310	KNO	1	1	1	81.3	3	5	102	102	45.08	1	6	1	0		0	0	0		0	0	0	#NULL!	0	0	0	#NULL!	0	0	0	#NULL!	0	0	0	0	#NULL!	0	0	0	0	#NULL!	0	0	0
981164	856031	2008-12-03 18:00:00	2008-12-24 13:00:00	20.7917	G301	OOG	1	0	1	75.8	2	4	348	348	14.95	2	0	0	0		0	0	0		0	0	0	#NULL!	0	0	0	#NULL!	0	0	0	#NULL!	0	0	0	0	#NULL!	0	0	0	0	#NULL!	0	0	0
982480	743579	2007-10-06 23:45:00	2007-10-29 12:00:00	22.5104	A304	GAS	0	1	1	82.5	3	5	136	136	32.25	1	0	0	0		0	0	0		0	0	0	#NULL!	0	0	0	#NULL!	0	0	0	#NULL!	0	0	0	0	#NULL!	0	0	0	0	#NULL!	0	0	0
983867	852852	2008-11-17 11:00:00	2009-02-11 15:00:00	86.1667	B330	CAC	1	1	3	39.2	1	2	162	162	30.65	1	0	0	0		0	0	0		0	0	0	#NULL!	0	0	0	#NULL!	0	0	0	#NULL!	0	0	0	0	#NULL!	0	0	0	0	#NULL!	0	0	0
983953	1111559	2011-03-03 09:30:00	2011-03-07 11:15:00	4.07292	B310	CAR	0	1	2	71	2	4	127	127	35.98	1	2	1	0		0	0	0		0	0	0	#NULL!	0	0	0	#NULL!	0	0	0	#NULL!	0	0	0	0	#NULL!	0	0	0	0	#NULL!	0	0	0
984058	834907	2008-07-31 14:08:00	2008-08-06 11:00:00	5.86944	C301	ORT	1	1	2	94.5	3	5	92	92	49.25	1	6	0	0		0	0	0		0	0	0	#NULL!	0	0	0	#NULL!	0	0	0	#NULL!	0	0	0	0	#NULL!	0	0	0	0	#NULL!	0	0	0
986889	1062903	2010-12-06 19:23:00	2010-12-09 19:30:00	3.00486	A302	INF	0	1	2	70	2	4	116	116	40.06	1	0	1	0		0	0	0		0	0	0	#NULL!	0	0	0	#NULL!	0	0	0	#NULL!	0	0	0	0	#NULL!	0	0	0	0	#NULL!	0	0	0
988183	850612	2008-11-04 18:01:00	2008-11-07 14:00:00	2.83264	D350	NEC	1	0	2	79.8	2	4	128	128	46.93	1	1	0	0		0	0	0		0	0	0	#NULL!	0	0	0	#NULL!	0	0	1	100	1	0	0	0	#NULL!	0	0	0	0	#NULL!	0	0	0
990005	1005017	2010-02-01 11:00:00	2010-03-20 20:30:00	47.3958	A300	HAE	0	1	3	59	1	3	125	125	38.05	1	1	1	0		0	0	0		0	0	0	#NULL!	0	0	0	#NULL!	0	0	0	#NULL!	0	0	0	0	#NULL!	0	0	0	0	#NULL!	0	0	0
990645	963058	2009-12-26 03:10:00	2010-01-12 10:00:00	17.2847	B310	CAR	0	1	1	78.6	2	4	107	107	42.95	1	1	1	0		0	0	0		0	0	0	#NULL!	0	0	0	#NULL!	0	0	0	#NULL!	0	0	0	0	#NULL!	0	0	0	0	#NULL!	0	0	0
991697	959374	2009-12-04 14:37:00	2009-12-10 17:00:00	6.09931	A320	DER	0	0	2	73.8	2	4	123	123	49.92	1	6	1	0		0	0	0		0	0	0	#NULL!	0	0	0	#NULL!	0	0	0	#NULL!	0	0	0	0	#NULL!	0	0	0	0	#NULL!	0	0	0
993090	1038765	2010-08-05 00:20:00	2010-08-14 15:00:00	9.61111	F320	GYN	1	1	1	69.5	2	4	97	97	49.32	1	8	1	0		0	0	0		0	0	0	#NULL!	0	0	0	#NULL!	0	0	0	#NULL!	0	0	0	0	#NULL!	0	0	0	0	#NULL!	0	0	0
998688	1124219	2011-05-06 10:00:00	2011-05-14 11:00:00	8.04167	A308	ONC	0	1	1	75.6	2	4	106	106	43.76	1	2	1	0		0	0	0		0	0	0	#NULL!	0	0	0	#NULL!	0	0	0	#NULL!	0	0	0	0	#NULL!	0	0	0	0	#NULL!	0	0	0
1012726	742302	2007-09-28 11:30:00	2007-10-12 10:30:00	13.9583	A395	GER	0	1	1	89	3	5	178	178	23.28	2	1	0	0		0	0	0		0	0	0	#NULL!	0	0	1	10	0	0	0	#NULL!	0	0	0	0	#NULL!	0	0	0	0	#NULL!	0	0	0
1013511	848531	2008-10-23 13:41:00	2008-11-01 10:00:00	8.84653	B310	CAR	0	1	1	88.8	3	5	148	148	28.82	2	1	0	0		0	0	0		0	0	0	#NULL!	0	0	0	#NULL!	0	0	0	#NULL!	0	0	0	0	#NULL!	0	0	0	0	#NULL!	0	0	0
1015701	836225	2008-08-09 12:41:00	2008-08-11 16:00:00	2.13819	B410	CAR	0	1	2	86.2	3	5	134	134	32.51	1	1	0	0		0	0	0		0	0	0	#NULL!	0	0	1	999	0	0	0	#NULL!	0	0	0	0	#NULL!	0	0	0	0	#NULL!	0	0	0
1024368	1115025	2011-03-18 09:26:00	2011-03-25 11:00:00	7.06528	C303	URO	1	0	1	61	1	3	156	156	39.44	1	0	1	0		0	0	0		0	0	0	#NULL!	0	0	0	#NULL!	0	0	0	#NULL!	0	0	0	0	#NULL!	0	0	0	0	#NULL!	0	0	0
1025026	927712	2009-06-09 20:31:00	2009-06-13 11:00:00	3.60347	D360	NER	0	1	2	92.2	3	5	114	114	38.65	1	0	1	0		0	0	0		0	0	0	#NULL!	0	0	0	#NULL!	0	0	0	#NULL!	0	0	0	0	#NULL!	0	0	0	1	999	0	0	0
1025461	810376	2008-03-04 10:25:00	2008-03-14 14:00:00	10.1493	B310	CAR	0	0	1	52.3	1	3	151	151	42.25	1	0	0	0		0	0	0		0	0	0	#NULL!	0	0	0	#NULL!	0	0	0	#NULL!	0	0	0	0	#NULL!	0	0	0	0	#NULL!	0	0	0
1031046	1116327	2011-03-24 12:40:00	2011-03-30 11:00:00	5.93056	C303	VAT	1	0	2	56.7	1	3	165	165	37.52	1	6	1	0		0	0	0		0	0	0	#NULL!	0	0	0	#NULL!	0	0	0	#NULL!	0	0	0	0	#NULL!	0	0	0	0	#NULL!	0	0	0
1032424	834185	2008-07-27 17:24:00	2008-08-28 12:30:00	31.7958	A302	INF	0	1	3	67	2	4	108	108	43.89	1	10	0	0		0	0	0		0	0	0	#NULL!	0	0	0	#NULL!	0	0	0	#NULL!	0	0	0	0	#NULL!	0	0	0	0	#NULL!	0	0	0
1036930	815173	2008-04-01 12:18:00	2008-04-14 11:00:00	12.9458	C303	URO	1	0	1	71.2	2	4	130	130	47.17	1	0	0	0		0	0	0		0	0	0	#NULL!	0	0	0	#NULL!	0	0	0	#NULL!	0	0	0	0	#NULL!	0	0	0	0	#NULL!	0	0	0
1037842	734850	2007-08-13 09:30:00	2007-08-20 11:00:00	7.0625	B310	CAR	0	1	1	80.2	3	5	212	212	19.43	2	0	0	0		0	0	0		0	0	0	#NULL!	0	0	0	#NULL!	0	0	0	#NULL!	0	0	0	0	#NULL!	0	0	0	0	#NULL!	0	0	0
1044650	800017	2008-01-01 16:21:00	2008-01-07 17:00:00	6.02708	D311	NER	0	1	2	49.5	1	2	167	167	28.22	2	6	0	0		0	0	0		0	0	0	#NULL!	0	0	0	#NULL!	0	0	0	#NULL!	0	0	0	0	#NULL!	0	0	0	0	#NULL!	0	0	0
1047329	859763	2008-12-25 06:30:00	2009-01-09 19:00:00	15.5208	B340	LON	0	1	1	58.6	1	3	109	109	44.62	1	1	0	0		0	0	0		0	0	0	#NULL!	0	0	0	#NULL!	0	0	0	#NULL!	0	0	0	0	#NULL!	0	0	0	0	#NULL!	0	0	0
1048352	1122351	2011-04-26 11:00:00	2011-05-05 16:00:00	9.20833	A307	REU	0	0	1	80.6	3	5	198	198	28.31	2	1	1	0		0	0	0		0	0	0	#NULL!	0	0	1	10	1	1	0	#NULL!	0	0	0	0	#NULL!	0	0	0	0	#NULL!	0	0	0
1055921	938026	2009-08-11 00:11:00	2009-09-10 11:00:00	30.4507	B340	LON	0	0	3	62.4	1	3	133	133	47.2	1	1	1	0		0	0	0		0	0	0	#NULL!	0	0	0	#NULL!	0	0	0	#NULL!	0	0	0	0	#NULL!	0	0	0	0	#NULL!	0	0	0
1060100	903428	2009-01-21 12:30:00	2009-02-19 11:00:00	28.9375	F320	GON	1	1	1	75.6	2	4	180	180	23.75	2	7	0	0		0	0	0		0	0	0	#NULL!	0	0	0	#NULL!	0	0	0	#NULL!	0	0	0	0	#NULL!	0	0	0	0	#NULL!	0	0	0
1062758	858191	2008-12-15 16:30:00	2008-12-23 17:30:00	8.04167	B340	LON	0	1	1	34.7	1	2	109	109	49.63	1	1	0	0		0	0	0		0	0	0	#NULL!	0	0	0	#NULL!	0	0	0	#NULL!	0	0	0	0	#NULL!	0	0	0	0	#NULL!	0	0	0
1062846	653472	2006-12-21 11:16:00	2007-01-09 19:00:00	19.3222	A303	NEF	0	1	1	36	1	2	212	212	22.86	2	1	0	0		0	0	0		0	0	0	#NULL!	0	0	0	#NULL!	0	0	0	#NULL!	0	0	0	0	#NULL!	0	0	0	0	#NULL!	0	0	1
1066249	720589	2007-05-10 09:28:00	2007-05-21 11:00:00	11.0639	C301	CTR	1	1	1	94.4	3	5	104	104	42.76	1	7	0	0		0	0	0		0	0	0	#NULL!	0	0	0	#NULL!	0	0	0	#NULL!	0	0	0	0	#NULL!	0	0	0	0	#NULL!	0	0	0
1070690	854715	2008-11-26 17:25:00	2008-12-03 14:00:00	6.85764	A308	ONC	0	1	2	73.2	2	4	99	99	47.66	1	6	0	0		0	0	0		0	0	0	#NULL!	0	0	0	#NULL!	0	0	0	#NULL!	0	0	0	0	#NULL!	0	0	0	0	#NULL!	0	0	0
1072640	910495	2009-02-28 15:57:00	2009-03-06 15:30:00	5.98125	G301	OOG	1	1	2	53.3	1	3	149	149	31.72	1	3	0	0		0	0	0		0	0	0	#NULL!	0	0	1	999	0	0	0	#NULL!	0	0	0	0	#NULL!	0	0	0	0	#NULL!	0	0	0
1080357	945640	2009-09-23 15:24:00	2009-10-08 12:00:00	14.8583	E311	KNO	1	0	1	61.2	1	3	132	132	47.8	1	12	1	0		0	0	0		0	0	0	#NULL!	0	0	0	#NULL!	0	0	0	#NULL!	0	0	0	0	#NULL!	0	0	0	0	#NULL!	0	0	0
1088045	707587	2007-02-15 19:05:00	2007-02-21 16:00:00	5.87153	A302	INT	0	0	2	64.3	1	3	165	165	36.58	1	2	0	0		0	0	0		0	0	0	#NULL!	0	0	0	#NULL!	0	0	1	100	1	0	0	0	#NULL!	0	0	0	0	#NULL!	0	0	0
1092230	1063250	2010-12-09 10:00:00	2010-12-13 18:00:00	4.33333	C302	CGO	1	0	2	62.5	1	3	138	138	45.21	1	0	1	0		0	0	0		0	0	0	#NULL!	0	0	0	#NULL!	0	0	0	#NULL!	0	0	0	0	#NULL!	0	0	0	0	#NULL!	0	0	0
1096083	1025715	2010-05-21 16:52:00	2010-06-03 16:15:00	12.9743	D340	NER	0	0	1	78.4	2	4	159	159	36.67	1	1	1	0		0	0	0		0	0	0	#NULL!	0	0	0	#NULL!	0	0	0	#NULL!	0	0	0	0	#NULL!	0	0	0	0	#NULL!	0	0	0
1096987	937372	2009-08-07 09:30:00	2009-08-17 11:00:00	10.0625	B310	CAR	0	1	1	64.8	1	3	98	98	49.43	1	10	1	0		0	0	0		0	0	0	#NULL!	0	0	0	#NULL!	0	0	0	#NULL!	0	0	0	0	#NULL!	0	0	0	0	#NULL!	0	0	0
1098384	801800	2008-01-14 09:30:00	2008-01-17 11:50:00	3.09722	B310	CAR	0	0	2	63.8	1	3	153	153	39.97	1	3	0	0		0	0	0		0	0	0	#NULL!	0	0	0	#NULL!	0	0	1	200	1	0	0	0	#NULL!	0	0	0	0	#NULL!	0	0	0
1099209	653976	2006-12-27 12:26:00	2007-01-09 11:00:00	12.9403	A300	HAE	0	1	1	54	1	3	107	107	46.35	1	1	0	0		0	0	0		0	0	0	#NULL!	0	0	0	#NULL!	0	0	0	#NULL!	0	0	0	0	#NULL!	0	0	0	0	#NULL!	0	0	0
1104529	736545	2007-08-23 13:27:00	2007-09-12 11:00:00	19.8979	A307	REU	0	0	1	78.4	2	4	144	144	41.11	1	6	0	0		0	0	0		0	0	0	#NULL!	0	0	0	#NULL!	0	0	0	#NULL!	0	0	0	0	#NULL!	0	0	0	0	#NULL!	0	0	0
1104745	954386	2009-11-09 11:00:00	2009-11-18 15:00:00	9.16667	A302	INF	0	0	1	67.2	2	4	178	178	33.21	1	9	1	0		0	0	0		0	0	0	#NULL!	0	0	0	#NULL!	0	0	0	#NULL!	0	0	0	0	#NULL!	0	0	0	0	#NULL!	0	0	0
1104812	1005818	2010-02-03 10:30:00	2010-02-08 20:00:00	5.39583	A307	REU	0	1	2	63.7	1	3	100	100	48.46	1	5	1	0		0	0	0		0	0	0	#NULL!	0	0	0	#NULL!	0	0	0	#NULL!	0	0	0	0	#NULL!	0	0	0	0	#NULL!	0	0	0
1106393	846912	2008-10-14 18:05:00	2008-10-24 09:30:00	9.64236	C301	ORT	1	1	1	81.9	3	5	116	116	38.8	1	1	0	0		0	0	0		0	0	0	#NULL!	0	0	0	#NULL!	0	0	0	#NULL!	0	0	0	0	#NULL!	0	0	0	0	#NULL!	0	0	0
1117146	713336	2007-03-26 11:30:00	2007-03-30 17:00:00	4.22917	E330	MND	1	0	2	82.5	3	5	129	129	46.19	1	0	0	0		0	0	0		0	0	0	#NULL!	0	0	0	#NULL!	0	0	0	#NULL!	0	0	0	0	#NULL!	0	0	0	0	#NULL!	0	0	0
1128520	1028195	2010-06-07 13:30:00	2010-06-11 14:18:00	4.03333	C303	VAT	1	0	2	77.6	2	4	168	168	34.48	1	2	1	0		0	0	0		0	0	0	#NULL!	0	0	0	#NULL!	0	0	0	#NULL!	0	0	0	0	#NULL!	0	0	0	0	#NULL!	0	0	0
1141138	823790	2008-05-27 10:00:00	2008-06-09 14:09:00	13.1729	B330	CAC	1	1	1	58.3	1	3	100	100	49.34	1	0	0	0		0	0	0		0	0	0	#NULL!	0	0	0	#NULL!	0	0	0	#NULL!	0	0	0	0	#NULL!	0	0	0	0	#NULL!	0	0	0
1150945	963522	2009-12-30 00:48:00	2010-01-05 19:30:00	6.77917	A303	NEF	0	1	2	61.5	1	3	364	364	10.99	2	0	1	0		0	0	0		0	0	0	#NULL!	0	0	0	#NULL!	0	0	0	#NULL!	0	0	0	0	#NULL!	0	0	0	0	#NULL!	0	0	0
1155992	723645	2007-05-31 12:35:00	2007-06-06 12:00:00	5.97569	A302	AGI	0	1	2	79.3	2	4	94	94	49.79	1	5	0	0		0	0	0		0	0	0	#NULL!	0	0	1	999	0	0	0	#NULL!	0	0	0	0	#NULL!	0	0	0	0	#NULL!	0	0	0
1156847	951301	2009-10-25 16:00:00	2009-11-01 15:00:00	6.95833	B330	CAC	1	1	2	68.3	2	4	99	99	48.34	1	2	1	0		0	0	0		0	0	0	#NULL!	0	0	0	#NULL!	0	0	0	#NULL!	0	0	0	0	#NULL!	0	0	0	0	#NULL!	0	0	0
1157897	826005	2008-06-08 17:21:00	2008-06-13 17:00:00	4.98542	D360	NER	0	1	2	77.9	2	4	122	122	36.98	1	2	0	0		0	0	0		0	0	0	#NULL!	0	0	0	#NULL!	0	0	1	200	1	0	0	0	#NULL!	0	0	0	0	#NULL!	0	0	0
1158891	654023	2006-12-27 19:34:00	2007-01-23 11:00:00	26.6431	A395	GER	0	1	1	85.9	3	5	93	93	49.59	1	8	0	0		0	0	0		0	0	0	#NULL!	0	0	0	#NULL!	0	0	0	#NULL!	0	0	0	0	#NULL!	0	0	0	0	#NULL!	0	0	0
1160778	1005641	2010-02-01 12:30:00	2010-02-03 15:30:00	2.125	D380	NER	0	0	2	66.4	2	4	131	131	47.43	1	2	1	0		0	0	0		0	0	0	#NULL!	0	0	0	#NULL!	0	0	0	#NULL!	0	0	0	0	#NULL!	0	0	0	0	#NULL!	0	0	0
1161307	1110537	2011-02-24 23:30:00	2011-03-01 17:00:00	4.72917	B410	CAR	0	1	2	61.4	1	3	106	106	45.65	1	0	1	0		0	0	0		0	0	0	#NULL!	0	0	0	#NULL!	0	0	0	#NULL!	0	0	0	0	#NULL!	0	0	0	0	#NULL!	0	0	0
1164137	1113055	2011-03-09 17:47:00	2011-03-11 09:30:00	1.65486	D360	NEC	1	1	2	90.5	3	5	124	124	35.21	1	1	1	0		0	0	0		0	0	0	#NULL!	0	0	1	999	0	0	0	#NULL!	0	0	0	0	#NULL!	0	0	0	0	#NULL!	0	0	0
1165098	1000171	2010-01-04 12:00:00	2010-01-08 15:00:00	4.125	B310	CAR	0	1	2	55.1	1	3	109	109	45.19	1	4	1	0		0	0	0		0	0	0	#NULL!	0	0	0	#NULL!	0	0	0	#NULL!	0	0	0	0	#NULL!	0	0	0	0	#NULL!	0	0	0
1166472	935867	2009-07-27 14:30:00	2009-08-10 15:00:00	14.0208	B310	CAR	0	0	1	63.9	1	3	161	161	37.67	1	0	1	0		0	0	0		0	0	0	#NULL!	0	0	0	#NULL!	0	0	1	100	1	0	0	0	#NULL!	0	0	0	0	#NULL!	0	0	0
1169837	1063089	2010-12-07 12:00:00	2010-12-14 14:00:00	7.08333	A302	INT	0	1	1	84.8	3	5	126	126	35.02	1	5	1	0		0	0	0		0	0	0	#NULL!	0	0	0	#NULL!	0	0	0	#NULL!	0	0	0	0	#NULL!	0	0	0	0	#NULL!	0	0	0
1174618	962478	2009-12-22 15:00:00	2009-12-23 17:00:00	1.08333	A302	INF	0	1	2	49	1	2	103	103	49.4	1	1	1	0		0	0	0		0	0	0	#NULL!	0	0	0	#NULL!	0	0	0	#NULL!	0	0	0	0	#NULL!	0	0	0	0	#NULL!	0	0	0
1176423	816438	2008-04-09 11:00:00	2008-04-20 17:00:00	11.25	A300	HAE	0	0	1	54	1	3	156	156	40.43	1	0	0	0		0	0	0		0	0	0	#NULL!	0	0	1	999	0	0	0	#NULL!	0	0	0	0	#NULL!	0	0	0	0	#NULL!	0	0	0
1176838	1059067	2010-11-17 12:00:00	2010-11-19 16:00:00	2.16667	E310	NEF	0	0	2	70.2	2	4	166	166	35.68	1	0	1	0		0	0	0		0	0	0	#NULL!	0	0	1	999	0	0	0	#NULL!	0	0	0	0	#NULL!	0	0	0	0	#NULL!	0	0	0
1183252	751161	2007-11-20 13:00:00	2007-12-09 14:00:00	19.0417	E330	MND	1	1	1	73.8	2	4	129	129	35.06	1	3	0	0		0	0	0		0	0	0	#NULL!	0	0	0	#NULL!	0	0	0	#NULL!	0	0	0	0	#NULL!	0	0	0	0	#NULL!	0	0	0
1185419	1026965	2010-05-29 15:13:00	2010-06-07 16:00:00	9.03264	D360	NER	0	1	1	77.5	2	4	194	194	21.68	2	8	1	0		0	0	0		0	0	0	#NULL!	0	0	0	#NULL!	0	0	0	#NULL!	0	0	0	0	#NULL!	0	0	0	0	#NULL!	0	0	0
1195558	854026	2008-11-23 19:14:00	2008-11-27 13:00:00	3.74028	D360	NER	0	0	2	62.4	1	3	130	130	48.45	1	3	0	0		0	0	0		0	0	0	#NULL!	0	0	0	#NULL!	0	0	0	#NULL!	0	0	0	0	#NULL!	0	0	0	0	#NULL!	0	0	0
1206906	811568	2008-03-11 09:30:00	2008-03-22 12:00:00	11.1042	B310	CAR	0	0	1	69.8	2	4	175	175	33.61	1	0	0	0		0	0	0		0	0	0	#NULL!	0	0	0	#NULL!	0	0	0	#NULL!	0	0	0	0	#NULL!	0	0	0	1	999	0	0	0
1218989	720241	2007-05-08 12:16:00	2007-05-15 15:00:00	7.11389	A302	INT	0	0	1	76.9	2	4	165	165	35.27	1	1	0	0		0	0	0		0	0	0	#NULL!	0	0	0	#NULL!	0	0	0	#NULL!	0	0	0	0	#NULL!	0	0	0	0	#NULL!	0	0	0
1280411	720616	2007-05-10 22:00:00	2007-06-29 13:00:00	49.625	H311	PSY	0	1	3	36.8	1	2	143	143	35.85	1	0	0	0		0	0	0		0	0	0	#NULL!	0	0	0	#NULL!	0	0	0	#NULL!	0	0	0	0	#NULL!	0	0	0	0	#NULL!	0	0	0
1303176	836009	2008-08-08 16:00:00	2008-08-14 11:00:00	5.79167	A395	GER	0	1	2	84	3	5	102	102	44.78	1	3	0	0		0	0	0		0	0	0	#NULL!	0	0	0	#NULL!	0	0	0	#NULL!	0	0	0	0	#NULL!	0	0	0	0	#NULL!	0	0	0
1306963	831161	2008-07-09 12:45:00	2008-07-23 12:00:00	13.9688	B330	CAC	1	1	1	72.5	2	4	180	180	23.96	2	1	0	0		0	0	0		0	0	0	#NULL!	0	0	0	#NULL!	0	0	0	#NULL!	0	0	0	0	#NULL!	0	0	0	0	#NULL!	0	0	0
1307802	932233	2009-07-06 11:00:00	2009-07-11 11:00:00	5	C302	CGO	1	0	2	61.2	1	3	130	130	48.65	1	3	1	0		0	0	0		0	0	0	#NULL!	0	0	0	#NULL!	0	0	0	#NULL!	0	0	0	0	#NULL!	0	0	0	0	#NULL!	0	0	0
1309649	828862	2008-06-25 11:00:00	2008-07-01 15:00:00	6.16667	A307	REU	0	1	2	92.7	3	5	122	122	35.7	1	5	0	0		0	0	0		0	0	0	#NULL!	0	0	0	#NULL!	0	0	1	150	1	0	0	0	#NULL!	0	0	0	0	#NULL!	0	0	0
1311824	731124	2007-07-17 08:00:00	2007-07-20 18:00:00	3.41667	A302	INT	0	1	2	65	1	4	113	113	41.92	1	0	0	0		0	0	0		0	0	0	#NULL!	0	0	0	#NULL!	0	0	0	#NULL!	0	0	0	0	#NULL!	0	0	0	0	#NULL!	0	0	0
1311846	1110752	2011-02-25 11:53:00	2011-03-12 11:30:00	14.984	C302	CHI	1	1	1	64.4	1	3	108	108	44.25	1	3	1	0		0	0	0		0	0	0	#NULL!	0	0	0	#NULL!	0	0	0	#NULL!	0	0	0	0	#NULL!	0	0	0	0	#NULL!	0	0	0
1313302	653043	2006-12-19 07:45:00	2007-01-04 11:00:00	16.1354	C303	ORT	1	0	1	76.6	2	4	175	175	32.98	1	2	0	0		0	0	0		0	0	0	#NULL!	0	0	0	#NULL!	0	0	0	#NULL!	0	0	0	0	#NULL!	0	0	0	0	#NULL!	0	0	0
1323788	734957	2007-08-11 22:30:00	2007-08-25 15:00:00	13.6875	B310	CAR	0	1	1	68.1	2	4	104	104	45.69	1	0	0	0		0	0	0		0	0	0	#NULL!	0	0	0	#NULL!	0	0	0	#NULL!	0	0	0	0	#NULL!	0	0	0	0	#NULL!	0	0	0
1324205	817062	2008-04-14 09:30:00	2008-04-19 11:00:00	5.0625	B310	CAR	0	1	2	64.5	1	3	98	98	49.48	1	1	0	0		0	0	0		0	0	0	#NULL!	0	0	0	#NULL!	0	0	0	#NULL!	0	0	0	0	#NULL!	0	0	0	0	#NULL!	0	0	0
1325711	750769	2007-11-18 10:23:00	2007-12-10 20:00:00	22.4007	B310	CAR	0	1	1	69.6	2	4	103	103	46	1	3	0	0		0	0	0		0	0	0	#NULL!	0	0	0	#NULL!	0	0	0	#NULL!	0	0	0	0	#NULL!	0	0	0	0	#NULL!	0	0	0
1326664	746068	2007-10-23 08:00:00	2007-10-27 15:30:00	4.3125	C303	VAT	1	0	2	76.3	2	4	186	186	30.77	1	2	0	0		0	0	0		0	0	0	#NULL!	0	0	0	#NULL!	0	0	1	300	1	1	0	0	#NULL!	0	0	0	0	#NULL!	0	0	0
1335009	716432	2007-04-16 10:30:00	2007-04-19 11:00:00	3.02083	E311	KNO	1	0	2	78.5	2	4	130	130	46.25	1	3	0	0		0	0	0		0	0	0	#NULL!	0	0	0	#NULL!	0	0	0	#NULL!	0	0	0	0	#NULL!	0	0	0	1	999	0	0	0
1335769	818481	2008-04-20 06:00:00	2008-05-06 11:30:00	16.2292	A300	HAE	0	0	1	49.4	1	2	137	137	47.82	1	1	0	0		0	0	0		0	0	0	#NULL!	0	0	0	#NULL!	0	0	0	#NULL!	0	0	0	0	#NULL!	0	0	0	0	#NULL!	0	0	0
1344320	3000559	2010-12-22 16:00:00	2010-12-30 11:45:00	7.82292	F320	GON	1	1	1	55.1	1	3	110	110	44.71	1	4	1	0		0	0	0		0	0	0	#NULL!	0	0	0	#NULL!	0	0	0	#NULL!	0	0	0	0	#NULL!	0	0	0	0	#NULL!	0	0	0
1357640	721307	2007-05-15 11:44:00	2007-05-22 11:57:00	7.00903	B310	CAR	0	0	2	47.4	1	2	143	143	45.9	1	0	0	0		0	0	0		0	0	0	#NULL!	0	0	0	#NULL!	0	0	0	#NULL!	0	0	0	0	#NULL!	0	0	0	0	#NULL!	0	0	0
1360727	814053	2008-03-27 09:30:00	2008-03-29 11:00:00	2.0625	G301	OOG	1	0	2	78.7	2	4	375	375	13.61	2	2	0	0		0	0	0		0	0	0	#NULL!	0	0	0	#NULL!	0	0	1	100	1	0	0	0	#NULL!	0	0	0	0	#NULL!	0	0	0
1360778	938296	2009-08-12 11:50:00	2009-09-02 11:00:00	20.9653	A300	HAE	0	1	1	32.8	1	2	113	113	48.16	1	0	1	0		0	0	0		0	0	0	#NULL!	0	0	0	#NULL!	0	0	0	#NULL!	0	0	0	0	#NULL!	0	0	0	0	#NULL!	0	0	0
1361071	728851	2007-07-02 18:00:00	2007-07-11 12:00:00	8.75	B310	CAR	0	0	1	73.6	2	4	188	188	30.61	1	0	0	0		0	0	0		0	0	0	#NULL!	0	0	0	#NULL!	0	0	0	#NULL!	0	0	0	0	#NULL!	0	0	0	0	#NULL!	0	0	0
1364169	920701	2009-04-28 11:32:00	2009-07-07 10:30:00	69.9569	A300	INT	0	1	3	54.7	1	3	165	165	28.05	2	1	1	0		0	0	0		0	0	0	#NULL!	0	0	0	#NULL!	0	0	0	#NULL!	0	0	0	0	#NULL!	0	0	0	0	#NULL!	0	0	0
1364339	756631	2007-12-24 09:30:00	2007-12-31 15:00:00	7.22917	D311	NER	0	1	1	67.8	2	4	102	102	46.77	1	7	0	0		0	0	0		0	0	0	#NULL!	0	0	0	#NULL!	0	0	0	#NULL!	0	0	0	0	#NULL!	0	0	0	0	#NULL!	0	0	0
1372600	706424	2007-02-11 11:00:00	2007-02-27 10:02:00	15.9597	B330	CAC	1	0	1	79.6	2	4	126	126	47.81	1	3	0	0		0	0	0		0	0	0	#NULL!	0	0	0	#NULL!	0	0	0	#NULL!	0	0	0	0	#NULL!	0	0	0	0	#NULL!	0	0	0
1372687	709836	2007-03-05 12:45:00	2007-03-22 10:15:00	16.8958	B330	CAC	1	0	1	56.3	1	3	151	151	41.62	1	1	0	0		0	0	0		0	0	0	#NULL!	0	0	0	#NULL!	0	0	0	#NULL!	0	0	0	0	#NULL!	0	0	0	0	#NULL!	0	0	0
1375783	952608	2009-10-31 11:00:00	2009-11-02 18:00:00	2.29167	A303	AGI	0	0	2	71.3	2	4	441	441	11.52	2	0	1	0		0	0	0		0	0	0	#NULL!	0	0	0	#NULL!	0	0	1	100	1	0	0	0	#NULL!	0	0	0	0	#NULL!	0	0	0
1377209	929471	2009-06-18 15:00:00	2009-07-23 10:30:00	34.8125	E311	KNO	1	0	3	78.8	2	4	213	213	26.14	2	1	1	0		0	0	0		0	0	0	#NULL!	0	0	0	#NULL!	0	0	1	100	1	0	0	0	#NULL!	0	0	0	0	#NULL!	0	0	0
1377602	726344	2007-06-16 18:48:00	2007-07-03 15:30:00	16.8625	B340	LON	0	1	1	34.8	1	2	128	128	41.21	1	1	0	0		0	0	0		0	0	0	#NULL!	0	0	0	#NULL!	0	0	0	#NULL!	0	0	0	0	#NULL!	0	0	0	0	#NULL!	0	0	0
1378837	700857	2007-01-05 14:15:00	2007-01-11 11:00:00	5.86458	C303	VAT	1	0	2	86.8	3	5	144	144	40.27	1	1	0	0		0	0	0		0	0	0	#NULL!	0	0	0	#NULL!	0	0	0	#NULL!	0	0	0	0	#NULL!	0	0	0	0	#NULL!	0	0	0
1380441	1012224	2010-03-09 18:00:00	2010-04-07 11:00:00	28.7083	D350	NEC	1	0	1	85.5	3	5	175	175	32.25	1	12	1	0		0	0	0		0	0	0	#NULL!	0	0	0	#NULL!	0	0	0	#NULL!	0	0	0	0	#NULL!	0	0	0	0	#NULL!	0	0	0
1380902	836221	2008-08-09 12:00:00	2008-08-12 12:30:00	3.02083	A303	NEF	0	1	2	25.3	1	1	117	117	48.77	1	0	0	0		0	0	0		0	0	0	#NULL!	0	0	0	#NULL!	0	0	0	#NULL!	0	0	0	0	#NULL!	0	0	0	0	#NULL!	0	0	0
1386547	1018374	2010-04-09 22:07:00	2010-04-21 14:30:00	11.6826	A303	NEF	0	0	1	46	1	2	182	182	34.96	1	0	1	0		0	0	0		0	0	0	#NULL!	0	0	0	#NULL!	0	0	0	#NULL!	0	0	0	0	#NULL!	0	0	0	0	#NULL!	0	0	0
1387050	1049735	2010-10-04 07:45:00	2010-10-25 11:00:00	21.1354	C302	CGO	1	1	1	71.7	2	4	102	102	46.24	1	5	1	0		0	0	0		0	0	0	#NULL!	0	0	0	#NULL!	0	0	0	#NULL!	0	0	0	0	#NULL!	0	0	0	0	#NULL!	0	0	0
1388378	732625	2007-07-27 13:00:00	2007-08-08 14:30:00	12.0625	B330	CAC	1	0	1	69.4	2	4	125	125	49.62	1	4	0	0		0	0	0		0	0	0	#NULL!	0	0	0	#NULL!	0	0	0	#NULL!	0	0	0	0	#NULL!	0	0	0	0	#NULL!	0	0	0
1395648	902758	2009-01-19 20:30:00	2009-01-29 16:00:00	9.8125	C302	CGO	1	0	1	65.5	2	4	126	126	49.74	1	2	0	0		0	0	0		0	0	0	#NULL!	0	0	0	#NULL!	0	0	0	#NULL!	0	0	0	0	#NULL!	0	0	0	0	#NULL!	0	0	0
1399532	751840	2007-11-26 12:45:00	2007-12-18 10:35:00	21.9097	B330	CAC	1	0	1	80.8	3	5	124	124	48.55	1	2	0	0		0	0	0		0	0	0	#NULL!	0	0	0	#NULL!	0	0	0	#NULL!	0	0	0	0	#NULL!	0	0	0	0	#NULL!	0	0	0
1403331	1041235	2010-08-19 04:30:00	2010-09-03 11:15:00	15.2812	B310	CAR	0	1	1	71.8	2	4	98	98	48.41	1	1	1	0		0	0	0		0	0	0	#NULL!	0	0	0	#NULL!	0	0	0	#NULL!	0	0	0	0	#NULL!	0	0	0	0	#NULL!	0	0	0
1406369	845899	2008-10-08 12:00:00	2008-11-25 11:30:00	47.9792	A300	HAE	0	0	3	43	1	2	160	160	41.12	1	1	0	0		0	0	0		0	0	0	#NULL!	0	0	0	#NULL!	0	0	0	#NULL!	0	0	0	0	#NULL!	0	0	0	0	#NULL!	0	0	0
1409168	713049	2007-03-21 22:42:00	2007-03-27 15:00:00	5.67917	B340	LON	0	0	2	40.6	1	2	174	174	37.77	1	1	0	0		0	0	0		0	0	0	#NULL!	0	0	1	999	0	0	0	#NULL!	0	0	0	0	#NULL!	0	0	0	0	#NULL!	0	0	0
1409380	1122049	2011-04-21 18:00:00	2011-04-27 11:00:00	5.70833	A302	INT	0	0	2	86	3	5	132	132	44.61	1	2	1	0		0	0	0		0	0	0	#NULL!	0	0	0	#NULL!	0	0	0	#NULL!	0	0	0	0	#NULL!	0	0	0	0	#NULL!	0	0	0
1410198	807133	2008-02-13 11:00:00	2008-02-16 15:00:00	3.16667	A303	NEF	0	1	2	70.1	2	4	240	240	17.31	2	0	0	0		0	0	0		0	0	0	#NULL!	0	0	0	#NULL!	0	0	0	#NULL!	0	0	0	0	#NULL!	0	0	0	0	#NULL!	0	0	0
1416668	1100020	2011-01-01 15:43:00	2011-01-07 15:00:00	5.97014	A303	NEF	0	1	2	57.5	1	3	182	182	24.79	2	1	1	0		0	0	0		0	0	0	#NULL!	0	0	0	#NULL!	0	0	0	#NULL!	0	0	0	0	#NULL!	0	0	0	0	#NULL!	0	0	0
1417062	1116633	2011-03-28 13:30:00	2011-03-30 20:00:00	2.27083	C303	VAT	1	1	2	76.3	2	4	100	100	46.72	1	2	1	0		0	0	0		0	0	0	#NULL!	0	0	0	#NULL!	0	0	0	#NULL!	0	0	0	0	#NULL!	0	0	0	0	#NULL!	0	0	0
1418988	960055	2009-12-08 14:14:00	2009-12-10 13:30:00	1.96944	C303	VAT	1	1	2	86.3	3	5	133	133	32.79	1	2	1	0		0	0	0		0	0	0	#NULL!	0	0	0	#NULL!	0	0	0	#NULL!	0	0	0	0	#NULL!	0	0	0	0	#NULL!	0	0	0
1429083	853088	2008-11-19 10:00:00	2008-12-19 10:00:00	30	A320	DER	0	0	1	75.6	2	4	162	162	36.15	1	10	0	0		0	0	0		0	0	0	#NULL!	0	0	0	#NULL!	0	0	0	#NULL!	0	0	0	0	#NULL!	0	0	0	0	#NULL!	0	0	0
1432188	723652	2007-05-31 15:17:00	2007-06-05 11:30:00	4.84236	B410	CAR	0	0	2	72.2	2	4	142	142	42.48	1	0	0	0		0	0	0		0	0	0	#NULL!	0	0	0	#NULL!	0	0	1	300	1	1	0	0	#NULL!	0	0	0	0	#NULL!	0	0	0
1434971	928859	2009-06-17 11:00:00	2009-06-18 19:30:00	1.35417	A304	GAS	0	1	2	65	1	4	197	197	22.07	2	1	1	0		0	0	0		0	0	0	#NULL!	0	0	0	#NULL!	0	0	0	#NULL!	0	0	0	0	#NULL!	0	0	0	0	#NULL!	0	0	0
1437257	1028258	2010-06-04 16:46:00	2010-06-18 10:15:00	13.7285	A395	GER	0	0	1	84.9	3	5	175	175	32.3	1	2	1	0		0	0	0		0	0	0	#NULL!	0	0	0	#NULL!	0	0	0	#NULL!	0	0	0	0	#NULL!	0	0	0	0	#NULL!	0	0	0
1442525	930708	2009-06-25 20:00:00	2009-07-29 11:00:00	33.625	A302	INT	0	1	3	51.3	1	3	104	104	48.4	1	9	1	0		0	0	0		0	0	0	#NULL!	0	0	0	#NULL!	0	0	0	#NULL!	0	0	0	0	#NULL!	0	0	0	0	#NULL!	0	0	0
1446678	1033281	2010-07-01 13:29:00	2010-07-10 11:00:00	8.89653	A303	NEF	0	1	1	76.5	2	4	136	136	32.75	1	1	1	0		0	0	0		0	0	0	#NULL!	0	0	0	#NULL!	0	0	1	50	1	0	0	0	#NULL!	0	0	0	0	#NULL!	0	0	0
1449315	823041	2008-05-21 13:23:00	2008-05-23 20:00:00	2.27569	A303	NEF	0	0	2	58.4	1	3	338	338	16.3	2	0	0	0		0	0	0		0	0	0	#NULL!	0	0	0	#NULL!	0	0	0	#NULL!	0	0	0	0	#NULL!	0	0	0	0	#NULL!	0	0	1
1450044	811875	2008-03-11 20:32:00	2008-04-01 11:30:00	20.6236	A308	ONC	0	1	1	69	2	4	110	110	42.72	1	4	0	0		0	0	0		0	0	0	#NULL!	0	0	0	#NULL!	0	0	0	#NULL!	0	0	0	0	#NULL!	0	0	0	0	#NULL!	0	0	0
1461894	809316	2008-02-26 11:00:00	2008-03-03 18:00:00	6.29167	A303	NEF	0	0	2	54.7	1	3	191	191	31.92	1	0	0	0		0	0	0		0	0	1	250	0	0	0	#NULL!	0	0	0	#NULL!	0	0	0	0	#NULL!	0	0	0	0	#NULL!	0	0	0
1467731	1039367	2010-08-09 00:15:00	2010-08-13 17:00:00	4.69792	B340	LON	0	0	2	47.3	1	2	300	300	19.53	2	1	1	0		0	0	0		0	0	0	#NULL!	0	0	0	#NULL!	0	0	0	#NULL!	0	0	0	0	#NULL!	0	0	0	0	#NULL!	0	0	0
1468507	1037003	2010-07-26 14:00:00	2010-07-28 15:00:00	2.04167	B310	CAR	0	1	2	49.3	1	2	293	293	14.77	2	0	1	0		0	0	0		0	0	0	#NULL!	0	0	0	#NULL!	0	0	1	100	1	0	0	0	#NULL!	0	0	0	0	#NULL!	0	0	0
1469883	828846	2008-06-24 14:18:00	2008-07-17 16:00:00	23.0708	A303	NEF	0	1	1	34.8	1	2	148	148	34.85	1	1	0	0		0	0	0		0	0	0	#NULL!	0	0	0	#NULL!	0	0	0	#NULL!	0	0	0	0	#NULL!	0	0	0	0	#NULL!	0	0	0
1472146	833794	2008-07-24 09:00:00	2008-07-28 10:30:00	4.0625	B410	CAR	0	1	2	78.1	2	4	123	123	36.62	1	1	0	0		0	0	0		0	0	0	#NULL!	0	0	0	#NULL!	0	0	0	#NULL!	0	0	0	0	#NULL!	0	0	0	0	#NULL!	0	0	0
1478241	947550	2009-10-02 20:16:00	2009-10-13 14:30:00	10.7597	A303	NEF	0	0	1	30.1	1	1	150	150	47.63	1	0	1	0		0	0	0		0	0	0	#NULL!	0	0	0	#NULL!	0	0	0	#NULL!	0	0	0	0	#NULL!	0	0	0	0	#NULL!	0	0	0
1487114	708097	2007-02-20 08:00:00	2007-03-03 11:00:00	11.125	C303	VAT	1	1	1	73	2	4	121	121	37.83	1	1	0	0		0	0	0		0	0	0	#NULL!	0	0	0	#NULL!	0	0	0	#NULL!	0	0	0	0	#NULL!	0	0	0	0	#NULL!	0	0	0
1491486	727161	2007-06-21 18:20:00	2007-06-28 10:30:00	6.67361	H310	PSY	0	1	2	86	3	5	107	107	42.17	1	6	0	0		0	0	0		0	0	0	#NULL!	0	0	0	#NULL!	0	0	0	#NULL!	0	0	0	0	#NULL!	0	0	0	0	#NULL!	0	0	0
1494737	911266	2009-03-05 13:30:00	2009-03-12 10:30:00	6.875	F320	GYN	1	1	2	74.1	2	4	371	371	10.35	2	3	0	0		0	0	0		0	0	0	#NULL!	0	0	0	#NULL!	0	0	0	#NULL!	0	0	0	0	#NULL!	0	0	0	0	#NULL!	0	0	1
1503211	731977	2007-07-21 20:49:00	2007-08-02 14:30:00	11.7368	A303	NEF	0	1	1	19.8	1	1	230	230	23.5	2	1	0	0		0	0	0		0	0	0	#NULL!	0	0	0	#NULL!	0	0	0	#NULL!	0	0	0	0	#NULL!	0	0	0	0	#NULL!	0	0	0
1512029	1050469	2010-10-06 09:30:00	2010-10-09 12:00:00	3.10417	D380	NEC	1	1	2	77.7	2	4	96	96	48.79	1	3	1	0		0	0	0		0	0	0	#NULL!	0	0	0	#NULL!	0	0	0	#NULL!	0	0	0	0	#NULL!	0	0	0	0	#NULL!	0	0	0
1513894	1046561	2010-09-15 19:39:00	2010-10-06 13:00:00	20.7229	G301	OOG	1	0	1	68.5	2	4	137	137	44.75	1	1	1	0		0	0	0		0	0	0	#NULL!	0	0	0	#NULL!	0	0	1	200	1	0	0	0	#NULL!	0	0	0	0	#NULL!	0	0	0
1517916	1045627	2010-09-13 10:00:00	2010-09-15 12:00:00	2.08333	O733	ONC	0	0	2	76.3	2	4	126	126	48.22	1	2	1	0		0	0	0		0	0	0	#NULL!	0	0	0	#NULL!	0	0	0	#NULL!	0	0	0	0	#NULL!	0	0	0	0	#NULL!	0	0	0
1518694	1042573	2010-08-25 21:44:00	2010-09-17 11:00:00	22.5528	D360	NER	0	1	1	84.2	3	5	94	94	49.18	1	16	1	0		0	0	0		0	0	0	#NULL!	0	0	0	#NULL!	0	0	0	#NULL!	0	0	0	0	#NULL!	0	0	0	0	#NULL!	0	0	0
1531106	706959	2007-02-13 07:00:00	2007-02-17 13:00:00	4.25	C303	VAT	1	0	2	69.1	2	4	165	165	36.05	1	3	0	0		0	0	0		0	0	0	#NULL!	0	0	0	#NULL!	0	0	0	#NULL!	0	0	0	0	#NULL!	0	0	0	0	#NULL!	0	0	0
1532367	1122134	2011-04-23 12:40:00	2011-04-28 16:00:00	5.13889	D360	NER	0	1	2	84.6	3	5	156	156	27.39	2	1	1	0		0	0	0		0	0	0	#NULL!	0	0	0	#NULL!	0	0	0	#NULL!	0	0	0	0	#NULL!	0	0	0	0	#NULL!	0	0	0
1534762	1115046	2011-03-21 11:00:00	2011-03-31 10:15:00	9.96875	D360	NER	0	0	1	64.3	1	3	138	138	44.95	1	2	1	0		0	0	0		0	0	0	#NULL!	0	0	0	#NULL!	0	0	0	#NULL!	0	0	0	0	#NULL!	0	0	0	0	#NULL!	0	0	0
1544010	1026371	2010-05-26 22:03:00	2010-06-03 11:00:00	7.53958	C303	CTR	1	1	1	83.4	3	5	116	116	38.66	1	5	1	0		0	0	0		0	0	0	#NULL!	0	0	0	#NULL!	0	0	0	#NULL!	0	0	0	0	#NULL!	0	0	0	0	#NULL!	0	0	0
1548575	1029594	2010-06-14 11:00:00	2010-07-02 10:00:00	17.9583	C302	CGO	1	0	1	70.4	2	4	134	134	45.66	1	0	1	0		0	0	0		0	0	0	#NULL!	0	0	0	#NULL!	0	0	0	#NULL!	0	0	0	0	#NULL!	0	0	0	0	#NULL!	0	0	0
1552387	926841	2009-06-05 07:00:00	2009-06-09 11:00:00	4.16667	C303	URO	1	0	2	48.2	1	2	154	154	41.99	1	1	1	0		0	0	0		0	0	0	#NULL!	0	0	0	#NULL!	0	0	0	#NULL!	0	0	0	0	#NULL!	0	0	0	0	#NULL!	0	0	0
1554912	1128975	2011-05-31 10:00:00	2011-06-03 10:45:00	3.03125	B310	CAR	0	0	2	69.1	2	4	188	188	31.01	1	3	1	0		0	0	0		0	0	0	#NULL!	0	0	0	#NULL!	0	0	1	200	1	0	0	0	#NULL!	0	0	0	0	#NULL!	0	0	0
1557347	830324	2008-07-03 13:08:00	2008-07-07 14:30:00	4.05694	A303	NEF	0	1	2	52.4	1	3	170	170	27.33	2	1	0	0		0	0	0		0	0	0	#NULL!	0	0	0	#NULL!	0	0	0	#NULL!	0	0	0	0	#NULL!	0	0	0	0	#NULL!	0	0	0
1558312	723030	2007-05-28 04:00:00	2007-05-31 16:00:00	3.5	C302	CGO	1	0	2	71.4	2	4	124	124	49.79	1	1	0	0		0	0	0		0	0	0	#NULL!	0	0	0	#NULL!	0	0	0	#NULL!	0	0	0	0	#NULL!	0	0	0	0	#NULL!	0	0	0
1573549	1104630	2011-01-26 10:30:00	2011-01-29 16:00:00	3.22917	C303	VAT	1	1	2	76.6	2	4	126	126	35.75	1	3	1	0		0	0	0		0	0	0	#NULL!	0	0	0	#NULL!	0	0	0	#NULL!	0	0	0	0	#NULL!	0	0	0	0	#NULL!	0	0	0
1582916	723820	2007-06-04 10:30:00	2007-06-08 11:00:00	4.02083	A395	GER	0	0	2	85.3	3	5	386	386	12.95	2	0	0	0		0	0	0		0	0	0	#NULL!	0	0	0	#NULL!	0	0	0	#NULL!	0	0	0	0	#NULL!	0	0	0	0	#NULL!	0	0	0
1584705	830030	2008-07-02 11:00:00	2008-07-11 13:00:00	9.08333	C302	CGO	1	1	1	67.8	2	4	102	102	46.77	1	9	0	0		0	0	0		0	0	0	#NULL!	0	0	1	999	0	0	0	#NULL!	0	0	0	0	#NULL!	0	0	0	0	#NULL!	0	0	0
1585175	724482	2007-06-06 06:36:00	2007-06-13 13:15:00	7.27708	A303	NEF	0	1	1	49.9	1	2	122	122	40.48	1	0	0	0		0	0	0		0	0	0	#NULL!	0	0	0	#NULL!	0	0	0	#NULL!	0	0	0	0	#NULL!	0	0	0	0	#NULL!	0	0	1
1589056	3002097	2011-01-03 09:30:00	2011-01-05 15:00:00	2.22917	D380	NEC	1	0	2	69.6	2	4	135	135	45.37	1	2	1	0		0	0	0		0	0	0	#NULL!	0	0	0	#NULL!	0	0	0	#NULL!	0	0	0	0	#NULL!	0	0	0	0	#NULL!	0	0	0
1596772	959472	2009-12-07 08:00:00	2009-12-12 12:00:00	5.16667	C301	ORT	1	1	2	78.1	2	4	101	101	45.97	1	5	1	0		0	0	0		0	0	0	#NULL!	0	0	0	#NULL!	0	0	0	#NULL!	0	0	0	0	#NULL!	0	0	0	0	#NULL!	0	0	0
1601452	839503	2008-09-02 07:00:00	2008-09-16 15:00:00	14.3333	C303	URO	1	0	1	70.5	2	4	132	132	46.44	1	2	0	0		0	0	0		0	0	0	#NULL!	0	0	0	#NULL!	0	0	0	#NULL!	0	0	0	0	#NULL!	0	0	0	0	#NULL!	0	0	0
1602826	700055	2007-01-01 20:11:00	2007-01-05 14:00:00	3.74236	A303	NEF	0	1	2	44.8	1	2	170	170	28.22	2	0	0	0		0	0	0		0	0	0	#NULL!	0	0	0	#NULL!	0	0	0	#NULL!	0	0	0	0	#NULL!	0	0	0	0	#NULL!	0	0	1
1603848	855229	2008-12-01 08:00:00	2008-12-02 10:00:00	1.08333	C305	ORT	1	0	2	57.6	1	3	176	176	34.72	1	1	0	0		0	0	0		0	0	0	#NULL!	0	0	0	#NULL!	0	0	0	#NULL!	0	0	0	0	#NULL!	0	0	0	0	#NULL!	0	0	0
1608172	1029560	2010-06-11 15:38:00	2010-06-17 10:30:00	5.78611	A395	GER	0	0	2	86.5	3	5	139	139	41.97	1	5	1	0		0	0	0		0	0	0	#NULL!	0	0	0	#NULL!	0	0	0	#NULL!	0	0	0	0	#NULL!	0	0	0	0	#NULL!	0	0	0
1611199	806666	2008-02-10 20:30:00	2008-10-15 13:00:00	247.688	C302	CHI	1	0	3	53.7	1	3	157	157	40.18	1	2	0	0		0	0	0		0	0	0	#NULL!	0	0	0	#NULL!	0	0	0	#NULL!	0	0	0	0	#NULL!	0	0	0	0	#NULL!	0	0	0
1615180	915889	2009-03-31 10:47:00	2009-04-02 14:00:00	2.13403	A303	NEF	0	0	2	52	1	3	138	138	46.93	1	0	1	0		0	0	0		0	0	0	#NULL!	0	0	1	999	0	0	0	#NULL!	0	0	0	0	#NULL!	0	0	0	0	#NULL!	0	0	0
1616075	951545	2009-10-27 09:30:00	2009-10-28 13:30:00	1.16667	B310	CAR	0	1	2	76.3	2	4	112	112	40.99	1	1	1	0		0	0	0		0	0	0	#NULL!	0	0	0	#NULL!	0	0	0	#NULL!	0	0	0	0	#NULL!	0	0	0	0	#NULL!	0	0	0
1616583	710682	2007-03-07 14:00:00	2007-03-17 11:00:00	9.875	A307	REU	0	1	1	76.4	2	4	191	191	22.13	2	1	0	0		0	0	0		0	0	0	#NULL!	0	0	0	#NULL!	0	0	0	#NULL!	0	0	0	0	#NULL!	0	0	0	0	#NULL!	0	0	0
1629774	1124706	2011-05-07 05:35:00	2011-05-16 14:00:00	9.35069	A303	NEF	0	0	1	64.8	1	3	161	161	37.57	1	0	1	0		0	0	0		0	0	0	#NULL!	0	0	0	#NULL!	0	0	0	#NULL!	0	0	0	0	#NULL!	0	0	0	0	#NULL!	0	0	0
1633157	1047351	2010-09-20 09:34:00	2010-10-19 10:30:00	29.0389	D350	NEC	1	0	1	65.3	2	4	131	131	47.59	1	10	1	0		0	0	0		0	0	0	#NULL!	0	0	0	#NULL!	0	0	0	#NULL!	0	0	0	0	#NULL!	0	0	0	0	#NULL!	0	0	0
1633931	916508	2009-04-03 11:14:00	2009-04-07 11:25:00	4.00764	A303	NEF	0	1	2	29.2	1	1	236	236	21.08	2	0	1	0		0	0	0		0	0	0	#NULL!	0	0	0	#NULL!	0	0	0	#NULL!	0	0	0	0	#NULL!	0	0	0	0	#NULL!	0	0	0
1642123	709537	2007-03-01 11:00:00	2007-03-10 14:30:00	9.14583	A303	NEF	0	0	1	53.3	1	3	334	334	16.84	2	0	0	0		0	0	0		0	0	0	#NULL!	0	0	0	#NULL!	0	0	0	#NULL!	0	0	0	0	#NULL!	0	0	0	0	#NULL!	0	0	1
1646643	726526	2007-06-18 11:26:00	2007-06-28 13:00:00	10.0653	A302	INT	0	1	1	80.9	3	5	95	95	48.98	1	10	0	0		0	0	0		0	0	0	#NULL!	0	0	1	999	0	0	0	#NULL!	0	0	0	0	#NULL!	0	0	0	0	#NULL!	0	0	0
1646760	817059	2008-04-14 10:30:00	2008-04-20 12:00:00	6.0625	C303	VAT	1	1	2	75.4	2	4	100	100	46.83	1	2	0	0		0	0	0		0	0	0	#NULL!	0	0	0	#NULL!	0	0	0	#NULL!	0	0	0	0	#NULL!	0	0	0	0	#NULL!	0	0	0
1653205	923252	2009-05-14 10:00:00	2009-05-20 14:00:00	6.16667	A308	ONC	0	1	2	74.1	2	4	119	119	38.45	1	1	1	0		0	0	0		0	0	0	#NULL!	0	0	0	#NULL!	0	0	0	#NULL!	0	0	0	0	#NULL!	0	0	0	0	#NULL!	0	0	0
1664428	731508	2007-07-18 13:58:00	2007-07-20 13:00:00	1.95972	B340	LON	0	0	2	80.9	3	5	213	213	26	2	2	0	0		0	0	0		0	0	0	#NULL!	0	0	0	#NULL!	0	0	0	#NULL!	0	0	0	0	#NULL!	0	0	0	0	#NULL!	0	0	0
1664477	702068	2007-01-15 09:30:00	2007-01-24 09:55:00	9.01736	B330	CAC	1	1	1	69.6	2	4	96	96	49.9	1	3	0	0		0	0	0		0	0	0	#NULL!	0	0	0	#NULL!	0	0	0	#NULL!	0	0	0	0	#NULL!	0	0	0	0	#NULL!	0	0	0
1670370	712405	2007-03-17 20:06:00	2007-03-27 14:00:00	9.74583	A303	NEF	0	0	1	34.6	1	2	156	156	44.25	1	0	0	0		0	0	0		0	0	0	#NULL!	0	0	0	#NULL!	0	0	0	#NULL!	0	0	0	0	#NULL!	0	0	0	0	#NULL!	0	0	0
1671286	907061	2009-02-11 10:30:00	2009-02-12 18:00:00	1.3125	A395	GER	0	1	2	74.6	2	4	158	158	27.68	2	1	0	0		0	0	0		0	0	0	#NULL!	0	0	0	#NULL!	0	0	0	#NULL!	0	0	0	0	#NULL!	0	0	0	0	#NULL!	0	0	0
1672906	803615	2008-01-22 19:28:00	2008-01-28 16:45:00	5.88681	A303	NEF	0	1	2	87	3	5	138	138	31.37	1	0	0	0		0	0	0		0	0	0	#NULL!	0	0	0	#NULL!	0	0	0	#NULL!	0	0	0	0	#NULL!	0	0	0	0	#NULL!	0	0	1
1682606	701068	2007-01-08 11:08:00	2007-01-10 17:00:00	2.24444	C302	URO	1	0	2	61.5	1	3	231	231	25.03	2	0	0	0		0	0	0		0	0	0	#NULL!	0	0	0	#NULL!	0	0	0	#NULL!	0	0	0	0	#NULL!	0	0	0	0	#NULL!	0	0	0
1687973	855114	2008-11-28 12:12:00	2008-12-05 12:00:00	6.99167	A304	GAS	0	1	2	77.5	2	4	102	102	45.52	1	7	0	0		0	0	0		0	0	0	#NULL!	0	0	0	#NULL!	0	0	0	#NULL!	0	0	0	0	#NULL!	0	0	0	0	#NULL!	0	0	0
1692668	1033655	2010-07-03 21:10:00	2010-07-07 11:00:00	3.57639	B340	LON	0	0	2	70.1	2	4	148	148	40.75	1	1	1	0		0	0	0		0	0	0	#NULL!	0	0	0	#NULL!	0	0	0	#NULL!	0	0	0	0	#NULL!	0	0	0	0	#NULL!	0	0	0
1696335	931045	2009-06-27 18:30:00	2009-07-04 14:00:00	6.8125	A304	GER	0	1	2	77	2	4	99	99	47.18	1	1	1	0		0	0	0		0	0	0	#NULL!	0	0	1	999	0	0	0	#NULL!	0	0	0	0	#NULL!	0	0	0	0	#NULL!	0	0	0
1700017	937141	2009-08-04 21:40:00	2009-08-19 10:30:00	14.5347	C303	URO	1	0	1	83.2	3	5	150	150	38.75	1	2	1	0		0	0	0		0	0	0	#NULL!	0	0	0	#NULL!	0	0	0	#NULL!	0	0	0	0	#NULL!	0	0	0	0	#NULL!	0	0	0
1702738	700276	2007-01-03 14:00:00	2007-01-05 13:30:00	1.97917	A302	INF	0	1	2	57.3	1	3	131	131	36.26	1	2	0	0		0	0	0		0	0	0	#NULL!	0	0	1	999	0	0	0	#NULL!	0	0	0	0	#NULL!	0	0	0	0	#NULL!	0	0	0
1708875	824919	2008-06-02 11:30:00	2008-07-03 14:00:00	31.1042	A303	NEF	0	1	3	62.2	1	3	127	127	36.96	1	0	0	0		0	0	0		0	0	0	#NULL!	0	0	0	#NULL!	0	0	0	#NULL!	0	0	0	0	#NULL!	0	0	0	0	#NULL!	0	0	0
1716913	1039646	2010-08-11 13:00:00	2010-08-13 14:00:00	2.04167	B330	CAC	1	1	2	80.5	3	5	130	130	34.14	1	2	1	0		0	0	0		0	0	0	#NULL!	0	0	0	#NULL!	0	0	0	#NULL!	0	0	0	0	#NULL!	0	0	0	0	#NULL!	0	0	0
1722400	818592	2008-04-23 11:00:00	2008-04-29 17:30:00	6.27083	A302	INF	0	1	2	46.4	1	2	141	141	34.77	1	0	0	0		0	0	0		0	0	0	#NULL!	0	0	0	#NULL!	0	0	0	#NULL!	0	0	0	0	#NULL!	0	0	0	0	#NULL!	0	0	0
1722733	1047535	2010-09-22 10:30:00	2010-09-28 19:30:00	6.375	E310	KNO	1	1	2	70.8	2	4	99	99	47.99	1	6	1	0		0	0	0		0	0	0	#NULL!	0	0	1	999	0	0	0	#NULL!	0	0	0	0	#NULL!	0	0	0	0	#NULL!	0	0	0
1725722	816425	2008-04-08 22:39:00	2008-04-24 11:00:00	15.5146	A302	INT	0	1	1	80.1	3	5	122	122	36.77	1	3	0	0		0	0	0		0	0	0	#NULL!	0	0	1	999	0	0	0	#NULL!	0	0	0	0	#NULL!	0	0	0	0	#NULL!	0	0	0
1726440	1064320	2010-12-14 11:00:00	2010-12-22 13:00:00	8.08333	A303	NEF	0	0	1	56.9	1	3	162	162	38.3	1	0	1	0		0	0	0		0	0	0	#NULL!	0	0	0	#NULL!	0	0	0	#NULL!	0	0	0	0	#NULL!	0	0	0	0	#NULL!	0	0	0
1730653	1039194	2010-08-06 13:33:00	2010-08-09 15:00:00	3.06042	C303	URO	1	0	2	52.7	1	3	200	200	30.5	1	0	1	0		0	0	0		0	0	0	#NULL!	0	0	0	#NULL!	0	0	0	#NULL!	0	0	0	0	#NULL!	0	0	0	0	#NULL!	0	0	0
1731002	906729	2009-02-08 22:18:00	2009-02-25 10:00:00	16.4875	C303	VAT	1	0	1	79.4	2	4	160	160	36.31	1	12	0	0		0	0	0		0	0	0	#NULL!	0	0	0	#NULL!	0	0	0	#NULL!	0	0	0	0	#NULL!	0	0	0	0	#NULL!	0	0	0
1733532	909852	2009-02-26 11:00:00	2009-03-02 14:00:00	4.125	A303	NEF	0	1	2	63.1	1	3	133	133	34.94	1	3	0	0		0	0	0		0	0	0	#NULL!	0	0	0	#NULL!	0	0	0	#NULL!	0	0	0	0	#NULL!	0	0	0	0	#NULL!	0	0	0
1744767	1012082	2010-03-07 15:55:00	2010-03-09 19:00:00	2.12847	A302	INT	0	0	2	67.7	2	4	161	161	37.24	1	2	1	0		0	0	0		0	0	0	#NULL!	0	0	0	#NULL!	0	0	0	#NULL!	0	0	0	0	#NULL!	0	0	0	0	#NULL!	0	0	0
1756731	824005	2008-05-27 16:00:00	2008-06-13 12:00:00	16.8333	A303	NEF	0	0	1	84.5	3	5	152	152	38.04	1	0	0	0		0	0	0		0	0	0	#NULL!	0	0	0	#NULL!	0	0	0	#NULL!	0	0	0	0	#NULL!	0	0	0	0	#NULL!	0	0	0
1757587	812559	2008-03-14 16:02:00	2008-03-19 18:00:00	5.08194	A307	REU	0	1	2	65.7	2	4	122	122	38.28	1	0	0	0		0	0	0		0	0	0	#NULL!	0	0	1	999	0	0	0	#NULL!	0	0	0	0	#NULL!	0	0	0	0	#NULL!	0	0	0
1760241	743036	2007-10-03 19:00:00	2007-10-08 18:00:00	4.95833	A303	NEF	0	1	2	59.7	1	3	156	156	29.39	2	0	0	0		0	0	0		0	0	0	#NULL!	0	0	0	#NULL!	0	0	0	#NULL!	0	0	0	0	#NULL!	0	0	0	0	#NULL!	0	0	0
1764320	1002700	2010-01-16 13:00:00	2010-01-27 10:15:00	10.8854	B410	CAR	0	1	1	87.7	3	5	110	110	40.69	1	3	1	0		0	0	0		0	0	0	#NULL!	0	0	0	#NULL!	0	0	0	#NULL!	0	0	0	0	#NULL!	0	0	0	0	#NULL!	0	0	0
1766212	921062	2009-04-30 08:14:00	2009-05-04 19:00:00	4.44861	A308	INT	0	0	2	70.3	2	4	324	324	16.49	2	1	1	0		0	0	0		0	0	0	#NULL!	0	0	0	#NULL!	0	0	1	200	1	0	1	0	#NULL!	0	0	0	0	#NULL!	0	0	0
1771575	809447	2008-02-27 10:30:00	2008-03-12 10:00:00	13.9792	A395	GER	0	1	1	80.7	3	5	112	112	40.53	1	14	0	0		0	0	0		0	0	0	#NULL!	0	0	1	999	0	0	0	#NULL!	0	0	0	0	#NULL!	0	0	0	0	#NULL!	0	0	0
1775872	1103249	2011-01-18 15:34:00	2011-02-10 10:15:00	22.7785	D360	NER	0	0	1	78.3	2	4	130	130	46.27	1	2	1	0		0	0	0		0	0	0	#NULL!	0	0	0	#NULL!	0	0	0	#NULL!	0	0	0	0	#NULL!	0	0	0	0	#NULL!	0	0	0
1782665	831873	2008-07-14 10:30:00	2008-07-23 16:00:00	9.22917	A395	GER	0	1	1	95	3	5	131	131	32.72	1	9	0	0		0	0	0		0	0	0	#NULL!	0	0	0	#NULL!	0	0	0	#NULL!	0	0	0	0	#NULL!	0	0	0	0	#NULL!	0	0	0
1789964	1022169	2010-04-29 16:15:00	2010-05-07 12:30:00	7.84375	B310	CAR	0	1	1	64.6	1	3	122	122	38.42	1	0	1	0		0	0	0		0	0	0	#NULL!	0	0	0	#NULL!	0	0	1	200	1	0	0	0	#NULL!	0	0	0	0	#NULL!	0	0	0
1794417	836723	2008-08-13 16:00:00	2008-08-28 11:00:00	14.7917	A303	NEF	0	1	1	69.7	2	4	304	304	13.19	2	1	0	0		0	0	0		0	0	0	#NULL!	0	0	0	#NULL!	0	0	0	#NULL!	0	0	0	0	#NULL!	0	0	0	0	#NULL!	0	0	0
1795038	854457	2008-11-25 12:00:00	2008-12-02 10:00:00	6.91667	D350	NEC	1	1	2	67.8	2	4	109	109	43.32	1	2	0	0		0	0	0		0	0	0	#NULL!	0	0	0	#NULL!	0	0	0	#NULL!	0	0	0	0	#NULL!	0	0	0	0	#NULL!	0	0	0
1796552	1028829	2010-06-09 08:30:00	2010-07-02 14:00:00	23.2292	C303	URO	1	0	1	54.7	1	3	312	312	18.12	2	0	1	0		0	0	0		0	0	0	#NULL!	0	0	0	#NULL!	0	0	0	#NULL!	0	0	0	0	#NULL!	0	0	0	0	#NULL!	0	0	0
1801752	707172	2007-02-14 11:00:00	2007-02-26 10:00:00	11.9583	D320	NEC	1	1	1	85.9	3	5	103	103	44.08	1	12	0	0		0	0	0		0	0	0	#NULL!	0	0	1	999	0	0	0	#NULL!	0	0	0	0	#NULL!	0	0	0	0	#NULL!	0	0	0
1809255	835445	2008-08-05 00:10:00	2008-08-22 13:00:00	17.5347	A302	INT	0	1	1	65.3	2	4	121	121	38.7	1	1	0	0		0	0	0		0	0	0	#NULL!	0	0	1	999	0	0	0	#NULL!	0	0	0	0	#NULL!	0	0	0	1	999	0	0	0
1819228	855973	2008-12-04 11:00:00	2008-12-22 15:00:00	18.1667	A307	REU	0	0	1	86.1	3	5	132	132	44.6	1	6	0	0		0	0	0		0	0	0	#NULL!	0	0	0	#NULL!	0	0	0	#NULL!	0	0	0	0	#NULL!	0	0	0	0	#NULL!	0	0	1
1827817	706124	2007-02-08 11:00:00	2007-02-27 20:00:00	19.375	A303	NEF	0	0	1	51.5	1	3	294	294	19.65	2	0	0	0		0	0	0		0	0	0	#NULL!	0	0	0	#NULL!	0	0	0	#NULL!	0	0	0	0	#NULL!	0	0	0	0	#NULL!	0	0	0
1829419	728601	2007-06-29 12:51:00	2007-07-21 20:00:00	22.2979	C303	VAT	1	1	1	82.8	3	5	150	150	28.78	2	4	0	0		0	0	0		0	0	0	#NULL!	0	0	0	#NULL!	0	0	0	#NULL!	0	0	0	0	#NULL!	0	0	0	0	#NULL!	0	0	0
1831189	1106692	2011-02-04 13:03:00	2011-02-05 16:00:00	1.12292	A308	ONC	0	0	2	64.1	1	3	140	140	44.24	1	0	1	0		0	0	0		0	0	0	#NULL!	0	0	0	#NULL!	0	0	0	#NULL!	0	0	0	0	#NULL!	0	0	0	0	#NULL!	0	0	0
1835162	841446	2008-09-12 11:34:00	2008-09-19 13:00:00	7.05972	G301	OOG	1	1	1	44.3	1	2	106	106	48.78	1	4	0	0		0	0	0		0	0	0	#NULL!	0	0	0	#NULL!	0	0	0	#NULL!	0	0	0	0	#NULL!	0	0	0	0	#NULL!	0	0	0
1870336	1024381	2010-05-14 19:55:00	2010-05-22 11:00:00	7.62847	C302	CHI	1	1	1	85.4	3	5	96	96	47.87	1	5	1	0		0	0	0		0	0	0	#NULL!	0	0	1	999	0	0	0	#NULL!	0	0	0	0	#NULL!	0	0	0	0	#NULL!	0	0	0
1884158	1027286	2010-05-31 15:08:00	2010-06-05 16:15:00	5.04653	D351	NEC	1	0	2	63.6	1	3	134	134	46.61	1	0	1	0		0	0	0		0	0	0	#NULL!	0	0	0	#NULL!	0	0	0	#NULL!	0	0	0	0	#NULL!	0	0	0	0	#NULL!	0	0	0
1890041	712793	2007-03-21 08:00:00	2007-03-23 16:00:00	2.33333	H312	PSY	0	1	2	79.9	2	4	109	109	41.9	1	2	0	0		0	0	0		0	0	0	#NULL!	0	0	0	#NULL!	0	0	0	#NULL!	0	0	0	0	#NULL!	0	0	0	1	999	0	0	0
1893108	706549	2007-02-09 11:22:00	2007-02-19 13:30:00	10.0889	A302	INT	0	1	1	76.7	2	4	96	96	48.92	1	0	0	0		0	0	0		0	0	0	#NULL!	0	0	1	999	0	0	0	#NULL!	0	0	0	0	#NULL!	0	0	0	0	#NULL!	0	0	0
1899510	839325	2008-08-31 09:30:00	2008-09-05 11:30:00	5.08333	C306	CGO	1	0	2	43.6	1	2	166	166	39.3	1	0	0	0		0	0	0		0	0	0	#NULL!	0	0	0	#NULL!	0	0	0	#NULL!	0	0	0	0	#NULL!	0	0	0	0	#NULL!	0	0	0
1907727	1016760	2010-04-01 10:00:00	2010-04-22 11:00:00	21.0417	E311	KNO	1	0	1	80.4	3	5	321	321	16.22	2	1	1	0		0	0	0		0	0	0	#NULL!	0	0	0	#NULL!	0	0	0	#NULL!	0	0	0	0	#NULL!	0	0	0	0	#NULL!	0	0	0
1909261	735306	2007-08-14 18:17:00	2007-08-20 15:00:00	5.86319	E310	KNO	1	0	2	87.8	3	5	124	124	47.74	1	0	0	0		0	0	0		0	0	0	#NULL!	0	0	0	#NULL!	0	0	0	#NULL!	0	0	0	0	#NULL!	0	0	0	0	#NULL!	0	0	0
1910212	855955	2008-12-04 07:00:00	2008-12-07 11:00:00	3.16667	E310	KNO	1	0	2	80.1	3	5	161	161	35.99	1	1	0	0		0	0	0		0	0	0	#NULL!	0	0	0	#NULL!	0	0	0	#NULL!	0	0	0	0	#NULL!	0	0	0	0	#NULL!	0	0	0
1911415	955390	2009-11-16 09:30:00	2009-11-19 12:00:00	3.10417	B310	CAR	0	1	2	66.7	2	4	107	107	44.41	1	3	1	0		0	0	0		0	0	0	#NULL!	0	0	0	#NULL!	0	0	0	#NULL!	0	0	0	0	#NULL!	0	0	0	0	#NULL!	0	0	0
1912087	857076	2008-12-10 12:30:00	2009-01-02 10:30:00	22.9167	B330	CAC	1	1	1	79	2	4	97	97	48.05	1	1	0	0		0	0	0		0	0	0	#NULL!	0	0	0	#NULL!	0	0	0	#NULL!	0	0	0	0	#NULL!	0	0	0	0	#NULL!	0	0	0
1912193	716271	2007-04-13 10:00:00	2007-04-25 12:30:00	12.1042	B340	LON	0	0	1	75	2	4	139	139	43.21	1	12	0	0		0	0	0		0	0	0	#NULL!	0	0	1	999	0	0	0	#NULL!	0	0	0	0	#NULL!	0	0	0	0	#NULL!	0	0	0
1913661	856509	2008-12-08 10:05:00	2008-12-20 13:00:00	12.1215	B310	CAR	0	1	1	83.9	3	5	120	120	37.13	1	2	0	0		0	0	0		0	0	0	#NULL!	0	0	0	#NULL!	0	0	0	#NULL!	0	0	0	0	#NULL!	0	0	0	0	#NULL!	0	0	0
1914469	1026859	2010-05-31 08:30:00	2010-06-05 11:00:00	5.10417	C302	CGO	1	1	2	64.3	1	3	106	106	45.22	1	3	1	0		0	0	0		0	0	0	#NULL!	0	0	0	#NULL!	0	0	0	#NULL!	0	0	0	0	#NULL!	0	0	0	0	#NULL!	0	0	0
1915671	960020	2009-12-08 16:02:00	2009-12-15 11:00:00	6.79028	A300	HAE	0	0	2	18.9	1	1	163	163	47.56	1	1	1	0		0	0	0		0	0	0	#NULL!	0	0	0	#NULL!	0	0	0	#NULL!	0	0	0	0	#NULL!	0	0	0	0	#NULL!	0	0	0
1917235	908324	2009-02-18 10:15:00	2009-02-25 11:00:00	7.03125	E310	KNO	1	0	2	64.4	1	3	138	138	44.94	1	2	0	0		0	0	0		0	0	0	#NULL!	0	0	0	#NULL!	0	0	0	#NULL!	0	0	0	0	#NULL!	0	0	0	0	#NULL!	0	0	1
1920420	1100226	2011-01-03 15:54:00	2011-01-08 14:00:00	4.92083	C303	VAT	1	1	2	63.5	1	3	100	100	48.49	1	2	1	0		0	0	0		0	0	0	#NULL!	0	0	0	#NULL!	0	0	1	100	1	0	0	0	#NULL!	0	0	0	0	#NULL!	0	0	0
1920987	1050245	2010-10-06 10:30:00	2010-10-14 12:00:00	8.0625	C303	VAT	1	0	1	65.7	2	4	298	298	18.41	2	2	1	0		0	0	0		0	0	0	#NULL!	0	0	0	#NULL!	0	0	0	#NULL!	0	0	0	0	#NULL!	0	0	0	0	#NULL!	0	0	0
1921087	1020215	2010-04-21 12:30:00	2010-05-04 15:06:00	13.1083	B330	CAC	1	1	1	81.9	3	5	181	181	23.22	2	1	1	0		0	0	0		0	0	0	#NULL!	0	0	0	#NULL!	0	0	0	#NULL!	0	0	0	0	#NULL!	0	0	0	0	#NULL!	0	0	0
1921790	1048800	2010-09-28 10:30:00	2010-10-08 13:00:00	10.1042	A303	NEF	0	1	1	73.8	2	4	129	129	35.06	1	1	1	0		0	0	0		0	0	0	#NULL!	0	0	0	#NULL!	0	0	0	#NULL!	0	0	0	0	#NULL!	0	0	0	0	#NULL!	0	0	0
1923417	1000581	2010-01-06 09:30:00	2010-01-13 15:00:00	7.22917	B310	CAR	0	0	1	55.7	1	3	192	192	31.62	1	5	1	0		0	0	0		0	0	0	#NULL!	0	0	0	#NULL!	0	0	1	100	1	0	0	0	#NULL!	0	0	0	0	#NULL!	0	0	0
1924751	938482	2009-08-13 16:00:00	2009-08-19 11:00:00	5.79167	D340	ORT	1	0	2	82.4	3	5	140	140	42.04	1	6	1	0		0	0	0		0	0	0	#NULL!	0	0	0	#NULL!	0	0	0	#NULL!	0	0	0	0	#NULL!	0	0	0	0	#NULL!	0	0	0
1929074	946935	2009-10-01 10:00:00	2009-10-15 13:00:00	14.125	B330	CAC	1	0	1	76.4	2	4	128	128	47.34	1	0	1	0		0	0	0		0	0	0	#NULL!	0	0	0	#NULL!	0	0	0	#NULL!	0	0	0	0	#NULL!	0	0	0	0	#NULL!	0	0	0
1929292	1025705	2010-05-21 17:23:00	2010-05-28 16:30:00	6.96319	A304	GAS	0	0	2	74.3	2	4	164	164	35.77	1	0	1	0		0	0	0		0	0	0	#NULL!	0	0	0	#NULL!	0	0	0	#NULL!	0	0	0	0	#NULL!	0	0	0	0	#NULL!	0	0	1
1931696	923278	2009-05-14 10:00:00	2009-05-29 13:00:00	15.125	B310	CAR	0	0	1	64.1	1	3	130	130	48.19	1	0	1	0		0	0	0		0	0	0	#NULL!	0	0	0	#NULL!	0	0	0	#NULL!	0	0	0	0	#NULL!	0	0	0	0	#NULL!	0	0	0
1940982	914796	2009-03-26 08:00:00	2009-05-09 14:00:00	44.25	A300	HAE	0	0	3	25.9	1	1	229	229	30.14	1	0	1	0		0	0	0		0	0	0	#NULL!	0	0	0	#NULL!	0	0	0	#NULL!	0	0	0	0	#NULL!	0	0	0	0	#NULL!	0	0	0
1941586	833485	2008-07-23 09:30:00	2008-07-30 14:00:00	7.1875	B310	CAR	0	0	1	67.3	2	4	128	128	48.58	1	0	0	0		0	0	0		0	0	0	#NULL!	0	0	0	#NULL!	0	0	0	#NULL!	0	0	0	0	#NULL!	0	0	0	0	#NULL!	0	0	0
1941616	833459	2008-07-23 10:00:00	2008-07-30 10:20:00	7.01389	B330	CAC	1	1	2	80.3	3	5	104	104	44.19	1	1	0	0		0	0	0		0	0	0	#NULL!	0	0	0	#NULL!	0	0	0	#NULL!	0	0	0	0	#NULL!	0	0	0	0	#NULL!	0	0	0
1941795	837098	2008-08-17 20:30:00	2008-08-28 14:00:00	10.7292	C302	CGO	1	1	1	71.9	2	4	122	122	37.59	1	3	0	0		0	0	0		0	0	0	#NULL!	0	0	1	999	0	0	0	#NULL!	0	0	0	0	#NULL!	0	0	0	0	#NULL!	0	0	1
1944378	827040	2008-06-16 12:45:00	2008-06-27 13:00:00	11.0104	B330	CAC	1	0	1	80	2	5	140	140	42.29	1	4	0	0		0	0	0		0	0	0	#NULL!	0	0	0	#NULL!	0	0	0	#NULL!	0	0	0	0	#NULL!	0	0	0	0	#NULL!	0	0	0
1945041	857291	2008-12-11 07:00:00	2008-12-29 13:00:00	18.25	C303	ORT	1	1	1	74.3	2	4	103	103	45.4	1	2	0	0		0	0	0		0	0	0	#NULL!	0	0	1	999	0	0	0	#NULL!	0	0	0	0	#NULL!	0	0	0	0	#NULL!	0	0	0
1946370	837516	2008-08-20 09:30:00	2008-08-29 14:15:00	9.19792	B330	CAC	1	0	1	57.5	1	3	194	194	31.04	1	0	0	0		0	0	0		0	0	0	#NULL!	0	0	0	#NULL!	0	0	0	#NULL!	0	0	0	0	#NULL!	0	0	0	0	#NULL!	0	0	0
1946527	837435	2008-08-20 14:00:00	2008-08-25 11:00:00	4.875	E330	MND	1	1	2	83.2	3	5	100	100	45.91	1	3	0	0		0	0	0		0	0	0	#NULL!	0	0	0	#NULL!	0	0	0	#NULL!	0	0	0	0	#NULL!	0	0	0	0	#NULL!	0	0	0
1946849	846899	2008-10-15 10:00:00	2008-10-21 10:00:00	6	B330	CAC	1	1	2	76.7	2	4	97	97	48.34	1	0	0	0		0	0	0		0	0	0	#NULL!	0	0	0	#NULL!	0	0	0	#NULL!	0	0	0	0	#NULL!	0	0	0	0	#NULL!	0	0	0
1953111	939199	2009-08-18 09:30:00	2009-08-25 15:00:00	7.22917	D380	NEC	1	1	1	77	2	4	104	104	44.57	1	5	1	0		0	0	0		0	0	0	#NULL!	0	0	0	#NULL!	0	0	0	#NULL!	0	0	0	0	#NULL!	0	0	0	0	#NULL!	0	0	0
1955037	1115513	2011-03-22 11:00:00	2011-03-31 11:00:00	9	A303	NEF	0	1	1	43.6	1	2	130	130	38.67	1	0	1	0		0	0	0		0	0	0	#NULL!	0	0	0	#NULL!	0	0	0	#NULL!	0	0	0	0	#NULL!	0	0	0	0	#NULL!	0	0	0
1955325	933288	2009-07-10 12:30:00	2009-07-13 15:00:00	3.10417	F320	GON	1	1	2	54.4	1	3	184	184	24.76	2	1	1	0		0	0	0		0	0	0	#NULL!	0	0	0	#NULL!	0	0	0	#NULL!	0	0	0	0	#NULL!	0	0	0	0	#NULL!	0	0	0
1955741	932721	2009-07-08 09:30:00	2009-07-16 12:30:00	8.125	B330	CAC	1	1	1	73.6	2	4	116	116	39.65	1	0	1	0		0	0	0		0	0	0	#NULL!	0	0	0	#NULL!	0	0	0	#NULL!	0	0	0	0	#NULL!	0	0	0	0	#NULL!	0	0	0
1958052	1019082	2010-04-15 09:30:00	2010-04-20 14:11:00	5.19514	B310	CAR	0	1	2	67.9	2	4	117	117	39.91	1	0	1	0		0	0	0		0	0	0	#NULL!	0	0	0	#NULL!	0	0	0	#NULL!	0	0	0	0	#NULL!	0	0	0	0	#NULL!	0	0	0
1958461	916161	2009-04-01 16:00:00	2009-04-08 14:00:00	6.91667	F320	GYN	1	1	2	55.9	1	3	105	105	47.04	1	6	1	0		0	0	0		0	0	0	#NULL!	0	0	0	#NULL!	0	0	0	#NULL!	0	0	0	0	#NULL!	0	0	0	0	#NULL!	0	0	0
1959728	1112361	2011-03-07 00:16:00	2011-03-14 12:15:00	7.49931	A302	INT	0	1	1	70.1	2	4	104	104	45.43	1	7	1	0		0	0	0		0	0	0	#NULL!	0	0	1	999	0	0	0	#NULL!	0	0	0	0	#NULL!	0	0	0	0	#NULL!	0	0	0
1960369	727081	2007-06-21 11:21:00	2007-07-11 16:00:00	20.1937	C303	VAT	1	0	1	84.6	3	5	174	174	32.54	1	1	0	0		0	0	0		0	0	0	#NULL!	0	0	0	#NULL!	0	0	0	#NULL!	0	0	0	0	#NULL!	0	0	0	0	#NULL!	0	0	0
1961663	1100155	2011-01-03 12:47:00	2011-01-10 15:30:00	7.11319	A300	HAE	0	1	1	47.3	1	2	152	152	31.75	1	0	1	0		0	0	0		0	0	0	#NULL!	0	0	0	#NULL!	0	0	0	#NULL!	0	0	0	0	#NULL!	0	0	0	0	#NULL!	0	0	0
1966616	838250	2008-08-25 11:00:00	2008-09-12 20:00:00	18.375	A303	NEF	0	0	1	62	1	3	502	502	10.2	2	0	0	0		0	0	0		0	0	0	#NULL!	0	0	0	#NULL!	0	0	0	#NULL!	0	0	0	0	#NULL!	0	0	0	0	#NULL!	0	0	0
1967739	1001336	2010-01-08 16:55:00	2010-01-12 10:15:00	3.72222	D340	NEC	1	1	2	82.6	3	5	106	106	42.98	1	4	1	0		0	0	0		0	0	0	#NULL!	0	0	0	#NULL!	0	0	0	#NULL!	0	0	0	0	#NULL!	0	0	0	0	#NULL!	0	0	0
1970423	913095	2009-03-15 23:48:00	2009-03-25 16:00:00	9.675	A302	INT	0	0	1	84.3	3	5	142	142	41.17	1	0	0	0		0	0	0		0	0	0	#NULL!	0	0	0	#NULL!	0	0	0	#NULL!	0	0	0	0	#NULL!	0	0	0	0	#NULL!	0	0	0
1971663	735456	2007-08-15 12:06:00	2007-09-06 10:00:00	21.9125	A395	GER	0	1	1	79.8	2	4	109	109	41.91	1	1	0	0		0	0	0		0	0	0	#NULL!	0	0	1	999	0	0	0	#NULL!	0	0	0	0	#NULL!	0	0	0	0	#NULL!	0	0	0
1971793	712415	2007-03-17 19:39:00	2007-04-05 08:00:00	18.5146	B310	CAR	0	0	1	76.6	2	4	144	144	41.3	1	1	0	0		0	0	0		0	0	0	#NULL!	0	0	0	#NULL!	0	0	1	100	1	0	0	0	#NULL!	0	0	0	0	#NULL!	0	0	0
1974362	902084	2009-01-13 20:46:00	2009-02-03 11:00:00	20.5931	C301	ORT	1	1	1	91.5	3	5	96	96	47.2	1	15	0	0		0	0	0		0	0	0	#NULL!	0	0	0	#NULL!	0	0	0	#NULL!	0	0	0	0	#NULL!	0	0	0	0	#NULL!	0	0	0
1975646	926825	2009-06-05 11:00:00	2009-07-02 10:23:00	26.9743	C303	VAT	1	0	1	82.3	3	5	160	160	36.05	1	10	1	0		0	0	0		0	0	0	#NULL!	0	0	0	#NULL!	0	0	0	#NULL!	0	0	0	0	#NULL!	0	0	0	0	#NULL!	0	0	0
1978026	927888	2009-06-10 10:00:00	2009-06-25 13:45:00	15.1562	B410	CAR	0	0	1	61.7	1	3	460	460	11.3	2	1	1	0		0	0	0		0	0	0	#NULL!	0	0	0	#NULL!	0	0	0	#NULL!	0	0	0	0	#NULL!	0	0	0	0	#NULL!	0	0	0
1978620	1000138	2010-01-01 20:00:00	2010-02-15 10:30:00	44.6042	C303	VAT	1	0	3	83.4	3	5	127	127	46.93	1	3	1	0		0	0	0		0	0	0	#NULL!	0	0	0	#NULL!	0	0	0	#NULL!	0	0	0	0	#NULL!	0	0	0	0	#NULL!	0	0	0
1980719	908406	2009-02-18 14:00:00	2009-02-24 10:00:00	5.83333	B310	CAR	0	1	2	78.2	2	4	106	106	43.46	1	1	0	0		0	0	0		0	0	0	#NULL!	0	0	0	#NULL!	0	0	0	#NULL!	0	0	0	0	#NULL!	0	0	0	0	#NULL!	0	0	0
1981127	1107408	2011-02-08 17:15:00	2011-03-08 10:00:00	27.6979	A395	GER	0	1	1	83.5	3	5	98	98	46.95	1	1	1	0		0	0	0		0	0	0	#NULL!	0	0	0	#NULL!	0	0	0	#NULL!	0	0	0	0	#NULL!	0	0	0	0	#NULL!	0	0	0
1982223	823409	2008-05-23 10:04:00	2008-07-03 10:25:00	41.0146	B310	CAR	0	0	3	71.7	2	4	164	164	36.03	1	0	0	0		0	0	0		0	0	0	#NULL!	0	0	0	#NULL!	0	0	0	#NULL!	0	0	0	0	#NULL!	0	0	0	0	#NULL!	0	0	0
1982628	902733	2009-01-19 07:45:00	2009-01-28 14:00:00	9.26042	C303	VAT	1	0	1	61.5	1	3	149	149	41.52	1	0	0	0		0	0	0		0	0	0	#NULL!	0	0	0	#NULL!	0	0	0	#NULL!	0	0	0	0	#NULL!	0	0	0	0	#NULL!	0	0	0
1984843	1000134	2010-01-04 06:00:00	2010-01-05 13:30:00	1.3125	B410	CAR	0	1	2	85.5	3	5	108	108	41.77	1	1	1	0		0	0	0		0	0	0	#NULL!	0	0	0	#NULL!	0	0	0	#NULL!	0	0	0	0	#NULL!	0	0	0	0	#NULL!	0	0	0
1985679	921274	2009-05-01 15:00:00	2009-05-05 13:00:00	3.91667	F320	GON	1	1	2	67.3	2	4	122	122	38.1	1	0	1	0		0	0	0		0	0	0	#NULL!	0	0	0	#NULL!	0	0	0	#NULL!	0	0	0	0	#NULL!	0	0	0	0	#NULL!	0	0	0
1986215	1049863	2010-10-01 21:00:00	2010-10-29 10:00:00	27.5417	A395	GER	0	1	1	91.1	3	5	94	94	48.4	1	4	1	0		0	0	0		0	0	0	#NULL!	0	0	0	#NULL!	0	0	0	#NULL!	0	0	0	0	#NULL!	0	0	0	0	#NULL!	0	0	0
1989072	920508	2009-04-28 09:30:00	2009-04-29 13:00:00	1.14583	B310	CAR	0	0	2	78.9	2	4	130	130	46.2	1	1	1	0		0	0	0		0	0	0	#NULL!	0	0	0	#NULL!	0	0	0	#NULL!	0	0	0	0	#NULL!	0	0	0	0	#NULL!	0	0	0
1989458	858089	2008-12-16 09:30:00	2008-12-30 10:00:00	14.0208	B330	CAC	1	1	1	65.5	2	4	100	100	48.19	1	1	0	0		0	0	0		0	0	0	#NULL!	0	0	0	#NULL!	0	0	0	#NULL!	0	0	0	0	#NULL!	0	0	0	0	#NULL!	0	0	0
1991540	1028796	2010-06-09 10:15:00	2010-06-15 16:00:00	6.23958	C303	URO	1	1	2	46.9	1	2	106	106	48.22	1	2	1	0		0	0	0		0	0	0	#NULL!	0	0	0	#NULL!	0	0	0	#NULL!	0	0	0	0	#NULL!	0	0	0	0	#NULL!	0	0	0
1992964	960681	2009-12-14 13:30:00	2009-12-19 14:00:00	5.02083	C303	VAT	1	0	2	81.7	3	5	142	142	41.43	1	5	1	0		0	0	0		0	0	0	#NULL!	0	0	0	#NULL!	0	0	0	#NULL!	0	0	0	0	#NULL!	0	0	0	0	#NULL!	0	0	0
1993439	954961	2009-11-12 11:00:00	2010-01-04 16:00:00	53.2083	H312	PSY	0	0	3	72.8	2	4	156	156	38.05	1	13	1	0		0	0	0		0	0	0	#NULL!	0	0	0	#NULL!	0	0	0	#NULL!	0	0	0	0	#NULL!	0	0	0	0	#NULL!	0	0	0
1994994	1017062	2010-04-02 09:41:00	2010-04-03 17:00:00	1.30486	A300	HAE	0	0	2	20.2	1	1	176	176	42.95	1	1	1	0		0	0	0		0	0	0	#NULL!	0	0	0	#NULL!	0	0	0	#NULL!	0	0	0	0	#NULL!	0	0	0	0	#NULL!	0	0	0
1995559	1063435	2010-12-10 07:45:00	2010-12-15 11:38:00	5.16181	C303	URO	1	0	2	80.4	3	5	128	128	46.86	1	0	1	0		0	0	0		0	0	0	#NULL!	0	0	0	#NULL!	0	0	0	#NULL!	0	0	0	0	#NULL!	0	0	0	0	#NULL!	0	0	0
1996251	961186	2009-12-14 15:35:00	2009-12-16 11:00:00	1.80903	D361	NER	0	1	2	77.5	2	4	104	104	44.51	1	2	1	0		0	0	0		0	0	0	#NULL!	0	0	0	#NULL!	0	0	0	#NULL!	0	0	0	0	#NULL!	0	0	0	0	#NULL!	0	0	0
1996450	961414	2009-12-15 19:00:00	2009-12-29 14:00:00	13.7917	B330	CAC	1	1	1	72.1	2	4	103	103	45.67	1	2	1	0		0	0	0		0	0	0	#NULL!	0	0	0	#NULL!	0	0	0	#NULL!	0	0	0	1	200	1	1	0	0	#NULL!	0	0	0
1997508	955927	2009-11-18 09:30:00	2009-11-22 15:30:00	4.25	B330	CAC	1	0	2	63.8	1	3	152	152	40.27	1	1	1	0		0	0	0		0	0	0	#NULL!	0	0	0	#NULL!	0	0	0	#NULL!	0	0	0	0	#NULL!	0	0	0	0	#NULL!	0	0	0
2001365	930679	2009-06-25 19:24:00	2009-08-04 15:51:00	39.8521	A300	HAE	0	1	3	66.5	2	4	131	131	35.18	1	1	1	0		0	0	0		0	0	0	#NULL!	0	0	0	#NULL!	0	0	0	#NULL!	0	0	0	0	#NULL!	0	0	0	0	#NULL!	0	0	0
2004130	840883	2008-09-09 21:57:00	2008-09-16 11:00:00	6.54375	E330	MND	1	1	2	81.3	3	5	94	94	49.53	1	7	0	0		0	0	0		0	0	0	#NULL!	0	0	1	999	0	0	0	#NULL!	0	0	0	0	#NULL!	0	0	0	0	#NULL!	0	0	0
2006065	1049871	2010-10-01 19:27:00	2010-10-18 20:00:00	17.0229	C302	CHI	1	0	1	87.1	3	5	135	135	43.35	1	10	1	0		0	0	0		0	0	0	#NULL!	0	0	0	#NULL!	0	0	0	#NULL!	0	0	0	0	#NULL!	0	0	0	0	#NULL!	0	0	0
2010759	750750	2007-11-17 15:17:00	2007-12-03 13:30:00	15.9257	A395	GER	0	1	1	79.5	2	4	115	115	39.43	1	7	0	0		0	0	0		0	0	0	#NULL!	0	0	0	#NULL!	0	0	0	#NULL!	0	0	0	0	#NULL!	0	0	0	0	#NULL!	0	0	0
2011177	1017131	2010-04-04 01:20:00	2010-04-10 15:30:00	6.59028	A303	NEF	0	1	2	50.6	1	3	146	146	32.81	1	0	1	0		0	0	0		0	0	0	#NULL!	0	0	0	#NULL!	0	0	0	#NULL!	0	0	0	0	#NULL!	0	0	0	0	#NULL!	0	0	0
2013578	713779	2007-03-26 10:28:00	2007-03-28 13:00:00	2.10556	A300	ONC	0	0	2	60.4	1	3	128	128	49.66	1	1	0	0		0	0	0		0	0	0	#NULL!	0	0	0	#NULL!	0	0	0	#NULL!	0	0	0	0	#NULL!	0	0	0	0	#NULL!	0	0	0
2014076	962884	2009-12-28 10:30:00	2010-02-11 11:00:00	45.0208	A395	GER	0	0	3	83.2	3	5	135	135	43.76	1	10	1	0		0	0	0		0	0	0	#NULL!	0	0	0	#NULL!	0	0	0	#NULL!	0	0	0	0	#NULL!	0	0	0	0	#NULL!	0	0	0
2015004	963314	2009-12-29 11:00:00	2009-12-30 14:00:00	1.125	A302	INT	0	1	2	69.2	2	4	116	116	40.15	1	0	1	0		0	0	0		0	0	0	#NULL!	0	0	0	#NULL!	0	0	0	#NULL!	0	0	0	0	#NULL!	0	0	0	0	#NULL!	0	0	0
2026246	854513	2008-11-25 15:15:00	2008-11-28 11:15:00	2.83333	B340	LON	0	1	2	99.5	3	5	126	126	33.9	1	1	0	0		0	0	0		0	0	0	#NULL!	0	0	0	#NULL!	0	0	0	#NULL!	0	0	0	0	#NULL!	0	0	0	0	#NULL!	0	0	0
2029047	701522	2007-01-11 11:00:00	2007-01-19 12:00:00	8.04167	A303	NEF	0	0	1	37.3	1	2	139	139	49.79	1	0	0	0		0	0	0		0	0	0	#NULL!	0	0	0	#NULL!	0	0	0	#NULL!	0	0	0	0	#NULL!	0	0	0	0	#NULL!	0	0	0
2029434	915720	2009-03-31 10:30:00	2009-04-05 18:30:00	5.33333	C303	VAT	1	0	2	84.2	3	5	128	128	46.42	1	2	1	0		0	0	0		0	0	0	#NULL!	0	0	0	#NULL!	0	0	1	100	1	0	0	0	#NULL!	0	0	0	0	#NULL!	0	0	0
2031016	826715	2008-06-13 10:30:00	2008-07-03 13:00:00	20.1042	A395	GER	0	1	1	94.4	3	5	94	94	48.06	1	20	0	0		0	0	0		0	0	0	#NULL!	0	0	0	#NULL!	0	0	0	#NULL!	0	0	0	0	#NULL!	0	0	0	0	#NULL!	0	0	0
2032844	1063934	2010-12-12 00:56:00	2011-01-06 11:00:00	25.4194	C303	VAT	1	0	1	74.9	2	4	161	161	36.48	1	1	1	0		0	0	0		0	0	0	#NULL!	0	0	0	#NULL!	0	0	0	#NULL!	0	0	0	0	#NULL!	0	0	0	0	#NULL!	0	0	0
2033407	723749	2007-06-04 10:00:00	2007-07-14 14:00:00	40.1667	A300	HAE	0	1	3	40.1	1	2	112	112	46.71	1	1	0	0		0	0	1	999	0	0	0	#NULL!	0	0	0	#NULL!	0	0	0	#NULL!	0	0	0	0	#NULL!	0	0	0	0	#NULL!	0	0	0
2033682	946702	2009-09-29 11:30:00	2009-10-13 14:00:00	14.1042	B310	CAR	0	1	1	77.6	2	4	250	250	16.17	2	1	1	0		0	0	0		0	0	0	#NULL!	0	0	0	#NULL!	0	0	0	#NULL!	0	0	0	0	#NULL!	0	0	0	0	#NULL!	0	0	0
2038200	909530	2009-02-24 10:00:00	2009-02-26 13:00:00	2.125	B310	CAR	0	0	2	57.9	1	3	130	130	49.2	1	0	0	0		0	0	0		0	0	0	#NULL!	0	0	0	#NULL!	0	0	0	#NULL!	0	0	0	0	#NULL!	0	0	0	0	#NULL!	0	0	0
2044982	805230	2008-02-01 11:00:00	2008-02-12 14:30:00	11.1458	A303	NEF	0	1	1	63.5	1	3	230	230	18.55	2	0	0	0		0	0	0		0	0	0	#NULL!	0	0	0	#NULL!	0	0	0	#NULL!	0	0	0	0	#NULL!	0	0	0	0	#NULL!	0	0	0
2050202	803451	2008-01-21 18:58:00	2008-01-30 15:30:00	8.85556	A303	NEF	0	1	1	47.6	1	2	132	132	37.32	1	0	0	0		0	0	0		0	0	0	#NULL!	0	0	0	#NULL!	0	0	0	#NULL!	0	0	0	0	#NULL!	0	0	0	0	#NULL!	0	0	0
2050637	914194	2009-03-22 19:30:00	2009-04-03 13:00:00	11.7292	B330	CAC	1	0	1	82.3	3	5	146	146	40.06	1	1	1	0		0	0	0		0	0	0	#NULL!	0	0	0	#NULL!	0	0	0	#NULL!	0	0	0	0	#NULL!	0	0	0	0	#NULL!	0	0	0
2052954	800878	2008-01-08 08:30:00	2008-01-11 16:00:00	3.3125	D310	NER	0	1	2	50.2	1	3	127	127	38.6	1	0	0	0		0	0	0		0	0	0	#NULL!	0	0	0	#NULL!	0	0	0	#NULL!	0	0	0	0	#NULL!	0	0	0	1	999	0	0	0
2054692	931932	2009-07-03 10:00:00	2009-07-04 14:00:00	1.16667	B340	LON	0	0	2	66.5	2	4	156	156	38.76	1	2	1	0		0	0	0		0	0	0	#NULL!	0	0	0	#NULL!	0	0	0	#NULL!	0	0	0	0	#NULL!	0	0	0	0	#NULL!	0	0	0
2066287	1112375	2011-03-06 15:41:00	2011-03-15 16:00:00	9.01319	A303	NEF	0	0	1	37.3	1	2	462	462	12.45	2	0	1	0		0	0	0		0	0	0	#NULL!	0	0	0	#NULL!	0	0	0	#NULL!	0	0	0	0	#NULL!	0	0	0	0	#NULL!	0	0	0
2068995	847033	2008-10-16 10:00:00	2008-10-23 13:30:00	7.14583	B330	CAC	1	0	1	64.9	1	3	127	127	49.38	1	1	0	0		0	0	0		0	0	0	#NULL!	0	0	0	#NULL!	0	0	0	#NULL!	0	0	0	0	#NULL!	0	0	0	0	#NULL!	0	0	0
2070914	851595	2008-11-10 14:30:00	2008-12-12 14:00:00	31.9792	H311	PSY	0	1	3	37.9	1	2	299	299	15.21	2	1	0	0		0	0	0		0	0	0	#NULL!	0	0	0	#NULL!	0	0	0	#NULL!	0	0	0	0	#NULL!	0	0	0	0	#NULL!	0	0	0
2073592	1106820	2011-02-05 14:00:00	2011-02-07 14:15:00	2.01042	G301	OOG	1	1	2	70.5	2	4	105	105	44.88	1	2	1	0		0	0	0		0	0	0	#NULL!	0	0	0	#NULL!	0	0	0	#NULL!	0	0	0	0	#NULL!	0	0	0	0	#NULL!	0	0	0
2073871	724232	2007-06-05 09:30:00	2007-06-07 16:00:00	2.27083	C303	VAT	1	0	2	72	2	4	184	184	31.52	1	1	0	0		0	0	0		0	0	0	#NULL!	0	0	0	#NULL!	0	0	0	#NULL!	0	0	0	0	#NULL!	0	0	0	0	#NULL!	0	0	0
2079894	821845	2008-05-14 10:10:00	2008-05-17 13:30:00	3.13889	A303	NEF	0	0	2	65.1	2	4	130	130	48.04	1	1	0	0		0	0	0		0	0	0	#NULL!	0	0	0	#NULL!	0	0	0	#NULL!	0	0	0	0	#NULL!	0	0	0	0	#NULL!	0	0	0
2086039	741371	2007-09-25 11:00:00	2007-10-02 15:30:00	7.1875	A303	NEF	0	1	1	33.7	1	2	113	113	47.89	1	0	0	0		0	0	0		0	0	0	#NULL!	0	0	0	#NULL!	0	0	0	#NULL!	0	0	0	0	#NULL!	0	0	0	0	#NULL!	0	0	0
2090718	807575	2008-02-14 20:02:00	2008-02-26 11:00:00	11.6236	G301	OOG	1	0	1	85.1	3	5	160	160	35.8	1	0	0	0		0	0	0		0	0	0	#NULL!	0	0	1	999	0	0	0	#NULL!	0	0	0	0	#NULL!	0	0	0	0	#NULL!	0	0	0
2091675	722267	2007-05-23 11:00:00	2007-06-04 11:30:00	12.0208	A303	NEF	0	1	1	51	1	3	177	177	26.23	2	0	0	0		0	0	0		0	0	0	#NULL!	0	0	0	#NULL!	0	0	0	#NULL!	0	0	0	0	#NULL!	0	0	0	0	#NULL!	0	0	1
2099376	916784	2009-04-04 23:00:00	2009-05-04 14:00:00	29.625	B340	LON	0	1	1	48.6	1	2	107	107	47.35	1	1	1	0		0	0	0		0	0	0	#NULL!	0	0	0	#NULL!	0	0	0	#NULL!	0	0	0	0	#NULL!	0	0	0	0	#NULL!	0	0	0
2101335	742458	2007-10-01 10:24:00	2007-10-10 14:00:00	9.15	A303	NEF	0	1	1	68.6	2	4	310	310	12.94	2	1	0	0		0	0	0		0	0	0	#NULL!	0	0	0	#NULL!	0	0	1	100	1	0	0	0	#NULL!	0	0	0	0	#NULL!	0	0	0
2105338	845790	2008-10-07 17:00:00	2008-10-10 15:00:00	2.91667	C301	ORT	1	1	2	81.2	3	5	133	133	33.2	1	3	0	0		0	0	0		0	0	0	#NULL!	0	0	0	#NULL!	0	0	0	#NULL!	0	0	0	0	#NULL!	0	0	0	0	#NULL!	0	0	0
2106956	817396	2008-04-14 12:34:00	2008-04-17 10:15:00	2.90347	B340	LON	0	1	2	72.8	2	4	97	97	48.85	1	3	0	0		0	0	0		0	0	0	#NULL!	0	0	0	#NULL!	0	0	0	#NULL!	0	0	0	0	#NULL!	0	0	0	0	#NULL!	0	0	0
2107099	842003	2008-09-17 08:00:00	2008-09-24 11:00:00	7.125	C303	URO	1	1	1	60.5	1	3	132	132	35.55	1	0	0	0		0	0	0		0	0	0	#NULL!	0	0	0	#NULL!	0	0	0	#NULL!	0	0	0	0	#NULL!	0	0	0	0	#NULL!	0	0	0
2109400	931284	2009-06-29 12:30:00	2009-07-07 20:00:00	8.3125	A308	ONC	0	1	1	75	2	4	114	114	40.3	1	1	1	0		0	0	0		0	0	0	#NULL!	0	0	0	#NULL!	0	0	0	#NULL!	0	0	0	0	#NULL!	0	0	0	0	#NULL!	0	0	0
2111573	1038745	2010-08-04 14:32:00	2010-08-06 15:00:00	2.01944	E310	NER	0	1	2	85.4	3	5	197	197	20.88	2	2	1	0		0	0	0		0	0	0	#NULL!	0	0	0	#NULL!	0	0	1	100	1	0	0	0	#NULL!	0	0	0	0	#NULL!	0	0	0
2112084	1126071	2011-05-14 17:52:00	2011-05-17 10:30:00	2.69306	B410	CAR	0	1	2	60.8	1	3	118	118	40.42	1	0	1	0		0	0	0		0	0	0	#NULL!	0	0	0	#NULL!	0	0	0	#NULL!	0	0	0	0	#NULL!	0	0	0	0	#NULL!	0	0	0
2115568	1115999	2011-03-25 11:00:00	2011-04-01 15:00:00	7.16667	A303	NEF	0	1	1	58.8	1	3	312	312	13.25	2	1	1	0		0	0	0		0	0	0	#NULL!	0	0	0	#NULL!	0	0	0	#NULL!	0	0	0	0	#NULL!	0	0	0	0	#NULL!	0	0	0
2116034	1011530	2010-03-04 13:07:00	2010-03-08 15:30:00	4.09931	B340	LON	0	0	2	84.7	3	5	148	148	39.21	1	3	1	0		0	0	0		0	0	0	#NULL!	0	0	0	#NULL!	0	0	0	#NULL!	0	0	0	0	#NULL!	0	0	0	0	#NULL!	0	0	0
2122352	742304	2007-09-28 11:43:00	2007-10-12 15:00:00	14.1368	C301	ORT	1	1	1	83.1	3	5	96	96	48.13	1	7	0	0		0	0	0		0	0	0	#NULL!	0	0	0	#NULL!	0	0	1	300	1	1	0	0	#NULL!	0	0	0	0	#NULL!	0	0	0
2124306	1100897	2011-01-07 11:30:00	2011-01-17 17:00:00	10.2292	A303	NEF	0	0	1	44.5	1	2	276	276	21.77	2	0	1	0		0	0	0		0	0	0	#NULL!	0	0	0	#NULL!	0	0	0	#NULL!	0	0	0	0	#NULL!	0	0	0	0	#NULL!	0	0	0
2139073	956093	2009-11-19 11:00:00	2009-12-09 11:00:00	20	A395	GER	0	1	1	82.9	3	5	116	116	38.71	1	8	1	0		0	0	0		0	0	0	#NULL!	0	0	0	#NULL!	0	0	0	#NULL!	0	0	0	0	#NULL!	0	0	0	0	#NULL!	0	0	0
2139938	741979	2007-09-28 07:00:00	2007-10-04 14:00:00	6.29167	C303	VAT	1	0	2	71.7	2	4	247	247	22.46	2	0	0	0		0	0	0		0	0	0	#NULL!	0	0	0	#NULL!	0	0	0	#NULL!	0	0	0	0	#NULL!	0	0	0	0	#NULL!	0	0	0
2146790	1022929	2010-05-06 03:15:00	2010-05-13 10:30:00	7.30208	B310	CAR	0	0	1	87.5	3	5	121	121	49.15	1	0	1	0		0	0	0		0	0	0	#NULL!	0	0	0	#NULL!	0	0	0	#NULL!	0	0	0	0	#NULL!	0	0	0	0	#NULL!	0	0	0
2153495	1058372	2010-11-14 14:00:00	2010-11-25 16:10:00	11.0903	B330	CAC	1	0	1	64.6	1	3	136	136	45.67	1	0	1	0		0	0	0		0	0	0	#NULL!	0	0	0	#NULL!	0	0	0	#NULL!	0	0	0	0	#NULL!	0	0	0	0	#NULL!	0	0	0
2160941	1107921	2011-02-10 19:00:00	2011-02-12 13:00:00	1.75	B310	CAR	0	0	2	70.7	2	4	138	138	44.1	1	0	1	0		0	0	0		0	0	0	#NULL!	0	0	0	#NULL!	0	0	0	#NULL!	0	0	0	0	#NULL!	0	0	0	0	#NULL!	0	0	0
2165044	1046855	2010-09-16 17:05:00	2010-09-21 15:00:00	4.91319	C303	URO	1	0	2	50.7	1	3	140	140	46.4	1	1	1	0		0	0	0		0	0	0	#NULL!	0	0	0	#NULL!	0	0	0	#NULL!	0	0	0	0	#NULL!	0	0	0	0	#NULL!	0	0	1
2166554	1007539	2010-02-10 22:00:00	2010-02-18 11:00:00	7.54167	C303	VAT	1	1	1	80	2	5	124	124	36.1	1	1	1	0		0	0	0		0	0	0	#NULL!	0	0	0	#NULL!	0	0	0	#NULL!	0	0	0	0	#NULL!	0	0	0	0	#NULL!	0	0	0
2167270	1122060	2011-04-22 12:09:00	2011-04-23 19:30:00	1.30625	E310	KNO	1	1	2	58.7	1	3	128	128	37.06	1	0	1	0		0	0	0		0	0	0	#NULL!	0	0	0	#NULL!	0	0	0	#NULL!	0	0	0	0	#NULL!	0	0	0	0	#NULL!	0	0	1
2173059	1034854	2010-07-11 10:09:00	2010-07-19 16:00:00	8.24375	C303	VAT	1	1	1	58.5	1	3	104	104	47.13	1	3	1	0		0	0	0		0	0	0	#NULL!	0	0	0	#NULL!	0	0	0	#NULL!	0	0	0	0	#NULL!	0	0	0	0	#NULL!	0	0	0
2179280	718918	2007-04-29 02:00:00	2007-05-09 15:00:00	10.5417	B340	LON	0	0	1	75.9	2	4	134	134	44.97	1	0	0	0		0	0	0		0	0	0	#NULL!	0	0	0	#NULL!	0	0	0	#NULL!	0	0	0	0	#NULL!	0	0	0	0	#NULL!	0	0	0
2180741	706017	2007-02-07 09:48:00	2007-02-13 14:00:00	6.175	A300	HAE	0	1	2	68	2	4	106	106	44.71	1	1	0	0		0	0	0		0	0	0	#NULL!	0	0	1	999	0	0	0	#NULL!	0	0	0	0	#NULL!	0	0	0	0	#NULL!	0	0	0
2185934	1056853	2010-11-05 19:09:00	2010-11-15 16:00:00	9.86875	A303	NEF	0	1	1	74.9	2	4	108	108	42.91	1	0	1	0		0	0	0		0	0	0	#NULL!	0	0	0	#NULL!	0	0	0	#NULL!	0	0	0	0	#NULL!	0	0	0	0	#NULL!	0	0	0
2193797	727535	2007-06-24 18:12:00	2007-06-29 11:00:00	4.7	A395	GER	0	0	2	70.8	2	4	129	129	47.65	1	4	0	0		0	0	0		0	0	0	#NULL!	0	0	1	999	0	0	0	#NULL!	0	0	0	0	#NULL!	0	0	0	0	#NULL!	0	0	0
2196349	902142	2009-01-14 06:12:00	2009-01-21 13:30:00	7.30417	B410	CAR	0	0	1	74.7	2	4	130	130	46.72	1	1	0	0		0	0	0		0	0	0	#NULL!	0	0	0	#NULL!	0	0	0	#NULL!	0	0	0	0	#NULL!	0	0	0	0	#NULL!	0	0	0
2213381	848084	2008-10-21 13:00:00	2008-10-24 15:00:00	3.08333	B310	CAR	0	1	2	61.9	1	3	111	111	43.21	1	0	0	0		0	0	0		0	0	0	#NULL!	0	0	0	#NULL!	0	0	0	#NULL!	0	0	0	0	#NULL!	0	0	0	0	#NULL!	0	0	0
2253036	903996	2009-01-23 10:19:00	2009-02-11 09:00:00	18.9451	D360	NER	0	1	1	86.9	3	5	112	112	39.92	1	9	0	0		0	0	0		0	0	0	#NULL!	0	0	0	#NULL!	0	0	0	#NULL!	0	0	0	0	#NULL!	0	0	0	0	#NULL!	0	0	1
2253107	725663	2007-06-12 14:13:00	2007-06-18 12:00:00	5.90764	A302	INF	0	1	2	83.6	3	5	116	116	38.64	1	2	0	0		0	0	0		0	0	0	#NULL!	0	0	0	#NULL!	0	0	0	#NULL!	0	0	0	0	#NULL!	0	0	0	0	#NULL!	0	0	0
2264677	839914	2008-09-03 16:07:00	2008-09-30 13:00:00	26.8701	A303	NEF	0	0	1	59.3	1	3	383	383	14.07	2	1	0	0		0	0	0		0	0	0	#NULL!	0	0	0	#NULL!	0	0	0	#NULL!	0	0	0	0	#NULL!	0	0	0	0	#NULL!	0	0	1
2272611	954689	2009-11-12 10:00:00	2009-12-18 12:00:00	36.0833	A320	DER	0	1	3	78.7	2	4	170	170	25.17	2	2	1	0		0	0	0		0	0	0	#NULL!	0	0	0	#NULL!	0	0	0	#NULL!	0	0	0	0	#NULL!	0	0	0	0	#NULL!	0	0	0
2278726	1035443	2010-07-14 20:52:00	2010-07-16 19:00:00	1.92222	B340	LON	0	1	2	66.9	2	4	104	104	45.86	1	0	1	0		0	0	0		0	0	0	#NULL!	0	0	0	#NULL!	0	0	0	#NULL!	0	0	0	0	#NULL!	0	0	0	0	#NULL!	0	0	0
2286379	1057926	2010-11-11 14:08:00	2010-12-06 11:30:00	24.8903	D360	NEC	1	1	1	53.9	1	3	121	121	40.23	1	0	1	0		0	0	0		0	0	0	#NULL!	0	0	1	999	0	0	0	#NULL!	0	0	0	0	#NULL!	0	0	0	0	#NULL!	0	0	0
2301982	852323	2008-11-13 16:38:00	2008-11-21 10:00:00	7.72361	A395	GER	0	1	1	91.1	3	5	180	180	22.87	2	4	0	0		0	0	0		0	0	0	#NULL!	0	0	0	#NULL!	0	0	0	#NULL!	0	0	0	0	#NULL!	0	0	0	0	#NULL!	0	0	0
2305466	937764	2009-08-09 21:12:00	2009-08-24 10:30:00	14.5542	C301	CTR	1	1	1	82.6	3	5	115	115	39.13	1	15	1	0		0	0	0		0	0	0	#NULL!	0	0	0	#NULL!	0	0	0	#NULL!	0	0	0	0	#NULL!	0	0	0	0	#NULL!	0	0	0
2320311	742825	2007-10-02 12:25:00	2007-10-05 14:00:00	3.06597	A304	GAS	0	0	2	43.9	1	2	159	159	41.25	1	2	0	0		0	0	0		0	0	0	#NULL!	0	0	0	#NULL!	0	0	0	#NULL!	0	0	0	0	#NULL!	0	0	0	0	#NULL!	0	0	0
2328250	738896	2007-09-09 20:30:00	2007-09-24 10:30:00	14.5833	C303	URO	1	0	1	74.8	2	4	130	130	46.7	1	2	0	0		0	0	0		0	0	0	#NULL!	0	0	0	#NULL!	0	0	0	#NULL!	0	0	0	0	#NULL!	0	0	0	0	#NULL!	0	0	0
2330986	1126217	2011-05-17 09:30:00	2011-05-19 16:00:00	2.27083	B310	CAR	0	0	2	75.4	2	4	140	140	42.81	1	2	1	0		0	0	0		0	0	0	#NULL!	0	0	0	#NULL!	0	0	1	200	1	0	0	0	#NULL!	0	0	0	0	#NULL!	0	0	0
2331128	714848	2007-04-02 14:00:00	2007-04-18 10:00:00	15.8333	B340	LON	0	0	1	85.6	3	5	159	159	36.02	1	7	0	0		0	0	0		0	0	0	#NULL!	0	0	0	#NULL!	0	0	0	#NULL!	0	0	0	0	#NULL!	0	0	0	0	#NULL!	0	0	0
2337316	716859	2007-04-17 09:30:00	2007-04-23 14:00:00	6.1875	B330	CAC	1	1	2	80	2	5	112	112	40.6	1	0	0	0		0	0	0		0	0	0	#NULL!	0	0	0	#NULL!	0	0	0	#NULL!	0	0	0	0	#NULL!	0	0	0	0	#NULL!	0	0	0
2339046	735339	2007-08-15 11:30:00	2007-09-08 13:00:00	24.0625	C303	URO	1	0	1	73	2	4	131	131	46.52	1	3	0	0		0	0	0		0	0	0	#NULL!	0	0	0	#NULL!	0	0	0	#NULL!	0	0	0	0	#NULL!	0	0	0	0	#NULL!	0	0	0
2340550	720269	2007-05-09 00:16:00	2007-05-16 20:00:00	7.82222	B310	CAR	0	1	1	32.5	1	2	114	114	47.76	1	2	0	0		0	0	0		0	0	0	#NULL!	0	0	0	#NULL!	0	0	0	#NULL!	0	0	0	0	#NULL!	0	0	0	0	#NULL!	0	0	0
2341267	1040585	2010-08-15 15:12:00	2010-09-19 10:30:00	34.8042	D340	NER	0	1	3	94.1	3	5	91	91	49.92	1	31	1	0		0	0	0		0	0	0	#NULL!	0	0	0	#NULL!	0	0	0	#NULL!	0	0	0	0	#NULL!	0	0	0	0	#NULL!	0	0	0
2350408	1032605	2010-06-29 10:30:00	2010-07-06 17:00:00	7.27083	A303	NEF	0	1	1	70.8	2	4	101	101	46.89	1	3	1	0		0	0	0		0	0	0	#NULL!	0	0	0	#NULL!	0	0	0	#NULL!	0	0	0	0	#NULL!	0	0	0	0	#NULL!	0	0	0
2353400	1009912	2010-02-23 14:15:00	2010-02-26 11:00:00	2.86458	A395	HAE	0	0	2	69.4	2	4	143	143	42.48	1	0	1	0		0	0	0		0	0	0	#NULL!	0	0	0	#NULL!	0	0	0	#NULL!	0	0	0	0	#NULL!	0	0	0	0	#NULL!	0	0	0
2356552	728870	2007-07-03 02:42:00	2007-07-04 18:00:00	1.6375	B410	CAR	0	0	2	66.6	2	4	139	139	44.26	1	0	0	0		0	0	0		0	0	0	#NULL!	0	0	0	#NULL!	0	0	0	#NULL!	0	0	0	0	#NULL!	0	0	0	0	#NULL!	0	0	0
2358937	1024277	2010-05-12 17:00:00	2010-05-20 17:00:00	8	B340	LON	0	0	1	81.6	3	5	158	158	36.64	1	0	1	0		0	0	0		0	0	0	#NULL!	0	0	0	#NULL!	0	0	0	#NULL!	0	0	0	0	#NULL!	0	0	0	0	#NULL!	0	0	0
2361457	1101005	2011-01-07 05:53:00	2011-01-18 15:30:00	11.4007	A303	NEF	0	1	1	59.3	1	3	259	259	16.4	2	0	1	0		0	0	0		0	0	0	#NULL!	0	0	0	#NULL!	0	0	0	#NULL!	0	0	0	0	#NULL!	0	0	0	0	#NULL!	0	0	0
2362535	850412	2008-11-03 20:00:00	2008-11-07 12:00:00	3.66667	A302	INF	0	1	2	52.2	1	3	105	105	47.7	1	1	0	0		0	0	0		0	0	0	#NULL!	0	0	0	#NULL!	0	0	0	#NULL!	0	0	0	0	#NULL!	0	0	0	0	#NULL!	0	0	0
2363376	810730	2008-03-05 12:00:00	2008-03-13 10:00:00	7.91667	D340	HAE	0	1	1	60.7	1	3	207	207	21.14	2	1	0	0		0	0	0		0	0	0	#NULL!	0	0	0	#NULL!	0	0	1	300	1	0	1	0	#NULL!	0	0	0	0	#NULL!	0	0	0
2363717	805842	2008-02-06 10:00:00	2008-02-11 10:00:00	5	E310	KNO	1	0	2	84.1	3	5	125	125	47.72	1	2	0	0		0	0	0		0	0	0	#NULL!	0	0	0	#NULL!	0	0	0	#NULL!	0	0	0	0	#NULL!	0	0	0	0	#NULL!	0	0	0
2365301	954743	2009-11-12 10:30:00	2009-11-14 11:00:00	2.02083	G301	OOG	1	0	2	46.6	1	2	160	160	40.46	1	2	1	0		0	0	0		0	0	0	#NULL!	0	0	0	#NULL!	0	0	0	#NULL!	0	0	0	0	#NULL!	0	0	0	0	#NULL!	0	0	0
2366188	813749	2008-03-26 10:15:00	2008-04-03 11:00:00	8.03125	E310	KNO	1	1	1	82.6	3	5	103	103	44.43	1	5	0	0		0	0	0		0	0	0	#NULL!	0	0	0	#NULL!	0	0	0	#NULL!	0	0	0	0	#NULL!	0	0	0	0	#NULL!	0	0	0
2370067	1059277	2010-11-18 10:33:00	2010-11-21 15:00:00	3.18542	A302	INF	0	0	2	77.4	2	4	236	236	23.31	2	0	1	0		0	0	0		0	0	0	#NULL!	0	0	0	#NULL!	0	0	1	100	1	0	0	0	#NULL!	0	0	0	0	#NULL!	0	0	0
2371590	848849	2008-10-26 10:30:00	2008-11-01 14:00:00	6.14583	C303	URO	1	0	2	80	2	5	139	139	42.65	1	1	0	0		0	0	0		0	0	0	#NULL!	0	0	0	#NULL!	0	0	0	#NULL!	0	0	0	0	#NULL!	0	0	0	0	#NULL!	0	0	0
2371603	710706	2007-03-08 10:00:00	2007-03-19 12:05:00	11.0868	B330	CAC	1	1	1	79.4	2	4	96	96	48.58	1	2	0	0		0	0	0		0	0	0	#NULL!	0	0	0	#NULL!	0	0	0	#NULL!	0	0	0	0	#NULL!	0	0	0	0	#NULL!	0	0	0
2374171	704351	2007-01-29 20:30:00	2007-02-01 15:00:00	2.77083	C303	VAT	1	0	2	70.5	2	4	164	164	36.15	1	0	0	0		0	0	0		0	0	0	#NULL!	0	0	0	#NULL!	0	0	0	#NULL!	0	0	0	0	#NULL!	0	0	0	0	#NULL!	0	0	0
2374837	732825	2007-07-30 09:30:00	2007-08-02 10:30:00	3.04167	B310	CAR	0	0	2	48.1	1	2	134	134	49.33	1	3	0	0		0	0	0		0	0	0	#NULL!	0	0	0	#NULL!	0	0	0	#NULL!	0	0	0	0	#NULL!	0	0	0	0	#NULL!	0	0	0
2376097	715996	2007-04-11 09:49:00	2007-04-25 14:00:00	14.1743	A320	DER	0	0	1	47.5	1	2	197	197	31.7	1	6	0	0		0	0	0		0	0	0	#NULL!	0	0	0	#NULL!	0	0	0	#NULL!	0	0	0	0	#NULL!	0	0	0	0	#NULL!	0	0	0
2376815	1001679	2010-01-11 13:09:00	2010-01-15 14:30:00	4.05625	B310	CAR	0	1	2	73.8	2	4	101	101	46.5	1	1	1	0		0	0	0		0	0	0	#NULL!	0	0	0	#NULL!	0	0	0	#NULL!	0	0	0	0	#NULL!	0	0	0	0	#NULL!	0	0	0
2379283	916978	2009-04-07 09:30:00	2009-04-09 13:30:00	2.16667	B310	CAR	0	1	2	73.8	2	4	100	100	47.04	1	2	1	0		0	0	0		0	0	0	#NULL!	0	0	0	#NULL!	0	0	0	#NULL!	0	0	0	0	#NULL!	0	0	0	0	#NULL!	0	0	0
2379499	926629	2009-06-03 21:30:00	2009-06-30 15:30:00	26.75	B340	LON	0	1	1	63.8	1	3	98	98	49.59	1	1	1	0		0	0	0		0	0	0	#NULL!	0	0	0	#NULL!	0	0	0	#NULL!	0	0	0	0	#NULL!	0	0	0	0	#NULL!	0	0	0
2387151	902730	2009-01-19 11:00:00	2009-01-21 12:00:00	2.04167	A304	GAS	0	1	2	72.3	2	4	114	114	40.6	1	0	0	0		0	0	0		0	0	0	#NULL!	0	0	0	#NULL!	0	0	0	#NULL!	0	0	0	0	#NULL!	0	0	0	0	#NULL!	0	0	0
2390075	805958	2008-02-05 14:00:00	2008-02-18 16:30:00	13.1042	A308	ONC	0	0	1	61.9	1	3	136	136	46.07	1	0	0	0		0	0	0		0	0	0	#NULL!	0	0	0	#NULL!	0	0	0	#NULL!	0	0	0	0	#NULL!	0	0	0	0	#NULL!	0	0	0
2390136	754496	2007-12-10 13:00:00	2008-01-30 10:00:00	50.875	D311	NER	0	1	3	78.6	2	4	99	99	46.98	1	1	0	0		0	0	0		0	0	0	#NULL!	0	0	0	#NULL!	0	0	0	#NULL!	0	0	0	0	#NULL!	0	0	0	0	#NULL!	0	0	1
2392225	853129	2008-11-19 11:00:00	2008-11-21 11:00:00	2	A304	GAS	0	1	2	57.2	1	3	104	104	47.34	1	3	0	0		0	0	0		0	0	0	#NULL!	0	0	1	999	0	0	0	#NULL!	0	0	0	0	#NULL!	0	0	0	0	#NULL!	0	0	0
2395739	830335	2008-07-04 11:00:00	2008-07-11 10:15:00	6.96875	D350	NEC	1	0	2	73.6	2	4	136	136	44.48	1	7	0	0		0	0	0		0	0	0	#NULL!	0	0	0	#NULL!	0	0	0	#NULL!	0	0	0	0	#NULL!	0	0	0	0	#NULL!	0	0	0
2395791	818581	2008-04-22 11:00:00	2008-04-30 13:30:00	8.10417	A303	NEF	0	0	1	37.9	1	2	241	241	26.3	2	0	0	0		0	0	0		0	0	0	#NULL!	0	0	0	#NULL!	0	0	0	#NULL!	0	0	0	0	#NULL!	0	0	0	0	#NULL!	0	0	0
2398768	802525	2008-01-17 09:30:00	2008-01-21 15:00:00	4.22917	B310	CAR	0	0	2	64.3	1	3	200	200	29.29	2	4	0	0		0	0	0		0	0	0	#NULL!	0	0	0	#NULL!	0	0	0	#NULL!	0	0	0	0	#NULL!	0	0	0	0	#NULL!	0	0	0
2399560	1054524	2010-10-26 14:30:00	2010-11-02 11:24:00	6.87083	B310	CAR	0	1	2	85.7	3	5	118	118	37.7	1	0	1	0		0	0	0		0	0	0	#NULL!	0	0	0	#NULL!	0	0	0	#NULL!	0	0	0	0	#NULL!	0	0	0	0	#NULL!	0	0	0
2401215	743483	2007-10-08 06:00:00	2007-12-12 12:00:00	65.25	E310	KNO	1	0	3	73.3	2	4	135	135	44.9	1	2	0	0		0	0	0		0	0	0	#NULL!	0	0	0	#NULL!	0	0	1	50	1	0	0	0	#NULL!	0	0	0	0	#NULL!	0	0	0
2401567	757196	2007-12-28 18:44:00	2008-01-09 12:00:00	11.7194	B340	LON	0	1	1	67.6	2	4	119	119	39.17	1	1	0	0		0	0	0		0	0	0	#NULL!	0	0	0	#NULL!	0	0	0	#NULL!	0	0	0	0	#NULL!	0	0	0	0	#NULL!	0	0	0
2406174	943105	2009-09-10 09:30:00	2009-09-16 11:00:00	6.0625	B310	CAR	0	1	2	73.7	2	4	104	104	44.97	1	2	1	0		0	0	0		0	0	0	#NULL!	0	0	1	999	0	0	0	#NULL!	0	0	0	0	#NULL!	0	0	0	0	#NULL!	0	0	0
2407789	729077	2007-07-03 17:44:00	2007-07-06 14:00:00	2.84444	A308	ONC	0	0	2	75.5	2	4	154	154	38.34	1	0	0	0		0	0	0		0	0	0	#NULL!	0	0	0	#NULL!	0	0	0	#NULL!	0	0	0	0	#NULL!	0	0	0	0	#NULL!	0	0	0
2416757	825660	2008-06-05 17:30:00	2008-06-13 13:00:00	7.8125	A307	REU	0	1	1	24.5	1	1	210	210	24.99	2	1	0	0		0	0	0		0	0	0	#NULL!	0	0	1	10	0	0	0	#NULL!	0	0	0	0	#NULL!	0	0	0	0	#NULL!	0	0	0
2416781	718232	2007-04-24 18:08:00	2007-05-26 12:00:00	31.7444	B340	LON	0	1	3	76.2	2	4	116	116	39.38	1	1	0	0		0	0	0		0	0	0	#NULL!	0	0	0	#NULL!	0	0	0	#NULL!	0	0	0	0	#NULL!	0	0	0	0	#NULL!	0	0	0
2421452	711495	2007-03-12 17:43:00	2007-03-20 17:00:00	7.97014	A303	NEF	0	1	1	70.8	2	4	149	149	29.94	2	0	0	0		0	0	0		0	0	0	#NULL!	0	0	0	#NULL!	0	0	0	#NULL!	0	0	0	0	#NULL!	0	0	0	0	#NULL!	0	0	0
2424136	754366	2007-12-09 16:00:00	2007-12-18 19:00:00	9.125	A302	INT	0	0	1	74.3	2	4	125	125	48.93	1	1	0	0		0	0	0		0	0	0	#NULL!	0	0	0	#NULL!	0	0	0	#NULL!	0	0	0	0	#NULL!	0	0	0	0	#NULL!	0	0	0
2426257	827533	2008-06-18 09:30:00	2008-06-28 10:30:00	10.0417	B330	CAC	1	1	1	73.1	2	4	100	100	47.13	1	4	0	0		0	0	0		0	0	0	#NULL!	0	0	0	#NULL!	0	0	0	#NULL!	0	0	0	0	#NULL!	0	0	0	0	#NULL!	0	0	0
2429852	753299	2007-12-04 11:00:00	2007-12-24 18:00:00	20.2917	A300	HAE	0	0	1	60.1	1	3	129	129	49.26	1	0	0	0		0	0	0		0	0	0	#NULL!	0	0	0	#NULL!	0	0	0	#NULL!	0	0	0	0	#NULL!	0	0	0	0	#NULL!	0	0	0
2429863	1124399	2011-05-05 14:45:00	2011-05-07 18:00:00	2.13542	B340	LON	0	0	2	74.6	2	4	170	170	34.29	1	0	1	0		0	0	0		0	0	0	#NULL!	0	0	0	#NULL!	0	0	0	#NULL!	0	0	0	0	#NULL!	0	0	0	0	#NULL!	0	0	0
2434821	854881	2008-11-27 13:32:00	2008-11-30 19:00:00	3.22778	A308	ONC	0	1	2	51.4	1	3	165	165	28.4	2	2	0	0		0	0	0		0	0	0	#NULL!	0	0	0	#NULL!	0	0	0	#NULL!	0	0	0	0	#NULL!	0	0	0	0	#NULL!	0	0	0
2436132	1116497	2011-03-25 10:43:00	2011-03-26 12:00:00	1.05347	B340	LON	0	1	2	90.9	3	5	119	119	36.89	1	1	1	0		0	0	0		0	0	0	#NULL!	0	0	1	999	0	0	0	#NULL!	0	0	0	0	#NULL!	0	0	0	0	#NULL!	0	0	0
2440574	852811	2008-11-17 09:30:00	2009-02-17 15:30:00	92.25	B310	CAR	0	0	3	68.4	2	4	250	250	22.36	2	0	0	0		0	0	0		0	0	0	#NULL!	0	0	0	#NULL!	0	0	0	#NULL!	0	0	0	0	#NULL!	0	0	0	0	#NULL!	0	0	0
2443414	1021317	2010-04-26 09:01:00	2010-04-29 14:30:00	3.22847	B310	CAR	0	1	2	72.1	2	4	122	122	37.57	1	3	1	0		0	0	0		0	0	0	#NULL!	0	0	0	#NULL!	0	0	0	#NULL!	0	0	0	0	#NULL!	0	0	0	0	#NULL!	0	0	0
2443455	926044	2009-06-02 11:00:00	2009-06-11 16:00:00	9.20833	C302	CHI	1	0	1	66.9	2	4	145	145	42.12	1	1	1	0		0	0	0		0	0	0	#NULL!	0	0	0	#NULL!	0	0	0	#NULL!	0	0	0	0	#NULL!	0	0	0	0	#NULL!	0	0	0
2446858	746106	2007-10-22 23:00:00	2007-10-31 14:00:00	8.625	B330	CAC	1	1	1	75	2	4	95	95	49.74	1	1	0	0		0	0	0		0	0	0	#NULL!	0	0	0	#NULL!	0	0	0	#NULL!	0	0	0	0	#NULL!	0	0	0	0	#NULL!	0	0	0
2455531	1018759	2010-04-12 17:30:00	2010-04-17 10:00:00	4.6875	B310	CAR	0	1	2	85.7	3	5	136	136	32	1	0	1	0		0	0	0		0	0	0	#NULL!	0	0	0	#NULL!	0	0	0	#NULL!	0	0	0	0	#NULL!	0	0	0	0	#NULL!	0	0	0
2463011	1054404	2010-10-25 15:10:00	2010-10-26 20:00:00	1.20139	C302	NEF	0	0	2	48.6	1	2	144	144	45.3	1	0	1	0		0	0	0		0	0	0	#NULL!	0	0	0	#NULL!	0	0	1	300	1	1	0	0	#NULL!	0	0	0	0	#NULL!	0	0	0
2467235	930122	2009-06-24 11:00:00	2009-06-29 16:00:00	5.20833	D380	NEC	1	0	2	73.9	2	4	142	142	42.28	1	5	1	0		0	0	0		0	0	0	#NULL!	0	0	0	#NULL!	0	0	0	#NULL!	0	0	0	0	#NULL!	0	0	0	0	#NULL!	0	0	0
2471128	829819	2008-07-01 10:00:00	2008-07-03 11:33:00	2.06458	C303	VAT	1	0	2	61.7	1	3	162	162	37.67	1	2	0	0		0	0	0		0	0	0	#NULL!	0	0	0	#NULL!	0	0	0	#NULL!	0	0	0	0	#NULL!	0	0	0	0	#NULL!	0	0	0
2479366	958547	2009-12-02 10:30:00	2009-12-04 13:00:00	2.10417	G301	OOG	1	1	2	79.1	2	4	127	127	35.2	1	2	1	0		0	0	0		0	0	0	#NULL!	0	0	0	#NULL!	0	0	0	#NULL!	0	0	0	0	#NULL!	0	0	0	0	#NULL!	0	0	0
2488817	940748	2009-08-27 11:00:00	2009-10-13 11:00:00	47	A300	HAE	0	1	3	38.4	1	2	147	147	34.43	1	1	1	0		0	0	0		0	0	0	#NULL!	0	0	0	#NULL!	0	0	0	#NULL!	0	0	0	0	#NULL!	0	0	0	0	#NULL!	0	0	0
2493492	858673	2008-12-18 12:30:00	2008-12-19 12:30:00	1	B410	CAR	0	1	2	65.2	2	4	132	132	35.01	1	1	0	0		0	0	0		0	0	0	#NULL!	0	0	0	#NULL!	0	0	1	100	1	0	0	0	#NULL!	0	0	0	0	#NULL!	0	0	0
2495335	956865	2009-11-20 22:04:00	2009-11-27 15:00:00	6.70556	C303	URO	1	0	2	85.3	3	5	209	209	26.29	2	3	1	0		0	0	0		0	0	0	#NULL!	0	0	0	#NULL!	0	0	0	#NULL!	0	0	0	0	#NULL!	0	0	0	0	#NULL!	0	0	0
2496362	935225	2009-07-22 14:23:00	2009-08-07 15:15:00	16.0361	A303	NEF	0	0	1	57.1	1	3	130	130	49.34	1	5	1	0		0	0	0		0	0	0	#NULL!	0	0	0	#NULL!	0	0	0	#NULL!	0	0	0	0	#NULL!	0	0	0	0	#NULL!	0	0	0
2496794	916448	2009-04-03 10:00:00	2009-04-09 19:45:00	6.40625	B340	LON	0	0	2	62.1	1	3	148	148	41.76	1	0	1	0		0	0	0		0	0	0	#NULL!	0	0	1	999	0	0	0	#NULL!	0	0	0	0	#NULL!	0	0	0	0	#NULL!	0	0	0
2510482	1051803	2010-10-12 21:17:00	2010-11-26 10:00:00	44.5299	H312	PSY	0	1	3	88.4	3	5	94	94	48.7	1	6	1	0		0	0	0		0	0	0	#NULL!	0	0	0	#NULL!	0	0	0	#NULL!	0	0	0	0	#NULL!	0	0	0	0	#NULL!	0	0	1
2516830	1050408	2010-10-05 14:30:00	2010-10-14 11:30:00	8.875	G301	OOG	1	0	1	76.5	2	4	148	148	40.03	1	1	1	0		0	0	0		0	0	0	#NULL!	0	0	0	#NULL!	0	0	0	#NULL!	0	0	0	0	#NULL!	0	0	0	0	#NULL!	0	0	0
2519240	1047742	2010-09-22 11:00:00	2010-09-30 10:30:00	7.97917	B330	CAC	1	1	1	74.3	2	4	110	110	42.08	1	1	1	0		0	0	0		0	0	0	#NULL!	0	0	0	#NULL!	0	0	0	#NULL!	0	0	0	0	#NULL!	0	0	0	0	#NULL!	0	0	0
2525925	1035918	2010-07-16 13:01:00	2010-08-04 11:20:00	18.9299	A302	INT	0	0	1	55	1	3	361	361	15.3	2	2	1	0		0	0	0		0	0	0	#NULL!	0	0	0	#NULL!	0	0	1	50	1	0	0	0	#NULL!	0	0	0	0	#NULL!	0	0	1
2529849	805627	2008-02-04 09:39:00	2008-02-15 18:00:00	11.3479	A303	NEF	0	0	1	60	1	3	182	182	33.13	1	0	0	0		0	0	0		0	0	0	#NULL!	0	0	0	#NULL!	0	0	0	#NULL!	0	0	0	0	#NULL!	0	0	0	0	#NULL!	0	0	0
2531205	1125354	2011-05-12 09:30:00	2011-05-16 12:30:00	4.125	B310	CAR	0	0	2	73.4	2	4	162	162	36.37	1	2	1	0		0	0	0		0	0	0	#NULL!	0	0	0	#NULL!	0	0	1	300	1	1	0	0	#NULL!	0	0	0	0	#NULL!	0	0	0
2537528	824006	2008-05-27 16:16:00	2008-06-24 11:00:00	27.7806	C303	VAT	1	1	1	82.6	3	5	102	102	44.93	1	1	0	0		0	0	0		0	0	0	#NULL!	0	0	0	#NULL!	0	0	0	#NULL!	0	0	0	0	#NULL!	0	0	0	0	#NULL!	0	0	0
2537991	1114823	2011-03-17 17:49:00	2011-03-26 12:48:00	8.79097	D350	NEC	1	0	1	66.1	2	4	251	251	22.41	2	2	1	0		0	0	0		0	0	0	#NULL!	0	0	0	#NULL!	0	0	0	#NULL!	0	0	0	0	#NULL!	0	0	0	0	#NULL!	0	0	0
2538406	1115788	2011-03-22 14:04:00	2011-03-26 14:00:00	3.99722	C302	CHI	1	1	2	94.8	3	5	114	114	38.43	1	3	1	0		0	0	0		0	0	0	#NULL!	0	0	0	#NULL!	0	0	0	#NULL!	0	0	0	0	#NULL!	0	0	0	0	#NULL!	0	0	0
2543025	1030896	2010-06-21 10:00:00	2010-06-29 13:00:00	8.125	A320	DER	0	0	1	85.3	3	5	148	148	39.15	1	1	1	0		0	0	0		0	0	0	#NULL!	0	0	0	#NULL!	0	0	1	300	1	1	0	0	#NULL!	0	0	0	0	#NULL!	0	0	0
2543483	951580	2009-10-27 10:30:00	2009-11-05 10:30:00	9	A395	GER	0	1	1	83.9	3	5	112	112	40.21	1	1	1	0		0	0	0		0	0	0	#NULL!	0	0	1	999	0	0	0	#NULL!	0	0	0	0	#NULL!	0	0	0	0	#NULL!	0	0	0
2546130	914275	2009-03-21 12:19:00	2009-03-26 13:00:00	5.02847	C303	VAT	1	0	2	86	3	5	181	181	30.99	1	0	0	0		0	0	0		0	0	0	#NULL!	0	0	0	#NULL!	0	0	0	#NULL!	0	0	0	0	#NULL!	0	0	0	0	#NULL!	0	0	0
2554067	1006199	2010-02-03 19:41:00	2010-02-11 15:00:00	7.80486	C303	URO	1	0	1	85.4	3	5	134	134	43.9	1	1	1	0		0	0	0		0	0	0	#NULL!	0	0	0	#NULL!	0	0	0	#NULL!	0	0	0	0	#NULL!	0	0	0	0	#NULL!	0	0	0
2574113	1102501	2011-01-17 10:30:00	2011-01-20 11:00:00	3.02083	O733	NUG	0	1	2	73	2	4	96	96	49.41	1	3	1	0		0	0	0		0	0	0	#NULL!	0	0	0	#NULL!	0	0	0	#NULL!	0	0	0	0	#NULL!	0	0	0	0	#NULL!	0	0	0
2586206	1111240	2011-03-01 02:18:00	2011-03-04 17:00:00	3.6125	C303	URO	1	1	2	77.9	2	4	167	167	25.74	2	0	1	0		0	0	0		0	0	0	#NULL!	0	0	0	#NULL!	0	0	0	#NULL!	0	0	0	0	#NULL!	0	0	0	0	#NULL!	0	0	0
2588134	1055496	2010-10-31 15:11:00	2010-12-01 11:00:00	30.8257	D351	NEC	1	1	3	88.8	3	5	94	94	48.66	1	1	1	0		0	0	0		0	0	0	#NULL!	0	0	1	999	0	0	0	#NULL!	0	0	0	0	#NULL!	0	0	0	0	#NULL!	0	0	0
2589417	1063141	2010-12-09 10:30:00	2010-12-11 11:00:00	2.02083	E310	KNO	1	0	2	66.1	2	4	259	259	21.62	2	2	1	0		0	0	0		0	0	0	#NULL!	0	0	0	#NULL!	0	0	0	#NULL!	0	0	0	0	#NULL!	0	0	0	0	#NULL!	0	0	0
2592180	937463	2009-08-06 18:05:00	2009-08-11 14:00:00	4.82986	A304	GAS	0	0	2	66.4	2	4	131	131	47.43	1	1	1	0		0	0	0		0	0	0	#NULL!	0	0	0	#NULL!	0	0	1	100	1	0	0	0	#NULL!	0	0	0	0	#NULL!	0	0	0
2596264	1038416	2010-08-03 05:28:00	2010-08-06 15:00:00	3.39722	D360	NER	0	1	2	76	2	4	102	102	45.7	1	0	1	0		0	0	0		0	0	0	#NULL!	0	0	0	#NULL!	0	0	0	#NULL!	0	0	0	0	#NULL!	0	0	0	0	#NULL!	0	0	0
2609142	831046	2008-07-08 11:00:00	2008-07-15 18:00:00	7.29167	C302	CGO	1	1	1	43.2	1	2	110	110	46.98	1	1	0	0		0	0	0		0	0	0	#NULL!	0	0	0	#NULL!	0	0	0	#NULL!	0	0	0	0	#NULL!	0	0	0	0	#NULL!	0	0	0
2613300	848525	2008-10-24 10:30:00	2008-11-11 14:00:00	18.1458	A395	GER	0	1	1	95.8	3	5	98	98	45.66	1	7	0	0		0	0	0		0	0	0	#NULL!	0	0	0	#NULL!	0	0	0	#NULL!	0	0	0	0	#NULL!	0	0	0	0	#NULL!	0	0	0
2614220	726283	2007-06-15 16:00:00	2007-06-22 12:00:00	6.83333	A395	GER	0	1	2	89.8	3	5	126	126	34.62	1	2	0	0		0	0	0		0	0	0	#NULL!	0	0	1	999	0	0	0	#NULL!	0	0	0	0	#NULL!	0	0	0	0	#NULL!	0	0	0
2617077	902520	2009-01-15 23:10:00	2009-01-21 16:00:00	5.70139	D360	NER	0	1	2	74.9	2	4	98	98	48	1	6	0	0		0	0	0		0	0	0	#NULL!	0	0	0	#NULL!	0	0	0	#NULL!	0	0	0	0	#NULL!	0	0	0	0	#NULL!	0	0	0
2617541	711644	2007-03-14 16:00:00	2007-03-23 10:15:00	8.76042	B330	CAC	1	0	1	56.8	1	3	138	138	46.1	1	1	0	0		0	0	0		0	0	0	#NULL!	0	0	0	#NULL!	0	0	0	#NULL!	0	0	0	0	#NULL!	0	0	0	0	#NULL!	0	0	0
2620394	1125698	2011-05-13 09:00:00	2011-05-17 11:00:00	4.08333	C303	URO	1	1	2	64.1	1	3	101	101	47.85	1	1	1	0		0	0	0		0	0	0	#NULL!	0	0	0	#NULL!	0	0	0	#NULL!	0	0	0	0	#NULL!	0	0	0	0	#NULL!	0	0	0
2622758	913912	2009-03-19 20:36:00	2009-03-31 18:00:00	11.8917	D380	NER	0	0	1	60.7	1	3	141	141	44.37	1	7	0	0		0	0	0		0	0	0	#NULL!	0	0	0	#NULL!	0	0	0	#NULL!	0	0	0	0	#NULL!	0	0	0	0	#NULL!	0	0	0
2628000	905331	2009-01-30 14:06:00	2009-02-12 14:30:00	13.0167	A302	INT	0	1	1	87.9	3	5	94	94	48.76	1	3	0	0		0	0	0		0	0	0	#NULL!	0	0	0	#NULL!	0	0	0	#NULL!	0	0	0	0	#NULL!	0	0	0	0	#NULL!	0	0	0
2628880	919667	2009-04-22 08:33:00	2009-04-25 17:00:00	3.35208	D340	NER	0	1	2	79.6	2	4	305	305	12.79	2	2	1	0		0	0	0		0	0	0	#NULL!	0	0	0	#NULL!	0	0	0	#NULL!	0	0	0	0	#NULL!	0	0	0	0	#NULL!	0	0	0
2631449	930426	2009-06-25 10:00:00	2009-08-17 13:45:00	53.1562	B330	CAC	1	0	3	67.4	2	4	152	152	39.83	1	0	1	0		0	0	0		0	0	0	#NULL!	0	0	0	#NULL!	0	0	0	#NULL!	0	0	0	0	#NULL!	0	0	0	0	#NULL!	0	0	0
2632113	1039134	2010-08-06 10:23:00	2010-08-26 11:30:00	20.0465	B340	LON	0	0	1	79.1	2	4	133	133	44.98	1	3	1	0		0	0	0		0	0	0	#NULL!	0	0	1	999	0	0	0	#NULL!	0	0	0	0	#NULL!	0	0	0	0	#NULL!	0	0	0
2635296	725202	2007-06-11 09:30:00	2007-06-15 16:00:00	4.27083	B310	CAR	0	1	2	52.6	1	3	102	102	49.25	1	0	0	0		0	0	0		0	0	0	#NULL!	0	0	0	#NULL!	0	0	0	#NULL!	0	0	0	0	#NULL!	0	0	0	0	#NULL!	0	0	0
2643550	1025773	2010-05-23 07:20:00	2010-06-01 10:45:00	9.14236	A303	NEF	0	0	1	49.7	1	2	428	428	12.83	2	0	1	0		0	0	0		0	0	0	#NULL!	0	0	0	#NULL!	0	0	0	#NULL!	0	0	0	0	#NULL!	0	0	0	0	#NULL!	0	0	0
2645003	857381	2008-12-11 11:00:00	2008-12-19 15:00:00	8.16667	D370	NER	0	1	1	85.6	3	5	97	97	47.27	1	4	0	0		0	0	0		0	0	0	#NULL!	0	0	0	#NULL!	0	0	0	#NULL!	0	0	0	0	#NULL!	0	0	0	0	#NULL!	0	0	0
2652208	822436	2008-05-16 16:48:00	2008-05-20 17:00:00	4.00833	A320	URO	1	0	2	70.8	2	4	262	262	21.04	2	1	0	0		0	0	0		0	0	0	#NULL!	0	0	0	#NULL!	0	0	0	#NULL!	0	0	0	0	#NULL!	0	0	0	0	#NULL!	0	0	1
2654042	1124876	2011-05-10 11:00:00	2011-05-17 15:00:00	7.16667	A303	NEF	0	0	1	64.3	1	3	153	153	39.91	1	0	1	0		0	0	0		0	0	0	#NULL!	0	0	0	#NULL!	0	0	0	#NULL!	0	0	0	0	#NULL!	0	0	0	0	#NULL!	0	0	0
2654920	936927	2009-08-03 15:00:00	2009-08-13 14:00:00	9.95833	D380	NEC	1	0	1	71.4	2	4	142	142	42.58	1	1	1	0		0	0	0		0	0	0	#NULL!	0	0	0	#NULL!	0	0	0	#NULL!	0	0	0	0	#NULL!	0	0	0	0	#NULL!	0	0	0
2658649	1112134	2011-03-07 10:00:00	2011-03-10 12:30:00	3.10417	A308	ONC	0	1	2	58.7	1	3	104	104	47.09	1	0	1	0		0	0	0		0	0	0	#NULL!	0	0	0	#NULL!	0	0	0	#NULL!	0	0	0	0	#NULL!	0	0	0	0	#NULL!	0	0	0
2662425	952971	2009-11-02 13:54:00	2009-11-05 18:00:00	3.17083	A303	NEF	0	0	2	22.2	1	1	163	163	46.03	1	2	1	0		0	0	0		0	0	0	#NULL!	0	0	0	#NULL!	0	0	0	#NULL!	0	0	0	0	#NULL!	0	0	0	0	#NULL!	0	0	0
2664960	653680	2006-12-27 10:00:00	2007-01-11 20:00:00	15.4167	A320	DER	0	1	1	66.4	2	4	102	102	46.97	1	6	0	0		0	0	0		0	0	0	#NULL!	0	0	0	#NULL!	0	0	0	#NULL!	0	0	0	0	#NULL!	0	0	0	0	#NULL!	0	0	0
2667698	1056929	2010-11-07 18:01:00	2010-11-11 15:00:00	3.87431	A302	INT	0	0	2	83.7	3	5	124	124	48.21	1	0	1	0		0	0	0		0	0	0	#NULL!	0	0	0	#NULL!	0	0	0	#NULL!	0	0	0	0	#NULL!	0	0	0	0	#NULL!	0	0	0
2668076	710949	2007-03-09 03:07:00	2007-03-15 15:00:00	6.49514	A303	NEF	0	0	2	55.2	1	3	243	243	24.13	2	0	0	0		0	0	0		0	0	0	#NULL!	0	0	0	#NULL!	0	0	0	#NULL!	0	0	0	0	#NULL!	0	0	0	0	#NULL!	0	0	1
2669968	724468	2007-06-05 17:25:00	2007-06-13 17:00:00	7.98264	A303	NEF	0	0	1	71.9	2	4	454	454	11.12	2	4	0	0		0	0	0		0	0	0	#NULL!	0	0	0	#NULL!	0	0	0	#NULL!	0	0	0	0	#NULL!	0	0	0	0	#NULL!	0	0	1
2680305	811813	2008-03-12 14:30:00	2008-03-19 11:30:00	6.875	C303	VAT	1	0	2	80.5	3	5	162	162	35.69	1	1	0	0		0	0	0		0	0	0	#NULL!	0	0	0	#NULL!	0	0	0	#NULL!	0	0	0	0	#NULL!	0	0	0	0	#NULL!	0	0	0
2682448	1048521	2010-09-25 12:45:00	2010-10-06 13:30:00	11.0312	C303	CTR	1	1	1	75.3	2	4	106	106	43.8	1	8	1	0		0	0	0		0	0	0	#NULL!	0	0	0	#NULL!	0	0	0	#NULL!	0	0	0	0	#NULL!	0	0	0	0	#NULL!	0	0	0
2683094	946796	2009-09-30 09:00:00	2009-10-01 17:00:00	1.33333	B310	CAR	0	1	2	87	3	5	96	96	47.69	1	0	1	0		0	0	0		0	0	0	#NULL!	0	0	0	#NULL!	0	0	0	#NULL!	0	0	0	0	#NULL!	0	0	0	0	#NULL!	0	0	0
2687480	752902	2007-12-03 11:30:00	2007-12-06 11:00:00	2.97917	E320	KNO	1	0	2	63.3	1	3	127	127	49.63	1	3	0	0		0	0	0		0	0	0	#NULL!	0	0	0	#NULL!	0	0	0	#NULL!	0	0	0	0	#NULL!	0	0	0	0	#NULL!	0	0	0
2697014	817094	2008-04-14 08:00:00	2008-04-21 13:00:00	7.20833	C302	ORT	1	0	1	69.6	2	4	147	147	41.13	1	3	0	0		0	0	0		0	0	0	#NULL!	0	0	0	#NULL!	0	0	0	#NULL!	0	0	0	0	#NULL!	0	0	0	0	#NULL!	0	0	0
2699913	733428	2007-08-01 11:00:00	2007-08-12 15:00:00	11.1667	A303	NEF	0	1	1	45	1	2	298	298	14.75	2	0	0	0		0	0	0		0	0	0	#NULL!	0	0	0	#NULL!	0	0	0	#NULL!	0	0	0	0	#NULL!	0	0	0	0	#NULL!	0	0	0
2707089	810799	2008-03-06 11:00:00	2008-03-07 15:30:00	1.1875	A303	NEF	0	1	2	60.6	1	3	263	263	16.04	2	0	0	0		0	0	0		0	0	0	#NULL!	0	0	0	#NULL!	0	0	0	#NULL!	0	0	0	0	#NULL!	0	0	0	0	#NULL!	0	0	0
2717716	738918	2007-09-10 08:00:00	2007-09-14 16:00:00	4.33333	C303	ORT	1	0	2	65.1	2	4	419	419	12.45	2	3	0	0		0	0	0		0	0	0	#NULL!	0	0	1	10	0	0	0	#NULL!	0	0	0	0	#NULL!	0	0	0	0	#NULL!	0	0	0
2725159	1031702	2010-06-23 17:51:00	2010-06-28 11:00:00	4.71458	E330	MND	1	1	2	84.3	3	5	120	120	37.1	1	5	1	0		0	0	0		0	0	0	#NULL!	0	0	0	#NULL!	0	0	0	#NULL!	0	0	0	1	100	1	1	0	0	#NULL!	0	0	0
2735686	1044485	2010-09-05 03:44:00	2010-09-13 14:00:00	8.42778	B340	LON	0	1	1	75.5	2	4	117	117	39.06	1	4	1	0		0	0	0		0	0	0	#NULL!	0	0	0	#NULL!	0	0	0	#NULL!	0	0	0	0	#NULL!	0	0	0	0	#NULL!	0	0	0
2736079	722966	2007-05-26 05:04:00	2007-05-27 16:30:00	1.47639	B410	CAR	0	0	2	62.4	1	3	132	132	47.61	1	0	0	0		0	0	0		0	0	0	#NULL!	0	0	0	#NULL!	0	0	0	#NULL!	0	0	0	0	#NULL!	0	0	0	0	#NULL!	0	0	0
2736569	820014	2008-04-30 16:28:00	2008-05-10 12:00:00	9.81389	A320	HAE	0	0	1	76.5	2	4	154	154	38.24	1	1	0	0		0	0	0		0	0	0	#NULL!	0	0	1	999	0	0	0	#NULL!	0	0	0	0	#NULL!	0	0	0	0	#NULL!	0	0	0
2738154	920971	2009-05-01 08:00:00	2009-05-12 11:00:00	11.125	C303	URO	1	1	1	74.2	2	4	114	114	40.39	1	1	1	0		0	0	0		0	0	0	#NULL!	0	0	0	#NULL!	0	0	0	#NULL!	0	0	0	0	#NULL!	0	0	0	1	999	0	0	0
2738265	746505	2007-10-24 15:00:00	2007-10-28 11:00:00	3.83333	A302	INT	0	0	2	82.3	3	5	182	182	31.07	1	0	0	0		0	0	0		0	0	0	#NULL!	0	0	0	#NULL!	0	0	1	200	1	0	0	0	#NULL!	0	0	0	0	#NULL!	0	0	0
2738834	740122	2007-09-17 07:00:00	2007-10-18 11:00:00	31.1667	C301	ORT	1	1	3	82.6	3	5	109	109	41.62	1	21	0	0		0	0	0		0	0	0	#NULL!	0	0	0	#NULL!	0	0	0	#NULL!	0	0	0	0	#NULL!	0	0	0	0	#NULL!	0	0	0
2742900	906985	2009-02-10 19:38:00	2009-02-19 11:00:00	8.64028	A395	AGI	0	0	1	80.9	3	5	150	150	38.97	1	0	0	0		0	0	0		0	0	0	#NULL!	0	0	0	#NULL!	0	0	0	#NULL!	0	0	0	0	#NULL!	0	0	0	0	#NULL!	0	0	0
2750624	1065505	2010-12-20 11:00:00	2010-12-24 11:30:00	4.02083	A300	HAE	0	0	2	68.8	2	4	130	130	47.5	1	0	1	0		0	0	0		0	0	0	#NULL!	0	0	0	#NULL!	0	0	0	#NULL!	0	0	0	0	#NULL!	0	0	0	0	#NULL!	0	0	0
2752315	804167	2008-01-28 11:00:00	2008-02-01 14:00:00	4.125	A304	GAS	0	1	2	68.6	2	4	100	100	47.74	1	0	0	0		0	0	0		0	0	0	#NULL!	0	0	0	#NULL!	0	0	0	#NULL!	0	0	0	0	#NULL!	0	0	0	0	#NULL!	0	0	0
2771080	945982	2009-09-24 23:21:00	2009-09-29 17:00:00	4.73542	A395	HAE	0	0	2	69.1	2	4	143	143	42.52	1	0	1	0		0	0	0		0	0	0	#NULL!	0	0	0	#NULL!	0	0	0	#NULL!	0	0	0	0	#NULL!	0	0	0	0	#NULL!	0	0	0
2773539	821396	2008-05-09 12:25:00	2008-05-30 13:00:00	21.0243	C302	CGO	1	1	1	73.8	2	4	107	107	43.5	1	14	0	0		0	0	0		0	0	0	#NULL!	0	0	0	#NULL!	0	0	0	#NULL!	0	0	0	0	#NULL!	0	0	0	0	#NULL!	0	0	0
2777964	1010086	2010-02-25 10:30:00	2010-03-02 19:00:00	5.35417	D350	NEC	1	1	2	47.9	1	2	108	108	46.99	1	4	1	0		0	0	0		0	0	0	#NULL!	0	0	0	#NULL!	0	0	0	#NULL!	0	0	0	0	#NULL!	0	0	0	0	#NULL!	0	0	0
2784551	1036505	2010-07-21 14:00:00	2010-07-27 15:00:00	6.04167	C303	URO	1	0	2	84	3	5	178	178	31.74	1	0	1	0		0	0	0		0	0	0	#NULL!	0	0	0	#NULL!	0	0	0	#NULL!	0	0	0	0	#NULL!	0	0	0	0	#NULL!	0	0	0
2787649	932591	2009-07-07 08:00:00	2009-07-09 12:20:00	2.18056	C303	VAT	1	0	2	74.8	2	4	150	150	39.59	1	2	1	0		0	0	0		0	0	0	#NULL!	0	0	0	#NULL!	0	0	0	#NULL!	0	0	0	0	#NULL!	0	0	0	0	#NULL!	0	0	0
2789587	755477	2007-12-17 13:30:00	2007-12-28 12:00:00	10.9375	C302	CGO	1	1	1	55.3	1	3	122	122	39.65	1	1	0	0		0	0	0		0	0	0	#NULL!	0	0	1	999	0	0	0	#NULL!	0	0	0	0	#NULL!	0	0	0	0	#NULL!	0	0	0
2799383	722614	2007-05-25 08:00:00	2007-05-26 14:00:00	1.25	C301	ORT	1	1	2	60.1	1	3	110	110	43.93	1	1	0	0		0	0	0		0	0	0	#NULL!	0	0	0	#NULL!	0	0	0	#NULL!	0	0	0	0	#NULL!	0	0	0	0	#NULL!	0	0	0
2828217	756674	2007-12-27 11:30:00	2007-12-31 16:00:00	4.1875	E320	MND	1	0	2	79.6	2	4	122	122	49.62	1	0	0	0		0	0	0		0	0	0	#NULL!	0	0	0	#NULL!	0	0	0	#NULL!	0	0	0	0	#NULL!	0	0	0	0	#NULL!	0	0	1
2830802	900564	2009-01-06 13:30:00	2009-01-16 15:00:00	10.0625	C303	URO	1	1	1	51.6	1	3	333	333	12.62	2	1	0	0		0	0	0		0	0	0	#NULL!	0	0	0	#NULL!	0	0	0	#NULL!	0	0	0	0	#NULL!	0	0	0	0	#NULL!	0	0	0
2835829	1064406	2010-12-14 11:38:00	2010-12-18 10:30:00	3.95278	B310	CAR	0	1	2	83.3	3	5	110	110	41.11	1	2	1	0		0	0	0		0	0	0	#NULL!	0	0	0	#NULL!	0	0	0	#NULL!	0	0	0	0	#NULL!	0	0	0	0	#NULL!	0	0	0
2838130	824091	2008-05-29 11:00:00	2008-06-03 10:00:00	4.95833	D350	NEC	1	0	2	65.5	2	4	138	138	44.78	1	5	0	0		0	0	0		0	0	0	#NULL!	0	0	0	#NULL!	0	0	1	300	1	1	0	0	#NULL!	0	0	0	0	#NULL!	0	0	0
2858453	1025757	2010-05-22 19:24:00	2010-05-28 11:00:00	5.65	D340	NER	0	1	2	89.2	3	5	98	98	46.33	1	0	1	0		0	0	0		0	0	0	#NULL!	0	0	1	999	0	0	0	#NULL!	0	0	0	0	#NULL!	0	0	0	0	#NULL!	0	0	0
2864116	904077	2009-01-25 12:18:00	2009-01-31 18:00:00	6.2375	A302	INT	0	1	2	44.1	1	2	117	117	43.57	1	4	0	0		0	0	0		0	0	0	#NULL!	0	0	0	#NULL!	0	0	0	#NULL!	0	0	0	0	#NULL!	0	0	0	0	#NULL!	0	0	0
2869991	1063198	2010-12-09 09:30:00	2010-12-11 11:00:00	2.0625	B310	CAR	0	0	2	73.2	2	4	142	142	42.37	1	2	1	0		0	0	0		0	0	0	#NULL!	0	0	0	#NULL!	0	0	1	200	1	0	0	0	#NULL!	0	0	0	0	#NULL!	0	0	0
2885931	735110	2007-08-14 08:30:00	2007-08-20 10:39:00	6.08958	C301	VAT	1	1	2	83.8	3	5	170	170	24.85	2	2	0	0		0	0	0		0	0	0	#NULL!	0	0	0	#NULL!	0	0	0	#NULL!	0	0	0	0	#NULL!	0	0	0	0	#NULL!	0	0	1
2901358	1022011	2010-05-03 08:15:00	2010-05-04 17:00:00	1.36458	F320	GON	1	1	2	84.1	3	5	94	94	49.2	1	1	1	0		0	0	0		0	0	0	#NULL!	0	0	0	#NULL!	0	0	0	#NULL!	0	0	0	0	#NULL!	0	0	0	1	999	0	0	0
2902238	1025553	2010-05-21 12:30:00	2010-05-24 11:00:00	2.9375	C302	CGO	1	0	2	86.7	3	5	331	331	15.42	2	3	1	0		0	0	0		0	0	0	#NULL!	0	0	0	#NULL!	0	0	1	100	1	0	0	0	#NULL!	0	0	0	0	#NULL!	0	0	0
2904562	1013961	2010-03-18 09:30:00	2010-03-24 14:00:00	6.1875	B330	CAC	1	0	2	67.7	2	4	129	129	48.09	1	0	1	0		0	0	0		0	0	0	#NULL!	0	0	0	#NULL!	0	0	0	#NULL!	0	0	0	0	#NULL!	0	0	0	0	#NULL!	0	0	0
2906958	1024320	2010-05-14 01:40:00	2010-05-19 19:30:00	5.74306	D360	NER	0	1	2	74.7	2	4	97	97	48.6	1	1	1	0		0	0	0		0	0	0	#NULL!	0	0	0	#NULL!	0	0	0	#NULL!	0	0	0	0	#NULL!	0	0	0	0	#NULL!	0	0	1
2909867	1019911	2010-04-19 11:00:00	2010-05-03 18:00:00	14.2917	B310	CAR	0	0	1	60.7	1	3	181	181	33.26	1	0	1	0		0	0	0		0	0	0	#NULL!	0	0	0	#NULL!	0	0	1	100	1	0	0	0	#NULL!	0	0	0	0	#NULL!	0	0	0
2910656	927885	2009-06-11 11:00:00	2009-07-31 12:15:00	50.0521	A300	HAE	0	1	3	58.3	1	3	120	120	39.98	1	2	1	0		0	0	0		0	0	0	#NULL!	0	0	0	#NULL!	0	0	0	#NULL!	0	0	0	0	#NULL!	0	0	0	0	#NULL!	0	0	0
2913287	839269	2008-08-29 16:00:00	2008-09-04 10:00:00	5.75	H310	PSY	0	0	2	39.4	1	2	341	341	17.48	2	0	0	0		0	0	0		0	0	0	#NULL!	0	0	0	#NULL!	0	0	0	#NULL!	0	0	0	0	#NULL!	0	0	0	0	#NULL!	0	0	0
2914009	910143	2009-03-02 11:00:00	2009-03-18 17:00:00	16.25	A320	DER	0	1	1	86	3	5	101	101	45.08	1	15	0	0		0	0	0		0	0	0	#NULL!	0	0	0	#NULL!	0	0	0	#NULL!	0	0	0	0	#NULL!	0	0	0	0	#NULL!	0	0	0
2920201	953623	2009-11-06 10:30:00	2009-11-30 11:00:00	24.0208	A395	GER	0	1	1	73	2	4	115	115	40.12	1	3	1	0		0	0	0		0	0	0	#NULL!	0	0	1	999	0	0	0	#NULL!	0	0	0	0	#NULL!	0	0	0	0	#NULL!	0	0	0
2922801	753643	2007-12-04 20:03:00	2007-12-11 14:00:00	6.74792	A304	GAS	0	1	2	65.9	2	4	139	139	32.91	1	0	0	0		0	0	0		0	0	0	#NULL!	0	0	0	#NULL!	0	0	0	#NULL!	0	0	0	0	#NULL!	0	0	0	0	#NULL!	0	0	0
2923752	949875	2009-10-15 16:06:00	2009-10-18 13:00:00	2.87083	A308	ONC	0	1	2	55.7	1	3	138	138	34.34	1	0	1	0		0	0	0		0	0	0	#NULL!	0	0	0	#NULL!	0	0	0	#NULL!	0	0	0	0	#NULL!	0	0	0	0	#NULL!	0	0	1
2924328	906287	2009-02-05 12:24:00	2009-02-13 11:30:00	7.9625	B340	LON	0	1	1	51	1	3	124	124	39.56	1	1	0	0		0	0	0		0	0	0	#NULL!	0	0	0	#NULL!	0	0	0	#NULL!	0	0	0	0	#NULL!	0	0	0	0	#NULL!	0	0	0
2928582	923033	2009-05-12 11:15:00	2009-05-19 15:00:00	7.15625	A303	NEF	0	1	1	72.9	2	4	182	182	23.63	2	0	1	0		0	0	0		0	0	0	#NULL!	0	0	0	#NULL!	0	0	0	#NULL!	0	0	0	0	#NULL!	0	0	0	0	#NULL!	0	0	0
2929040	1055312	2010-10-31 12:30:00	2010-11-07 14:00:00	7.0625	B330	CAC	1	0	1	81.1	3	5	147	147	39.87	1	1	1	0		0	0	0		0	0	0	#NULL!	0	0	0	#NULL!	0	0	0	#NULL!	0	0	0	0	#NULL!	0	0	0	0	#NULL!	0	0	0
2930807	925226	2009-05-27 10:30:00	2009-05-30 11:00:00	3.02083	G301	OOG	1	0	2	85.1	3	5	122	122	48.96	1	3	1	0		0	0	0		0	0	0	#NULL!	0	0	0	#NULL!	0	0	1	300	1	1	0	0	#NULL!	0	0	0	0	#NULL!	0	0	0
2931244	952097	2009-10-29 19:30:00	2009-11-11 11:30:00	12.6667	A300	HAE	0	1	1	52.9	1	3	132	132	36.53	1	0	1	0		0	0	0		0	0	0	#NULL!	0	0	0	#NULL!	0	0	0	#NULL!	0	0	0	0	#NULL!	0	0	0	0	#NULL!	0	0	0
2936119	949888	2009-10-15 15:05:00	2009-10-19 17:15:00	4.09028	A302	INF	0	1	2	89.5	3	5	139	139	30.93	1	0	1	0		0	0	0		0	0	0	#NULL!	0	0	0	#NULL!	0	0	0	#NULL!	0	0	0	0	#NULL!	0	0	0	0	#NULL!	0	0	0
2938933	917306	2009-04-07 12:22:00	2009-05-08 11:00:00	30.9431	B330	CAC	1	0	3	50.3	1	3	176	176	35.69	1	2	1	0		0	0	0		0	0	0	#NULL!	0	0	0	#NULL!	0	0	0	#NULL!	0	0	0	0	#NULL!	0	0	0	0	#NULL!	0	0	0
2939561	1014511	2010-03-22 15:00:00	2010-03-26 11:15:00	3.84375	F320	GYN	1	1	2	88.6	3	5	97	97	46.94	1	4	1	0		0	0	0		0	0	0	#NULL!	0	0	1	999	0	0	0	#NULL!	0	0	0	0	#NULL!	0	0	0	0	#NULL!	0	0	0
2940850	836049	2008-08-10 11:00:00	2008-08-19 10:29:00	8.97847	B330	CAC	1	0	1	78.5	2	4	144	144	41.1	1	1	0	0		0	0	0		0	0	0	#NULL!	0	0	0	#NULL!	0	0	0	#NULL!	0	0	0	0	#NULL!	0	0	0	0	#NULL!	0	0	0
2942455	855961	2008-12-03 14:00:00	2008-12-31 12:45:00	27.9479	C303	URO	1	0	1	62.9	1	3	143	143	43.34	1	2	0	0		0	0	0		0	0	0	#NULL!	0	0	0	#NULL!	0	0	0	#NULL!	0	0	0	0	#NULL!	0	0	0	0	#NULL!	0	0	0
2942698	849237	2008-10-28 10:00:00	2008-11-24 20:00:00	27.4167	B310	CAR	0	0	1	62.1	1	3	188	188	31.69	1	0	0	0		0	0	0		0	0	0	#NULL!	0	0	0	#NULL!	0	0	1	100	1	0	0	0	#NULL!	0	0	0	0	#NULL!	0	0	0
2943807	817395	2008-04-15 09:00:00	2008-04-16 12:00:00	1.125	A302	INT	0	1	2	39.8	1	2	132	132	38.7	1	0	0	0		0	0	0		0	0	0	#NULL!	0	0	0	#NULL!	0	0	0	#NULL!	0	0	0	0	#NULL!	0	0	0	0	#NULL!	0	0	0
2944029	840441	2008-09-05 16:45:00	2008-09-11 19:00:00	6.09375	A303	NEF	0	0	2	47.2	1	2	285	285	20.73	2	0	0	0		0	0	0		0	0	0	#NULL!	0	0	0	#NULL!	0	0	1	100	1	0	0	0	#NULL!	0	0	0	0	#NULL!	0	0	0
2944075	953200	2009-11-03 17:22:00	2009-11-16 16:00:00	12.9431	A303	NEF	0	0	1	52.8	1	3	515	515	10.24	2	0	1	0		0	0	0		0	0	0	#NULL!	0	0	0	#NULL!	0	0	0	#NULL!	0	0	0	0	#NULL!	0	0	0	0	#NULL!	0	0	0
2945642	834776	2008-07-31 14:00:00	2008-08-09 11:00:00	8.875	A302	INT	0	1	1	63.3	1	3	107	107	44.88	1	2	0	0		0	0	0		0	0	0	#NULL!	0	0	0	#NULL!	0	0	0	#NULL!	0	0	0	0	#NULL!	0	0	0	0	#NULL!	0	0	0
2947060	825903	2008-06-09 09:30:00	2008-06-11 11:00:00	2.0625	B310	CAR	0	1	2	51.2	1	3	145	145	32.99	1	2	0	0		0	0	0		0	0	0	#NULL!	0	0	0	#NULL!	0	0	0	#NULL!	0	0	0	0	#NULL!	0	0	0	0	#NULL!	0	0	0
2948605	1061655	2010-11-30 16:51:00	2010-12-09 13:30:00	8.86042	A303	NEF	0	0	1	57.7	1	3	240	240	24.26	2	0	1	0		0	0	0		0	0	0	#NULL!	0	0	0	#NULL!	0	0	0	#NULL!	0	0	0	0	#NULL!	0	0	0	0	#NULL!	0	0	0
2957656	927616	2009-06-09 12:00:00	2009-06-23 10:00:00	13.9167	C301	ORT	1	1	1	78.3	2	4	120	120	37.66	1	14	1	0		0	0	0		0	0	0	#NULL!	0	0	0	#NULL!	0	0	0	#NULL!	0	0	0	0	#NULL!	0	0	0	0	#NULL!	0	0	0
2961804	1054119	2010-10-26 11:00:00	2010-10-29 16:00:00	3.20833	E311	KNO	1	1	2	46.1	1	2	156	156	30.98	1	3	1	0		0	0	0		0	0	0	#NULL!	0	0	0	#NULL!	0	0	0	#NULL!	0	0	0	0	#NULL!	0	0	0	0	#NULL!	0	0	0
2963905	1049062	2010-09-28 11:05:00	2010-10-01 14:00:00	3.12153	A302	INT	0	1	2	89.7	3	5	217	217	18.49	2	3	1	0		0	0	0		0	0	0	#NULL!	0	0	0	#NULL!	0	0	0	#NULL!	0	0	0	0	#NULL!	0	0	0	0	#NULL!	0	0	0
2963923	1009245	2010-02-22 11:00:00	2010-02-27 11:00:00	5	A395	GER	0	1	2	81.6	3	5	190	190	21.97	2	4	1	0		0	0	0		0	0	0	#NULL!	0	0	0	#NULL!	0	0	0	#NULL!	0	0	0	0	#NULL!	0	0	0	0	#NULL!	0	0	0
2965367	756123	2007-12-19 11:29:00	2007-12-20 19:00:00	1.31319	D410	NER	0	0	2	75.5	2	4	143	143	41.76	1	1	0	0		0	0	0		0	0	0	#NULL!	0	0	0	#NULL!	0	0	0	#NULL!	0	0	0	0	#NULL!	0	0	0	0	#NULL!	0	0	1
2967177	1000891	2010-01-07 13:00:00	2010-01-20 12:30:00	12.9792	B340	LON	0	0	1	83	3	5	123	123	48.74	1	2	1	0		0	0	0		0	0	0	#NULL!	0	0	0	#NULL!	0	0	0	#NULL!	0	0	0	0	#NULL!	0	0	0	0	#NULL!	0	0	0
2967956	1004426	2010-01-26 11:00:00	2010-01-27 16:20:00	1.22222	B330	CAC	1	0	2	65.6	2	4	284	284	19.47	2	0	1	0		0	0	0		0	0	0	#NULL!	0	0	0	#NULL!	0	0	0	#NULL!	0	0	0	0	#NULL!	0	0	0	0	#NULL!	0	0	0
2975670	941227	2009-08-31 07:45:00	2009-09-17 12:00:00	17.1771	C303	VAT	1	0	1	72.9	2	4	164	164	35.91	1	1	1	0		0	0	0		0	0	0	#NULL!	0	0	0	#NULL!	0	0	0	#NULL!	0	0	0	0	#NULL!	0	0	0	0	#NULL!	0	0	0
2977068	905837	2009-02-04 10:00:00	2009-02-11 13:00:00	7.125	B330	CAC	1	1	1	77.5	2	4	116	116	39.24	1	0	0	0		0	0	0		0	0	0	#NULL!	0	0	0	#NULL!	0	0	0	#NULL!	0	0	0	0	#NULL!	0	0	0	0	#NULL!	0	0	0
2977212	903011	2009-01-20 10:30:00	2009-01-30 16:15:00	10.2396	A395	GER	0	1	1	88.8	3	5	100	100	45.3	1	4	0	0		0	0	0		0	0	0	#NULL!	0	0	0	#NULL!	0	0	0	#NULL!	0	0	0	0	#NULL!	0	0	0	0	#NULL!	0	0	0
2981461	857204	2008-12-10 10:00:00	2008-12-16 14:00:00	6.16667	B430	CAC	1	0	2	78.3	2	4	138	138	43.19	1	0	0	0		0	0	0		0	0	0	#NULL!	0	0	0	#NULL!	0	0	0	#NULL!	0	0	0	0	#NULL!	0	0	0	0	#NULL!	0	0	0
2983749	858565	2008-12-18 11:00:00	2008-12-19 16:00:00	1.20833	D360	FNC	1	1	2	48.9	1	2	106	106	47.81	1	1	0	0		0	0	0		0	0	0	#NULL!	0	0	0	#NULL!	0	0	0	#NULL!	0	0	0	0	#NULL!	0	0	0	0	#NULL!	0	0	0
2983890	1057069	2010-11-09 09:30:00	2010-11-11 18:00:00	2.35417	B310	CAR	0	1	2	70.8	2	4	120	120	38.43	1	2	1	0		0	0	0		0	0	0	#NULL!	0	0	0	#NULL!	0	0	0	#NULL!	0	0	0	0	#NULL!	0	0	0	0	#NULL!	0	0	0
2984795	849354	2008-10-28 14:00:00	2008-11-06 16:30:00	9.10417	C303	URO	1	1	1	65.3	2	4	115	115	41.04	1	3	0	0		0	0	0		0	0	0	#NULL!	0	0	0	#NULL!	0	0	0	#NULL!	0	0	0	0	#NULL!	0	0	0	0	#NULL!	0	0	0
2987541	849956	2008-10-31 11:42:00	2008-11-12 16:00:00	12.1792	E310	KNO	1	0	1	63.9	1	3	143	143	43.2	1	0	0	0		0	0	0		0	0	0	#NULL!	0	0	0	#NULL!	0	0	0	#NULL!	0	0	0	0	#NULL!	0	0	0	0	#NULL!	0	0	0
2988007	856274	2008-12-08 11:00:00	2008-12-18 17:00:00	10.25	E330	MND	1	1	1	73.7	2	4	98	98	48.16	1	3	0	0		0	0	0		0	0	0	#NULL!	0	0	0	#NULL!	0	0	0	#NULL!	0	0	0	0	#NULL!	0	0	0	0	#NULL!	0	0	0
2992731	960741	2009-12-14 09:30:00	2009-12-19 13:00:00	5.14583	B330	CAC	1	0	2	70.1	2	4	151	151	39.81	1	0	1	0		0	0	0		0	0	0	#NULL!	0	0	0	#NULL!	0	0	0	#NULL!	0	0	0	0	#NULL!	0	0	0	0	#NULL!	0	0	0
2994818	936830	2009-08-04 14:00:00	2009-08-14 15:00:00	10.0417	F320	GON	1	1	1	75.7	2	4	105	105	44.23	1	2	1	0		0	0	0		0	0	0	#NULL!	0	0	0	#NULL!	0	0	0	#NULL!	0	0	0	0	#NULL!	0	0	0	0	#NULL!	0	0	0
2999131	833256	2008-07-22 08:00:00	2008-07-26 12:00:00	4.16667	F320	GYN	1	1	2	52.1	1	3	159	159	29.56	2	2	0	0		0	0	0		0	0	0	#NULL!	0	0	0	#NULL!	0	0	0	#NULL!	0	0	0	0	#NULL!	0	0	0	0	#NULL!	0	0	0
3003415	920499	2009-04-28 10:00:00	2009-04-30 09:00:00	1.95833	A308	ONC	0	0	2	68.6	2	4	128	128	48.39	1	2	1	0		0	0	0		0	0	0	#NULL!	0	0	0	#NULL!	0	0	0	#NULL!	0	0	0	0	#NULL!	0	0	0	0	#NULL!	0	0	0
3006488	1032959	2010-06-30 13:30:00	2010-07-04 11:30:00	3.91667	F310	OBS	1	1	2	26.1	1	1	220	220	23.38	2	4	1	0		0	0	0		0	0	0	#NULL!	0	0	0	#NULL!	0	0	0	#NULL!	0	0	0	0	#NULL!	0	0	0	0	#NULL!	0	0	0
3018114	707545	2007-02-15 14:30:00	2007-02-20 15:00:00	5.02083	B340	LON	0	0	2	79.7	2	4	230	230	23.87	2	1	0	0		0	0	0		0	0	0	#NULL!	0	0	0	#NULL!	0	0	0	#NULL!	0	0	0	0	#NULL!	0	0	0	0	#NULL!	0	0	0
3020166	705510	2007-02-05 08:30:00	2007-02-10 16:00:00	5.3125	C302	CGO	1	0	2	62.5	1	3	159	159	38.39	1	2	0	0		0	0	0		0	0	0	#NULL!	0	0	0	#NULL!	0	0	0	#NULL!	0	0	0	0	#NULL!	0	0	0	0	#NULL!	0	0	0
3028715	905961	2009-02-05 15:00:00	2009-02-06 17:30:00	1.10417	F320	GYN	1	1	2	74.8	2	4	109	109	42.47	1	1	0	0		0	0	0		0	0	0	#NULL!	0	0	0	#NULL!	0	0	0	#NULL!	0	0	0	0	#NULL!	0	0	0	0	#NULL!	0	0	0
3029241	746256	2007-10-24 07:00:00	2007-10-31 11:00:00	7.16667	C303	URO	1	0	1	77.9	2	4	148	148	39.88	1	3	0	0		0	0	0		0	0	0	#NULL!	0	0	0	#NULL!	0	0	0	#NULL!	0	0	0	0	#NULL!	0	0	0	0	#NULL!	0	0	0
3036641	839299	2008-08-29 00:30:00	2008-09-03 14:30:00	5.58333	B340	LON	0	1	2	90.2	3	5	121	121	36.24	1	4	0	0		0	0	0		0	0	0	#NULL!	0	0	1	999	0	0	0	#NULL!	0	0	0	0	#NULL!	0	0	0	0	#NULL!	0	0	0
3037370	740101	2007-09-16 20:30:00	2007-09-21 08:00:00	4.47917	C306	CGO	1	0	2	80.2	3	5	185	185	30.65	1	0	0	0		0	0	0		0	0	0	#NULL!	0	0	0	#NULL!	0	0	0	#NULL!	0	0	0	0	#NULL!	0	0	0	0	#NULL!	0	0	0
3039361	739811	2007-09-14 13:30:00	2007-10-03 13:00:00	18.9792	C303	URO	1	0	1	73.7	2	4	139	139	43.36	1	1	0	0		0	0	0		0	0	0	#NULL!	0	0	0	#NULL!	0	0	0	#NULL!	0	0	0	0	#NULL!	0	0	0	0	#NULL!	0	0	0
3047306	1104049	2011-01-21 19:18:00	2011-01-26 18:00:00	4.94583	D340	NER	0	1	2	64.5	1	3	99	99	48.9	1	4	1	0		0	0	0		0	0	0	#NULL!	0	0	0	#NULL!	0	0	0	#NULL!	0	0	0	0	#NULL!	0	0	0	0	#NULL!	0	0	0
3048718	829142	2008-06-26 10:00:00	2008-06-29 11:30:00	3.0625	B330	CAC	1	1	2	83.7	3	5	109	109	41.51	1	3	0	0		0	0	0		0	0	0	#NULL!	0	0	1	999	0	0	0	#NULL!	0	0	0	0	#NULL!	0	0	0	0	#NULL!	0	0	0
3052212	700408	2007-01-04 08:00:00	2007-01-15 15:00:00	11.2917	C303	ORT	1	1	1	67.1	2	4	106	106	44.84	1	9	0	0		0	0	0		0	0	0	#NULL!	0	0	0	#NULL!	0	0	0	#NULL!	0	0	0	0	#NULL!	0	0	0	0	#NULL!	0	0	0
3056506	802127	2008-01-15 12:00:00	2008-01-22 14:00:00	7.08333	A303	NEF	0	0	1	35.5	1	2	146	146	47.52	1	0	0	0		0	0	0		0	0	0	#NULL!	0	0	0	#NULL!	0	0	0	#NULL!	0	0	0	0	#NULL!	0	0	0	0	#NULL!	0	0	0
3056785	716304	2007-04-12 15:04:00	2007-04-25 11:00:00	12.8306	A395	GER	0	0	1	81.1	3	5	125	125	48.07	1	7	0	0		0	0	0		0	0	0	#NULL!	0	0	0	#NULL!	0	0	1	100	1	0	0	0	#NULL!	0	0	0	0	#NULL!	0	0	0
3062031	811673	2008-03-10 12:32:00	2008-03-14 16:30:00	4.16528	D340	NER	0	1	2	75.5	2	4	108	108	42.84	1	3	0	0		0	0	0		0	0	0	#NULL!	0	0	0	#NULL!	0	0	0	#NULL!	0	0	0	0	#NULL!	0	0	0	0	#NULL!	0	0	0
3063546	1046605	2010-09-16 10:44:00	2010-10-01 15:45:00	15.209	B310	CAR	0	0	1	74.5	2	4	124	124	49.36	1	0	1	0		0	0	0		0	0	0	#NULL!	0	0	0	#NULL!	0	0	0	#NULL!	0	0	0	0	#NULL!	0	0	0	0	#NULL!	0	0	0
3064031	710152	2007-03-03 23:03:00	2007-03-05 16:00:00	1.70625	B340	LON	0	0	2	36.5	1	2	182	182	36.64	1	0	0	0		0	0	0		0	0	0	#NULL!	0	0	0	#NULL!	0	0	0	#NULL!	0	0	0	0	#NULL!	0	0	0	0	#NULL!	0	0	0
3064107	1104313	2011-01-24 10:46:00	2011-01-26 17:00:00	2.25972	B340	LON	0	1	2	79.7	2	4	95	95	49.13	1	2	1	0		0	0	0		0	0	0	#NULL!	0	0	1	999	0	0	0	#NULL!	0	0	0	0	#NULL!	0	0	0	0	#NULL!	0	0	0
3069051	735317	2007-08-16 10:30:00	2007-08-30 15:00:00	14.1875	A320	DER	0	1	1	73.1	2	4	122	122	37.46	1	13	0	0		0	0	0		0	0	0	#NULL!	0	0	0	#NULL!	0	0	0	#NULL!	0	0	0	0	#NULL!	0	0	0	0	#NULL!	0	0	1
3081857	711112	2007-03-12 11:00:00	2007-03-21 16:00:00	9.20833	A303	NEF	0	1	1	68.5	2	4	134	134	34.07	1	0	0	0		0	0	0		0	0	0	#NULL!	0	0	0	#NULL!	0	0	0	#NULL!	0	0	0	0	#NULL!	0	0	0	0	#NULL!	0	0	0
3082715	807480	2008-02-14 11:00:00	2008-02-22 10:00:00	7.95833	F320	GON	1	1	1	83.7	3	5	96	96	48.06	1	8	0	0		0	0	0		0	0	0	#NULL!	0	0	0	#NULL!	0	0	0	#NULL!	0	0	0	0	#NULL!	0	0	0	0	#NULL!	0	0	0
3088147	949760	2009-10-15 13:00:00	2009-10-25 11:30:00	9.9375	C303	VAT	1	1	1	77.8	2	4	99	99	47.08	1	2	1	0		0	0	0		0	0	0	#NULL!	0	0	0	#NULL!	0	0	0	#NULL!	0	0	0	0	#NULL!	0	0	0	0	#NULL!	0	0	0
3101662	710117	2007-03-02 18:00:00	2007-03-13 15:00:00	10.875	B340	LON	0	1	1	80.2	3	5	95	95	49.07	1	5	0	0		0	0	0		0	0	0	#NULL!	0	0	1	999	0	0	0	#NULL!	0	0	0	0	#NULL!	0	0	0	0	#NULL!	0	0	0
3104709	850425	2008-11-04 10:00:00	2008-11-13 17:00:00	9.29167	B330	CAC	1	1	1	79.9	2	4	140	140	31.39	1	0	0	0		0	0	0		0	0	0	#NULL!	0	0	0	#NULL!	0	0	0	#NULL!	0	0	0	0	#NULL!	0	0	0	0	#NULL!	0	0	0
3106997	845952	2008-10-09 11:00:00	2008-10-16 11:30:00	7.02083	A307	REU	0	1	2	66.6	2	4	108	108	43.95	1	1	0	0		0	0	0		0	0	0	#NULL!	0	0	0	#NULL!	0	0	0	#NULL!	0	0	0	0	#NULL!	0	0	0	0	#NULL!	0	0	0
3110937	701113	2007-01-09 11:00:00	2007-01-12 14:00:00	3.125	D320	NEC	1	0	2	77	2	4	122	122	49.96	1	3	0	0		0	0	0		0	0	0	#NULL!	0	0	0	#NULL!	0	0	0	#NULL!	0	0	0	0	#NULL!	0	0	0	1	999	0	0	1
3112539	1017722	2010-04-07 18:29:00	2010-04-21 11:00:00	13.6882	A302	INT	0	1	1	82.6	3	5	103	103	44.43	1	2	1	0		0	0	0		0	0	0	#NULL!	0	0	0	#NULL!	0	0	0	#NULL!	0	0	0	0	#NULL!	0	0	0	0	#NULL!	0	0	0
3115817	959158	2009-12-03 16:50:00	2009-12-05 10:00:00	1.71528	D340	NEC	1	0	2	70.4	2	4	388	388	13.39	2	1	1	0		0	0	0		0	0	0	#NULL!	0	0	0	#NULL!	0	0	1	200	1	0	1	0	#NULL!	0	0	0	0	#NULL!	0	0	0
3117618	825861	2008-06-09 09:30:00	2008-06-19 14:30:00	10.2083	B340	LON	0	1	1	67.7	2	4	101	101	47.32	1	3	0	0		0	0	0		0	0	0	#NULL!	0	0	0	#NULL!	0	0	0	#NULL!	0	0	0	0	#NULL!	0	0	0	0	#NULL!	0	0	0
3120962	820091	2008-05-02 10:37:00	2008-05-04 14:00:00	2.14097	A302	AGI	0	0	2	60.2	1	3	128	128	49.69	1	0	0	0		0	0	0		0	0	0	#NULL!	0	0	0	#NULL!	0	0	0	#NULL!	0	0	0	0	#NULL!	0	0	0	0	#NULL!	0	0	0
3128860	1010075	2010-02-25 11:00:00	2010-03-09 17:00:00	12.25	A303	NEF	0	0	1	62.9	1	3	263	263	21.45	2	1	1	0		0	0	0		0	0	0	#NULL!	0	0	0	#NULL!	0	0	0	#NULL!	0	0	0	0	#NULL!	0	0	0	0	#NULL!	0	0	0
3131508	940751	2009-08-26 16:05:00	2009-09-21 10:00:00	25.7465	C303	VAT	1	1	1	80.8	3	5	94	94	49.6	1	20	1	0		0	0	0		0	0	0	#NULL!	0	0	0	#NULL!	0	0	0	#NULL!	0	0	0	0	#NULL!	0	0	0	0	#NULL!	0	0	0
3133158	917892	2009-04-10 19:28:00	2009-04-13 13:00:00	2.73056	A303	NEF	0	0	2	61.8	1	3	130	130	48.55	1	0	1	0		0	0	0		0	0	0	#NULL!	0	0	0	#NULL!	0	0	0	#NULL!	0	0	0	0	#NULL!	0	0	0	0	#NULL!	0	0	0
3135108	729563	2007-07-06 10:30:00	2007-07-18 14:45:00	12.1771	A307	REU	0	1	1	47	1	2	126	126	39.48	1	1	0	0		0	0	0		0	0	0	#NULL!	0	0	1	999	0	0	0	#NULL!	0	0	0	0	#NULL!	0	0	0	0	#NULL!	0	0	0
3135452	709523	2007-02-28 09:26:00	2007-03-08 14:00:00	8.19028	A302	INF	0	0	1	57.9	1	3	162	162	38.16	1	3	0	0		0	0	0		0	0	0	#NULL!	0	0	0	#NULL!	0	0	0	#NULL!	0	0	0	0	#NULL!	0	0	0	0	#NULL!	0	0	0
3135877	731834	2007-07-20 13:15:00	2007-07-25 16:30:00	5.13542	A303	NEF	0	1	2	53.2	1	3	133	133	36.17	1	0	0	0		0	0	0		0	0	0	#NULL!	0	0	0	#NULL!	0	0	0	#NULL!	0	0	0	0	#NULL!	0	0	0	0	#NULL!	0	0	0
3136396	1028692	2010-06-09 10:30:00	2010-06-11 14:00:00	2.14583	G301	OOG	1	1	2	75.2	2	4	107	107	43.34	1	2	1	0		0	0	0		0	0	0	#NULL!	0	0	0	#NULL!	0	0	0	#NULL!	0	0	0	0	#NULL!	0	0	0	0	#NULL!	0	0	0
3151832	1050737	2010-10-06 18:43:00	2010-10-09 13:30:00	2.78264	B310	CAR	0	1	2	83.6	3	5	126	126	35.12	1	1	1	0		0	0	0		0	0	0	#NULL!	0	0	0	#NULL!	0	0	0	#NULL!	0	0	0	0	#NULL!	0	0	0	0	#NULL!	0	0	0
3159185	949393	2009-10-13 23:58:00	2009-10-17 19:00:00	3.79306	A302	INT	0	1	2	81.9	3	5	125	125	35.6	1	2	1	0		0	0	0		0	0	0	#NULL!	0	0	0	#NULL!	0	0	0	#NULL!	0	0	0	0	#NULL!	0	0	0	0	#NULL!	0	0	0
3162344	820018	2008-04-30 22:42:00	2008-05-06 11:00:00	5.5125	C301	CTR	1	1	2	77.5	2	4	209	209	19.89	2	1	0	0		0	0	0		0	0	0	#NULL!	0	0	0	#NULL!	0	0	0	#NULL!	0	0	0	0	#NULL!	0	0	0	0	#NULL!	0	0	0
3165495	813479	2008-03-20 12:37:00	2008-03-26 19:00:00	6.26597	B340	LON	0	1	2	69.8	2	4	96	96	49.87	1	0	0	0		0	0	0		0	0	0	#NULL!	0	0	0	#NULL!	0	0	0	#NULL!	0	0	0	0	#NULL!	0	0	0	0	#NULL!	0	0	0
3167646	1060635	2010-11-26 10:30:00	2010-12-13 14:00:00	17.1458	A395	GER	0	1	1	82.2	3	5	147	147	29.5	2	4	1	0		0	0	0		0	0	0	#NULL!	0	0	0	#NULL!	0	0	1	50	1	0	0	0	#NULL!	0	0	0	0	#NULL!	0	0	0
3169676	820788	2008-05-07 15:00:00	2008-05-09 16:12:00	2.05	B310	CAR	0	1	2	70.2	2	4	111	111	42.12	1	1	0	0		0	0	0		0	0	0	#NULL!	0	0	0	#NULL!	0	0	0	#NULL!	0	0	0	0	#NULL!	0	0	0	0	#NULL!	0	0	1
3173820	846257	2008-10-09 20:15:00	2008-10-17 11:00:00	7.61458	A302	INT	0	0	1	83.8	3	5	260	260	20.51	2	2	0	0		0	0	0		0	0	0	#NULL!	0	0	1	10	0	0	0	#NULL!	0	0	0	0	#NULL!	0	0	0	0	#NULL!	0	0	0
3174573	928689	2009-06-16 07:00:00	2009-06-18 11:00:00	2.16667	C305	CHP	1	1	2	45.9	1	2	206	206	22.5	2	2	1	0		0	0	0		0	0	0	#NULL!	0	0	0	#NULL!	0	0	0	#NULL!	0	0	0	0	#NULL!	0	0	0	0	#NULL!	0	0	0
3178633	805889	2008-02-06 09:30:00	2008-02-20 11:30:00	14.0833	B310	CAR	0	0	1	78	2	4	122	122	49.83	1	0	0	0		0	0	0		0	0	0	#NULL!	0	0	0	#NULL!	0	0	0	#NULL!	0	0	0	0	#NULL!	0	0	0	0	#NULL!	0	0	0
3180032	731688	2007-07-19 18:39:00	2007-07-28 11:00:00	8.68125	A303	NEF	0	0	1	71.6	2	4	454	454	11.13	2	1	0	0		0	0	0		0	0	0	#NULL!	0	0	0	#NULL!	0	0	0	#NULL!	0	0	0	0	#NULL!	0	0	0	0	#NULL!	0	0	0
3182835	1062236	2010-12-03 10:30:00	2010-12-11 13:45:00	8.13542	B340	LON	0	0	1	63.6	1	3	136	136	45.82	1	0	1	0		0	0	0		0	0	0	#NULL!	0	0	1	999	0	0	0	#NULL!	0	0	0	0	#NULL!	0	0	0	0	#NULL!	0	0	0
3191552	1024774	2010-05-17 13:45:00	2010-05-21 17:00:00	4.13542	A302	INT	0	1	2	78.8	2	4	128	128	34.91	1	0	1	0		0	0	0		0	0	0	#NULL!	0	0	0	#NULL!	0	0	0	#NULL!	0	0	0	0	#NULL!	0	0	0	0	#NULL!	0	0	0
3199721	1109646	2011-02-19 04:19:00	2011-02-23 16:30:00	4.50764	A302	INT	0	1	2	82	3	5	97	97	47.69	1	3	1	0		0	0	0		0	0	0	#NULL!	0	0	0	#NULL!	0	0	0	#NULL!	0	0	0	0	#NULL!	0	0	0	0	#NULL!	0	0	0
3217409	832028	2008-07-13 13:39:00	2008-07-22 10:00:00	8.84792	C301	CTR	1	1	1	94.2	3	5	107	107	41.4	1	9	0	0		0	0	0		0	0	0	#NULL!	0	0	0	#NULL!	0	0	0	#NULL!	0	0	0	0	#NULL!	0	0	0	0	#NULL!	0	0	0
3224815	703305	2007-01-20 20:00:00	2007-01-22 12:30:00	1.6875	C303	URO	1	0	2	58.7	1	3	296	296	18.98	2	0	0	0		0	0	0		0	0	0	#NULL!	0	0	0	#NULL!	0	0	1	200	1	0	1	0	#NULL!	0	0	0	0	#NULL!	0	0	0
3227533	902831	2009-01-17 17:44:00	2009-01-21 10:45:00	3.70903	B340	LON	0	1	2	76.8	2	4	103	103	45.09	1	2	0	0		0	0	0		0	0	0	#NULL!	0	0	0	#NULL!	0	0	0	#NULL!	0	0	0	0	#NULL!	0	0	0	0	#NULL!	0	0	0
3232712	1118466	2011-04-05 14:00:00	2011-04-08 09:38:00	2.81806	C303	VAT	1	0	2	62	1	3	161	161	37.91	1	1	1	0		0	0	0		0	0	0	#NULL!	0	0	0	#NULL!	0	0	1	200	1	0	0	0	#NULL!	0	0	0	0	#NULL!	0	0	0
3235763	958953	2009-12-04 09:30:00	2009-12-13 16:00:00	9.27083	B340	LON	0	0	1	58.2	1	3	232	232	25.19	2	2	1	0		0	0	0		0	0	0	#NULL!	0	0	0	#NULL!	0	0	0	#NULL!	0	0	0	0	#NULL!	0	0	0	0	#NULL!	0	0	0
3255402	1005901	2010-02-03 13:30:00	2010-02-09 12:00:00	5.9375	C303	VAT	1	0	2	75.3	2	4	136	136	44.27	1	0	1	0		0	0	0		0	0	0	#NULL!	0	0	0	#NULL!	0	0	0	#NULL!	0	0	0	0	#NULL!	0	0	0	0	#NULL!	0	0	0
3289716	948989	2009-10-13 09:30:00	2009-10-21 14:00:00	8.1875	B330	CAC	1	1	1	75.2	2	4	101	101	46.32	1	2	1	0		0	0	0		0	0	0	#NULL!	0	0	0	#NULL!	0	0	0	#NULL!	0	0	0	0	#NULL!	0	0	0	0	#NULL!	0	0	0
3297863	801535	2008-01-10 09:24:00	2008-01-21 10:00:00	11.025	D320	NEC	1	0	1	76.7	2	4	153	153	38.5	1	9	0	0		0	0	0		0	0	0	#NULL!	0	0	0	#NULL!	0	0	0	#NULL!	0	0	0	0	#NULL!	0	0	0	0	#NULL!	0	0	0
3300322	835358	2008-08-05 20:30:00	2008-08-12 13:00:00	6.6875	C303	URO	1	1	2	86.5	3	5	200	200	20.47	2	1	0	0		0	0	0		0	0	0	#NULL!	0	0	0	#NULL!	0	0	0	#NULL!	0	0	0	0	#NULL!	0	0	0	0	#NULL!	0	0	0
3300603	1031696	2010-06-23 20:31:00	2010-07-02 18:00:00	8.89514	A303	NEF	0	1	1	60.5	1	3	111	111	43.42	1	0	1	0		0	0	0		0	0	0	#NULL!	0	0	0	#NULL!	0	0	0	#NULL!	0	0	0	0	#NULL!	0	0	0	0	#NULL!	0	0	1
3301424	825070	2008-06-04 10:15:00	2008-06-09 14:00:00	5.15625	E311	KNO	1	0	2	69.4	2	4	166	166	35.76	1	5	0	0		0	0	0		0	0	0	#NULL!	0	0	0	#NULL!	0	0	0	#NULL!	0	0	0	0	#NULL!	0	0	0	0	#NULL!	0	0	0
3301603	848131	2008-10-22 10:30:00	2008-10-27 13:00:00	5.10417	A300	HAE	0	0	2	63.8	1	3	133	133	46.98	1	0	0	0		0	0	0		0	0	0	#NULL!	0	0	0	#NULL!	0	0	0	#NULL!	0	0	0	0	#NULL!	0	0	0	0	#NULL!	0	0	0
3302659	904022	2009-01-23 18:20:00	2009-01-27 15:00:00	3.86111	A302	INT	0	0	2	85.1	3	5	346	346	14.7	2	1	0	0		0	0	0		0	0	0	#NULL!	0	0	0	#NULL!	0	0	0	#NULL!	0	0	0	0	#NULL!	0	0	0	0	#NULL!	0	0	0
3303752	1120061	2011-04-12 13:50:00	2011-04-22 19:00:00	10.2153	B310	CAR	0	1	1	57.6	1	3	129	129	36.87	1	1	1	0		0	0	0		0	0	0	#NULL!	0	0	0	#NULL!	0	0	0	#NULL!	0	0	0	0	#NULL!	0	0	0	0	#NULL!	0	0	0
3304060	827701	2008-06-18 10:00:00	2008-06-20 20:30:00	2.4375	B310	CAR	0	1	2	63.6	1	3	230	230	18.54	2	2	0	0		0	0	0		0	0	0	#NULL!	0	0	0	#NULL!	0	0	0	#NULL!	0	0	0	0	#NULL!	0	0	0	0	#NULL!	0	0	0
3305096	816597	2008-04-09 18:48:00	2008-05-20 19:00:00	41.0083	B310	CAR	0	0	3	76.1	2	4	147	147	40.39	1	0	0	0		0	0	0		0	0	0	#NULL!	0	0	0	#NULL!	0	0	0	#NULL!	0	0	0	0	#NULL!	0	0	0	0	#NULL!	0	0	0
3305413	816428	2008-04-08 22:34:00	2008-04-15 13:30:00	6.62222	B340	LON	0	1	2	71	2	4	116	116	39.94	1	1	0	0		0	0	0		0	0	0	#NULL!	0	0	0	#NULL!	0	0	0	#NULL!	0	0	0	0	#NULL!	0	0	0	0	#NULL!	0	0	0
3313970	703263	2007-01-19 22:50:00	2007-01-30 11:00:00	10.5069	A395	GER	0	1	1	80	2	5	123	123	36.44	1	1	0	0		0	0	0		0	0	0	#NULL!	0	0	1	999	0	0	0	#NULL!	0	0	0	0	#NULL!	0	0	0	0	#NULL!	0	0	0
3314530	729720	2007-07-06 15:03:00	2007-07-16 14:00:00	9.95625	B340	LON	0	1	1	75	2	4	103	103	45.31	1	1	0	0		0	0	0		0	0	0	#NULL!	0	0	1	999	0	0	0	#NULL!	0	0	0	0	#NULL!	0	0	0	0	#NULL!	0	0	0
3316428	812682	2008-03-16 11:00:00	2008-04-03 15:30:00	18.1875	C303	VAT	1	0	1	72	2	4	490	490	10.18	2	7	0	0		0	0	0		0	0	0	#NULL!	0	0	0	#NULL!	0	0	0	#NULL!	0	0	0	0	#NULL!	0	0	0	0	#NULL!	0	0	0
3319190	1004433	2010-01-27 10:30:00	2010-01-29 11:00:00	2.02083	G301	OOG	1	0	2	89	3	5	285	285	18.22	2	2	1	0		0	0	0		0	0	0	#NULL!	0	0	0	#NULL!	0	0	1	100	1	0	0	0	#NULL!	0	0	0	0	#NULL!	0	0	0
3323069	936804	2009-08-03 04:20:00	2009-08-15 19:30:00	12.6319	A303	NEF	0	0	1	20	1	1	420	420	15.77	2	0	1	0		0	0	0		0	0	0	#NULL!	0	0	0	#NULL!	0	0	0	#NULL!	0	0	0	0	#NULL!	0	0	0	0	#NULL!	0	0	0
3327229	1101812	2011-01-11 12:24:00	2011-02-11 11:00:00	30.9417	C302	CGO	1	0	3	80.9	3	5	121	121	49.93	1	18	1	0		0	0	0		0	0	0	#NULL!	0	0	0	#NULL!	0	0	0	#NULL!	0	0	0	0	#NULL!	0	0	0	0	#NULL!	0	0	0
3329434	748800	2007-11-06 19:12:00	2007-11-08 20:00:00	2.03333	A300	ONC	0	0	2	80.4	3	5	168	168	34.23	1	0	0	0		0	0	0		0	0	0	#NULL!	0	0	0	#NULL!	0	0	0	#NULL!	0	0	0	0	#NULL!	0	0	0	0	#NULL!	0	0	0
3331231	723204	2007-05-30 12:45:00	2007-06-07 13:30:00	8.03125	B330	CAC	1	1	1	84.1	3	5	121	121	36.76	1	0	0	0		0	0	0		0	0	0	#NULL!	0	0	1	999	0	0	0	#NULL!	0	0	0	0	#NULL!	0	0	0	0	#NULL!	0	0	0
3332527	721628	2007-05-21 09:30:00	2007-05-31 14:00:00	10.1875	B330	CAC	1	1	1	58	1	3	103	103	47.74	1	0	0	0		0	0	0		0	0	0	#NULL!	0	0	0	#NULL!	0	0	0	#NULL!	0	0	0	0	#NULL!	0	0	0	0	#NULL!	0	0	0
3333066	821683	2008-05-14 07:00:00	2008-06-09 11:00:00	26.1667	C303	VAT	1	1	1	73.3	2	4	154	154	28.62	2	4	0	0		0	0	0		0	0	0	#NULL!	0	0	0	#NULL!	0	0	1	100	1	0	0	0	#NULL!	0	0	0	0	#NULL!	0	0	0
3334687	711842	2007-03-15 09:30:00	2007-03-22 14:30:00	7.20833	B330	CAC	1	1	1	57.7	1	3	302	302	13.81	2	1	0	0		0	0	0		0	0	0	#NULL!	0	0	0	#NULL!	0	0	0	#NULL!	0	0	0	0	#NULL!	0	0	0	0	#NULL!	0	0	0
3337617	737142	2007-08-29 11:00:00	2007-09-08 13:00:00	10.0833	A300	HAE	0	1	1	60.2	1	3	106	106	45.83	1	1	0	0		0	0	0		0	0	0	#NULL!	0	0	0	#NULL!	0	0	0	#NULL!	0	0	0	0	#NULL!	0	0	0	0	#NULL!	0	0	0
3348981	816977	2008-04-13 20:00:00	2008-04-17 11:00:00	3.625	E330	MND	1	1	2	71.1	2	4	106	106	44.31	1	1	0	0		0	0	0		0	0	0	#NULL!	0	0	0	#NULL!	0	0	0	#NULL!	0	0	0	0	#NULL!	0	0	0	0	#NULL!	0	0	0
3350637	952441	2009-11-02 11:30:00	2009-11-14 10:00:00	11.9375	C303	CHI	1	1	1	77.2	2	4	102	102	45.56	1	2	1	0		0	0	0		0	0	0	#NULL!	0	0	0	#NULL!	0	0	0	#NULL!	0	0	0	0	#NULL!	0	0	0	0	#NULL!	0	0	0
3350918	737079	2007-08-28 11:30:00	2007-09-04 14:03:00	7.10625	B330	CAC	1	0	1	66.3	2	4	133	133	46.62	1	0	0	0		0	0	0		0	0	0	#NULL!	0	0	0	#NULL!	0	0	0	#NULL!	0	0	0	0	#NULL!	0	0	0	0	#NULL!	0	0	0
3351039	955600	2009-11-16 08:55:00	2009-11-27 14:00:00	11.2118	A303	NEF	0	1	1	50	1	3	380	380	10.91	2	0	1	0		0	0	0		0	0	0	#NULL!	0	0	0	#NULL!	0	0	0	#NULL!	0	0	0	0	#NULL!	0	0	0	0	#NULL!	0	0	0
3352235	824813	2008-06-01 21:05:00	2008-06-04 14:00:00	2.70486	D350	NEC	1	0	2	71.2	2	4	124	124	49.82	1	2	0	0		0	0	0		0	0	0	#NULL!	0	0	0	#NULL!	0	0	0	#NULL!	0	0	0	0	#NULL!	0	0	0	0	#NULL!	0	0	0
3359477	1110131	2011-02-23 03:02:00	2011-02-28 15:00:00	5.49861	D340	NER	0	0	2	70.7	2	4	128	128	48.09	1	5	1	0		0	0	0		0	0	0	#NULL!	0	0	0	#NULL!	0	0	0	#NULL!	0	0	0	0	#NULL!	0	0	0	0	#NULL!	0	0	1
3363380	905830	2009-02-04 17:00:00	2009-02-13 14:00:00	8.875	B330	CAC	1	0	1	67.8	2	4	143	143	42.68	1	3	0	0		0	0	0		0	0	0	#NULL!	0	0	1	999	0	0	0	#NULL!	0	0	0	0	#NULL!	0	0	0	0	#NULL!	0	0	0
3369194	958443	2009-12-01 10:00:00	2009-12-18 12:00:00	17.0833	A320	DER	0	0	1	80.4	3	5	174	174	32.88	1	1	1	0		0	0	0		0	0	0	#NULL!	0	0	0	#NULL!	0	0	0	#NULL!	0	0	0	0	#NULL!	0	0	0	0	#NULL!	0	0	0
3371141	836613	2008-08-13 03:30:00	2008-09-10 11:30:00	28.3333	A302	INT	0	1	1	58.2	1	3	131	131	36.14	1	8	0	0		0	0	0		0	0	0	#NULL!	0	0	1	999	0	0	0	#NULL!	0	0	0	0	#NULL!	0	0	0	0	#NULL!	0	0	0
3383548	828509	2008-06-22 20:29:00	2008-06-26 11:00:00	3.60486	A303	NEF	0	0	2	67.7	2	4	137	137	44.86	1	1	0	0		0	0	0		0	0	0	#NULL!	0	0	0	#NULL!	0	0	0	#NULL!	0	0	0	0	#NULL!	0	0	0	0	#NULL!	0	0	0
3386381	731910	2007-07-23 11:00:00	2007-08-02 13:00:00	10.0833	A300	HAE	0	1	1	51.5	1	3	127	127	38.4	1	2	0	0		0	0	0		0	0	0	#NULL!	0	0	0	#NULL!	0	0	0	#NULL!	0	0	0	0	#NULL!	0	0	0	0	#NULL!	0	0	0
3387514	925001	2009-05-26 10:00:00	2009-05-29 12:00:00	3.08333	B340	LON	0	1	2	62.3	1	3	100	100	48.68	1	1	1	0		0	0	0		0	0	0	#NULL!	0	0	0	#NULL!	0	0	0	#NULL!	0	0	0	0	#NULL!	0	0	0	0	#NULL!	0	0	0
3388441	735979	2007-08-20 11:19:00	2007-08-27 15:00:00	7.15347	B310	CAR	0	0	1	46.2	1	2	139	139	47.67	1	0	0	0		0	0	0		0	0	0	#NULL!	0	0	0	#NULL!	0	0	0	#NULL!	0	0	0	0	#NULL!	0	0	0	0	#NULL!	0	0	0
3391908	803059	2008-01-21 12:45:00	2008-01-30 13:00:00	9.01042	B330	CAC	1	1	1	74.5	2	4	157	157	27.9	2	0	0	0		0	0	0		0	0	0	#NULL!	0	0	1	10	0	0	0	#NULL!	0	0	0	0	#NULL!	0	0	0	0	#NULL!	0	0	0
3392306	752876	2007-11-29 18:00:00	2007-12-12 15:00:00	12.875	A304	GAS	0	0	1	67.7	2	4	130	130	47.66	1	0	0	0		0	0	0		0	0	0	#NULL!	0	0	0	#NULL!	0	0	1	100	1	0	0	0	#NULL!	0	0	0	0	#NULL!	0	0	0
3402071	1108238	2011-02-12 13:24:00	2011-02-18 11:00:00	5.9	B340	LON	0	0	2	55.2	1	3	138	138	46.37	1	3	1	0		0	0	0		0	0	0	#NULL!	0	0	0	#NULL!	0	0	0	#NULL!	0	0	0	0	#NULL!	0	0	0	0	#NULL!	0	0	0
3402208	922783	2009-05-12 09:05:00	2009-05-19 14:00:00	7.20486	B330	CAC	1	1	1	83.8	3	5	109	109	41.5	1	0	1	0		0	0	0		0	0	0	#NULL!	0	0	0	#NULL!	0	0	0	#NULL!	0	0	0	0	#NULL!	0	0	0	0	#NULL!	0	0	0
3409061	909153	2009-02-20 13:29:00	2009-02-26 10:22:00	5.87014	E310	KNO	1	0	2	76.3	2	4	130	130	46.52	1	6	0	0		0	0	0		0	0	0	#NULL!	0	0	0	#NULL!	0	0	0	#NULL!	0	0	0	0	#NULL!	0	0	0	0	#NULL!	0	0	0
3415665	830789	2008-07-06 11:00:00	2008-07-10 13:30:00	4.10417	B330	CAC	1	1	2	66	2	4	130	130	35.55	1	1	0	0		0	0	0		0	0	0	#NULL!	0	0	0	#NULL!	0	0	0	#NULL!	0	0	0	0	#NULL!	0	0	0	0	#NULL!	0	0	0
3423948	653691	2006-12-27 10:30:00	2007-01-05 11:00:00	9.02083	G301	OOG	1	1	1	75.9	2	4	116	116	39.41	1	3	0	0		0	0	0		0	0	0	#NULL!	0	0	0	#NULL!	0	0	0	#NULL!	0	0	0	0	#NULL!	0	0	0	0	#NULL!	0	0	0
3426290	1029953	2010-06-15 08:30:00	2010-06-17 12:00:00	2.14583	C305	CHP	1	1	2	67.7	2	4	103	103	46.26	1	2	1	0		0	0	0		0	0	0	#NULL!	0	0	0	#NULL!	0	0	0	#NULL!	0	0	0	0	#NULL!	0	0	0	0	#NULL!	0	0	0
3429667	813268	2008-03-20 03:38:00	2008-03-26 13:00:00	6.39028	A303	NEF	0	0	2	58.9	1	3	196	196	30.52	1	0	0	0		0	0	0		0	0	0	#NULL!	0	0	0	#NULL!	0	0	0	#NULL!	0	0	0	0	#NULL!	0	0	0	0	#NULL!	0	0	0
3435215	736126	2007-08-21 11:30:00	2007-08-23 17:15:00	2.23958	B340	LON	0	1	2	58.1	1	3	108	108	45.18	1	1	0	0		0	0	0		0	0	0	#NULL!	0	0	1	999	0	0	0	#NULL!	0	0	0	0	#NULL!	0	0	0	0	#NULL!	0	0	0
3440102	728189	2007-06-28 10:15:00	2007-07-03 12:30:00	5.09375	A307	REU	0	1	2	56.3	1	3	108	108	45.47	1	5	0	0		0	0	0		0	0	0	#NULL!	0	0	0	#NULL!	0	0	0	#NULL!	0	0	0	0	#NULL!	0	0	0	0	#NULL!	0	0	0
3448950	700927	2007-01-05 17:00:00	2007-01-08 19:00:00	3.08333	D311	NER	0	1	2	64.2	1	3	110	110	43.35	1	2	0	0		0	0	0		0	0	0	#NULL!	0	0	0	#NULL!	0	0	0	#NULL!	0	0	0	0	#NULL!	0	0	0	0	#NULL!	0	0	0
3460623	1107163	2011-02-09 15:00:00	2011-02-18 15:30:00	9.02083	F320	GON	1	1	1	88.6	3	5	146	146	29.29	2	2	1	0		0	0	0		0	0	0	#NULL!	0	0	0	#NULL!	0	0	0	#NULL!	0	0	0	0	#NULL!	0	0	0	0	#NULL!	0	0	0
3472527	754077	2007-12-07 11:51:00	2007-12-17 17:00:00	10.2146	A303	NEF	0	1	1	61.1	1	3	110	110	43.78	1	0	0	0		0	0	0		0	0	0	#NULL!	0	0	0	#NULL!	0	0	0	#NULL!	0	0	0	0	#NULL!	0	0	0	0	#NULL!	0	0	0
3482209	740205	2007-09-15 23:10:00	2007-09-28 19:00:00	12.8264	A303	NEF	0	1	1	40	1	2	344	344	12.8	2	0	0	0		0	0	0		0	0	0	#NULL!	0	0	0	#NULL!	0	0	0	#NULL!	0	0	0	0	#NULL!	0	0	0	0	#NULL!	0	0	0
3511198	1047672	2010-09-21 14:51:00	2010-10-01 13:00:00	9.92292	G301	OOG	1	1	1	85.1	3	5	134	134	32.6	1	9	1	0		0	0	0		0	0	0	#NULL!	0	0	0	#NULL!	0	0	0	#NULL!	0	0	0	0	#NULL!	0	0	0	0	#NULL!	0	0	0
3523491	900785	2009-01-06 14:29:00	2009-01-08 15:30:00	2.04236	A395	GER	0	0	2	93.6	3	5	161	161	34.87	1	0	0	0		0	0	0		0	0	0	#NULL!	0	0	0	#NULL!	0	0	1	100	1	0	0	0	#NULL!	0	0	0	0	#NULL!	0	0	0
3535120	951785	2009-10-27 10:24:00	2009-10-31 11:00:00	4.025	A303	NEF	0	1	2	66.4	2	4	130	130	35.5	1	0	1	0		0	0	0		0	0	0	#NULL!	0	0	1	999	0	0	0	#NULL!	0	0	0	0	#NULL!	0	0	0	0	#NULL!	0	0	0
3542043	1036366	2010-07-20 14:59:00	2010-07-30 13:00:00	9.91736	B330	CAC	1	0	1	71.4	2	4	171	171	34.36	1	0	1	0		0	0	0		0	0	0	#NULL!	0	0	0	#NULL!	0	0	0	#NULL!	0	0	0	0	#NULL!	0	0	0	0	#NULL!	0	0	0
3554044	1123707	2011-05-02 16:53:00	2011-05-11 13:25:00	8.85556	B410	CAR	0	1	1	86.3	3	5	104	104	43.55	1	0	1	0		0	0	0		0	0	0	#NULL!	0	0	0	#NULL!	0	0	0	#NULL!	0	0	0	0	#NULL!	0	0	0	0	#NULL!	0	0	0
3570445	1113958	2011-03-14 12:00:00	2011-03-24 13:00:00	10.0417	B310	CAR	0	0	1	67.4	2	4	127	127	49	1	0	1	0		0	0	0		0	0	0	#NULL!	0	0	0	#NULL!	0	0	0	#NULL!	0	0	0	0	#NULL!	0	0	0	0	#NULL!	0	0	0
3578092	1060311	2010-11-23 22:00:00	2010-12-03 15:00:00	9.70833	A302	INF	0	0	1	74.1	2	4	140	140	42.96	1	1	1	0		0	0	0		0	0	0	#NULL!	0	0	0	#NULL!	0	0	0	#NULL!	0	0	0	0	#NULL!	0	0	0	0	#NULL!	0	0	0
3578524	1113580	2011-03-13 15:00:00	2011-03-19 12:00:00	5.875	B330	CAC	1	1	2	64.7	1	3	98	98	49.45	1	1	1	0		0	0	0		0	0	0	#NULL!	0	0	0	#NULL!	0	0	0	#NULL!	0	0	0	0	#NULL!	0	0	0	0	#NULL!	0	0	0
3579376	1119260	2011-04-11 12:00:00	2011-04-15 10:45:00	3.94792	D370	NER	0	1	2	66.5	2	4	132	132	34.87	1	1	1	0		0	0	0		0	0	0	#NULL!	0	0	0	#NULL!	0	0	0	#NULL!	0	0	0	0	#NULL!	0	0	0	0	#NULL!	0	0	0
3590034	1104410	2011-01-24 22:18:00	2011-02-01 12:00:00	7.57083	C303	VAT	1	0	1	78.4	2	4	154	154	38.05	1	1	1	0		0	0	0		0	0	0	#NULL!	0	0	0	#NULL!	0	0	0	#NULL!	0	0	0	0	#NULL!	0	0	0	0	#NULL!	0	0	0
3590573	815534	2008-04-04 11:00:00	2008-04-09 15:00:00	5.16667	A303	NEF	0	1	2	49.4	1	2	281	281	15.49	2	2	0	0		0	0	0		0	0	0	#NULL!	0	0	0	#NULL!	0	0	0	#NULL!	0	0	0	0	#NULL!	0	0	0	0	#NULL!	0	0	0
3601233	701382	2007-01-10 09:30:00	2007-01-19 16:00:00	9.27083	B330	CAC	1	0	1	74.7	2	4	173	173	33.59	1	2	0	0		0	0	0		0	0	0	#NULL!	0	0	0	#NULL!	0	0	0	#NULL!	0	0	0	0	#NULL!	0	0	0	0	#NULL!	0	0	0
3601347	822453	2008-05-16 23:00:00	2008-05-22 20:30:00	5.89583	B410	CAR	0	0	2	75.5	2	4	179	179	32.23	1	0	0	0		0	0	0		0	0	0	#NULL!	0	0	0	#NULL!	0	0	0	#NULL!	0	0	0	0	#NULL!	0	0	0	0	#NULL!	0	0	0
3619294	721622	2007-05-18 10:00:00	2007-06-04 14:29:00	17.1868	B330	CAC	1	1	1	82.3	3	5	149	149	29.04	2	0	0	0		0	0	0		0	0	0	#NULL!	0	0	0	#NULL!	0	0	0	#NULL!	0	0	0	0	#NULL!	0	0	0	0	#NULL!	0	0	0
3624771	702687	2007-01-17 15:38:00	2007-01-31 17:00:00	14.0569	A303	NEF	0	0	1	36.7	1	2	249	249	25.49	2	0	0	0		0	0	0		0	0	0	#NULL!	0	0	0	#NULL!	0	0	0	#NULL!	0	0	0	0	#NULL!	0	0	0	0	#NULL!	0	0	0
3625023	957390	2009-11-25 11:00:00	2009-12-02 11:00:00	7	A395	GER	0	0	2	85	3	5	165	165	34.56	1	1	1	0		0	0	0		0	0	0	#NULL!	0	0	0	#NULL!	0	0	0	#NULL!	0	0	0	0	#NULL!	0	0	0	0	#NULL!	0	0	0
3626444	914924	2009-03-26 10:30:00	2009-05-05 13:00:00	40.1042	A320	DER	0	1	3	80.6	3	5	94	94	49.62	1	15	1	0		0	0	0		0	0	0	#NULL!	0	0	0	#NULL!	0	0	0	#NULL!	0	0	0	0	#NULL!	0	0	0	0	#NULL!	0	0	0
3633137	835161	2008-08-01 14:19:00	2008-08-13 13:45:00	11.9764	A307	REU	0	0	1	83.4	3	5	126	126	47.36	1	2	0	0		0	0	0		0	0	0	#NULL!	0	0	0	#NULL!	0	0	1	100	1	0	0	0	#NULL!	0	0	0	0	#NULL!	0	0	0
3645860	1053862	2010-10-25 10:15:00	2010-11-03 16:00:00	9.23958	A395	GER	0	0	1	78.5	2	4	126	126	47.95	1	2	1	0		0	0	0		0	0	0	#NULL!	0	0	1	999	0	0	0	#NULL!	0	0	0	0	#NULL!	0	0	0	0	#NULL!	0	0	0
3646191	838939	2008-08-29 05:50:00	2008-09-02 11:00:00	4.21528	B310	CAR	0	0	2	88.1	3	5	206	206	26.56	2	0	0	0		0	0	0		0	0	0	#NULL!	0	0	1	10	0	0	0	#NULL!	0	0	0	0	#NULL!	0	0	0	0	#NULL!	0	0	0
3650186	851985	2008-11-12 11:00:00	2008-11-18 11:00:00	6	B430	CAC	1	0	2	74.1	2	4	158	158	37.36	1	0	0	0		0	0	0		0	0	0	#NULL!	0	0	0	#NULL!	0	0	0	#NULL!	0	0	0	0	#NULL!	0	0	0	0	#NULL!	0	0	0
3653042	900041	2009-01-01 17:10:00	2009-01-06 15:00:00	4.90972	A303	NEF	0	1	2	76.7	2	4	100	100	46.67	1	3	0	0		0	0	0		0	0	0	#NULL!	0	0	0	#NULL!	0	0	0	#NULL!	0	0	0	0	#NULL!	0	0	0	0	#NULL!	0	0	1
3657721	1023764	2010-05-12 10:30:00	2010-05-21 11:00:00	9.02083	A395	GER	0	1	1	86.6	3	5	138	138	31.4	1	1	1	0		0	0	0		0	0	0	#NULL!	0	0	0	#NULL!	0	0	0	#NULL!	0	0	0	0	#NULL!	0	0	0	0	#NULL!	0	0	1
3660376	808230	2008-02-19 05:12:00	2008-02-26 15:40:00	7.43611	B310	CAR	0	0	1	67.6	2	4	203	203	28.5	2	0	0	0		0	0	0		0	0	0	#NULL!	0	0	0	#NULL!	0	0	0	#NULL!	0	0	0	0	#NULL!	0	0	0	0	#NULL!	0	0	0
3661456	823443	2008-05-23 13:00:00	2008-06-05 11:00:00	12.9167	B340	LON	0	0	1	79.6	2	4	250	250	21.68	2	0	0	0		0	0	0		0	0	0	#NULL!	0	0	1	10	0	0	0	#NULL!	0	0	0	0	#NULL!	0	0	0	0	#NULL!	0	0	0
3663356	845618	2008-10-06 23:57:00	2008-10-27 16:00:00	20.6687	A303	NEF	0	1	1	63.5	1	3	248	248	17	2	0	0	0		0	0	0		0	0	0	#NULL!	0	0	0	#NULL!	0	0	0	#NULL!	0	0	0	0	#NULL!	0	0	0	0	#NULL!	0	0	0
3672084	1108363	2011-02-15 08:00:00	2011-02-18 13:45:00	3.23958	F320	GYN	1	1	2	80.6	3	5	99	99	46.74	1	0	1	0		0	0	0		0	0	0	#NULL!	0	0	0	#NULL!	0	0	0	#NULL!	0	0	0	0	#NULL!	0	0	0	0	#NULL!	0	0	0
3678144	1032776	2010-06-30 11:00:00	2010-07-09 14:30:00	9.14583	A303	NEF	0	0	1	69.2	2	4	166	166	35.78	1	1	1	0		0	0	0		0	0	0	#NULL!	0	0	0	#NULL!	0	0	0	#NULL!	0	0	0	0	#NULL!	0	0	0	0	#NULL!	0	0	0
3679426	701120	2007-01-09 11:00:00	2007-01-15 10:25:00	5.97569	A307	REU	0	1	2	47.1	1	2	113	113	44.75	1	5	0	0		0	0	0		0	0	0	#NULL!	0	0	1	999	0	0	0	#NULL!	0	0	0	0	#NULL!	0	0	0	0	#NULL!	0	0	0
3685779	1100027	2011-01-01 22:33:00	2011-01-04 14:00:00	2.64375	B340	LON	0	1	2	59.6	1	3	278	278	15.1	2	1	1	0		0	0	0		0	0	0	#NULL!	0	0	0	#NULL!	0	0	0	#NULL!	0	0	0	0	#NULL!	0	0	0	0	#NULL!	0	0	0
3692841	712421	2007-03-18 04:00:00	2007-03-28 11:00:00	10.2917	A395	GER	0	1	1	78.5	2	4	126	126	35.58	1	2	0	0		0	0	0		0	0	0	#NULL!	0	0	0	#NULL!	0	0	0	#NULL!	0	0	0	0	#NULL!	0	0	0	0	#NULL!	0	0	0
3695225	1005401	2010-01-29 17:07:00	2010-02-03 19:00:00	5.07847	C301	ORT	1	1	2	62.2	1	3	124	124	37.99	1	5	1	0		0	0	0		0	0	0	#NULL!	0	0	0	#NULL!	0	0	0	#NULL!	0	0	0	0	#NULL!	0	0	0	0	#NULL!	0	0	0
3710915	954885	2009-11-11 20:20:00	2009-11-15 11:00:00	3.61111	C301	URO	1	1	2	59.6	1	3	105	105	46.43	1	1	1	0		0	0	0		0	0	0	#NULL!	0	0	0	#NULL!	0	0	0	#NULL!	0	0	0	0	#NULL!	0	0	0	0	#NULL!	0	0	0
3711438	935668	2009-07-24 14:00:00	2009-08-04 12:00:00	10.9167	B310	CAR	0	0	1	72.4	2	4	187	187	30.9	1	0	1	0		0	0	0		0	0	0	#NULL!	0	0	0	#NULL!	0	0	0	#NULL!	0	0	0	0	#NULL!	0	0	0	0	#NULL!	0	0	0
3712857	738899	2007-09-10 15:45:00	2007-09-14 20:00:00	4.17708	C303	VAT	1	0	2	76.7	2	4	147	147	40.32	1	1	0	0		0	0	0		0	0	0	#NULL!	0	0	0	#NULL!	0	0	0	#NULL!	0	0	0	0	#NULL!	0	0	0	0	#NULL!	0	0	0
3716155	821081	2008-05-09 09:00:00	2008-05-16 13:00:00	7.16667	A395	GER	0	1	1	83.2	3	5	98	98	46.99	1	2	0	0		0	0	0		0	0	0	#NULL!	0	0	1	999	0	0	0	#NULL!	0	0	0	0	#NULL!	0	0	0	0	#NULL!	0	0	0
3716869	928800	2009-06-17 10:00:00	2009-06-23 14:30:00	6.1875	A308	ONC	0	1	2	78.3	2	4	107	107	42.98	1	6	1	0		0	0	0		0	0	0	#NULL!	0	0	0	#NULL!	0	0	0	#NULL!	0	0	0	0	#NULL!	0	0	0	0	#NULL!	0	0	0
3718853	858108	2008-12-16 10:00:00	2008-12-17 14:00:00	1.16667	A308	ONC	0	0	2	73	2	4	126	126	48.66	1	1	0	0		0	0	0		0	0	0	#NULL!	0	0	0	#NULL!	0	0	0	#NULL!	0	0	0	0	#NULL!	0	0	0	0	#NULL!	0	0	0
3725531	837159	2008-08-15 22:00:00	2008-08-27 14:00:00	11.6667	A303	NEF	0	1	1	64	1	3	277	277	14.94	2	0	0	0		0	0	0		0	0	0	#NULL!	0	0	0	#NULL!	0	0	0	#NULL!	0	0	0	0	#NULL!	0	0	0	0	#NULL!	0	0	0
3726411	1029184	2010-06-10 10:50:00	2010-06-24 09:42:00	13.9528	C303	URO	1	1	1	79.2	2	4	100	100	46.37	1	10	1	0		0	0	0		0	0	0	#NULL!	0	0	0	#NULL!	0	0	0	#NULL!	0	0	0	0	#NULL!	0	0	0	0	#NULL!	0	0	0
3730140	1036494	2010-07-22 09:30:00	2010-07-23 18:00:00	1.35417	B310	CAR	0	1	2	71.2	2	4	140	140	32.13	1	1	1	0		0	0	0		0	0	0	#NULL!	0	0	0	#NULL!	0	0	0	#NULL!	0	0	0	0	#NULL!	0	0	0	0	#NULL!	0	0	0
3735490	805737	2008-02-05 11:00:00	2008-02-14 13:30:00	9.10417	A303	NEF	0	0	1	64.9	1	3	365	365	14.6	2	0	0	0		0	0	0		0	0	0	#NULL!	0	0	0	#NULL!	0	0	0	#NULL!	0	0	0	0	#NULL!	0	0	0	0	#NULL!	0	0	0
3747012	1057455	2010-11-10 10:00:00	2010-11-22 15:00:00	12.2083	A303	NEF	0	0	1	64.1	1	3	409	409	12.84	2	0	1	0		0	0	0		0	0	0	#NULL!	0	0	0	#NULL!	0	0	1	100	1	0	0	0	#NULL!	0	0	0	0	#NULL!	0	0	0
3749209	903485	2009-01-21 18:30:00	2009-01-24 17:00:00	2.9375	A320	HAE	0	1	2	66.7	2	4	119	119	39.28	1	2	0	0		0	0	0		0	0	0	#NULL!	0	0	1	999	0	0	0	#NULL!	0	0	0	0	#NULL!	0	0	0	0	#NULL!	0	0	0
3753248	1107229	2011-02-09 13:00:00	2011-02-12 11:00:00	2.91667	C305	VAT	1	0	2	60.1	1	3	144	144	43.39	1	3	1	0		0	0	0		0	0	0	#NULL!	0	0	0	#NULL!	0	0	1	100	1	0	0	0	#NULL!	0	0	0	0	#NULL!	0	0	0
3757746	847928	2008-10-20 15:47:00	2008-10-29 12:00:00	8.84236	C303	VAT	1	0	1	76.3	2	4	136	136	44.16	1	9	0	0		0	0	1	999	0	0	0	#NULL!	0	0	0	#NULL!	0	0	0	#NULL!	0	0	0	0	#NULL!	0	0	0	0	#NULL!	0	0	0
3763916	1000552	2010-01-05 18:22:00	2010-01-21 15:30:00	15.8806	D360	NER	0	1	1	88.7	3	5	117	117	37.8	1	1	1	0		0	0	0		0	0	0	#NULL!	0	0	0	#NULL!	0	0	0	#NULL!	0	0	0	0	#NULL!	0	0	0	0	#NULL!	0	0	0
3766695	938538	2009-08-13 11:47:00	2009-08-17 15:00:00	4.13403	A307	REU	0	1	2	29.2	1	1	124	124	44.3	1	0	1	0		0	0	0		0	0	0	#NULL!	0	0	1	999	0	0	0	#NULL!	0	0	0	0	#NULL!	0	0	0	0	#NULL!	0	0	1
3766823	729320	2007-07-05 11:07:00	2007-07-17 13:00:00	12.0785	C303	VAT	1	1	1	80.9	3	5	97	97	47.82	1	10	0	0		0	0	0		0	0	0	#NULL!	0	0	1	999	0	0	0	#NULL!	0	0	0	0	#NULL!	0	0	0	0	#NULL!	0	0	0
3769208	924618	2009-05-21 19:35:00	2009-05-29 11:00:00	7.64236	B410	CAR	0	1	1	71.6	2	4	109	109	42.85	1	3	1	0		0	0	0		0	0	0	#NULL!	0	0	0	#NULL!	0	0	0	#NULL!	0	0	0	0	#NULL!	0	0	0	0	#NULL!	0	0	0
3770246	1053833	2010-10-25 11:00:00	2010-10-26 16:00:00	1.20833	A302	INT	0	1	2	39.4	1	2	121	121	42.88	1	0	1	0		0	0	0		0	0	0	#NULL!	0	0	0	#NULL!	0	0	0	#NULL!	0	0	0	0	#NULL!	0	0	0	0	#NULL!	0	0	0
3777630	801933	2008-01-11 17:53:00	2008-01-22 17:00:00	10.9632	B340	LON	0	1	1	79.6	2	4	118	118	38.27	1	3	0	0		0	0	0		0	0	0	#NULL!	0	0	0	#NULL!	0	0	0	#NULL!	0	0	0	0	#NULL!	0	0	0	0	#NULL!	0	0	0
3777675	836200	2008-08-08 18:56:00	2008-08-29 15:00:00	20.8361	A303	NEF	0	1	1	69.1	2	4	279	279	14.59	2	1	0	0		0	0	0		0	0	0	#NULL!	0	0	0	#NULL!	0	0	0	#NULL!	0	0	0	0	#NULL!	0	0	0	0	#NULL!	0	0	0
3783277	1014232	2010-03-18 10:50:00	2010-03-24 16:00:00	6.21528	D360	NER	0	1	2	76.9	2	4	98	98	47.75	1	6	1	0		0	0	0		0	0	0	#NULL!	0	0	0	#NULL!	0	0	0	#NULL!	0	0	0	0	#NULL!	0	0	0	0	#NULL!	0	0	0
3783331	1020202	2010-04-20 18:00:00	2010-04-29 11:30:00	8.72917	A300	HAE	0	1	1	65.4	2	4	112	112	42.29	1	0	1	0		0	0	0		0	0	0	#NULL!	0	0	0	#NULL!	0	0	0	#NULL!	0	0	0	0	#NULL!	0	0	0	0	#NULL!	0	0	0
3785925	1001740	2010-01-12 09:00:00	2010-01-26 14:19:00	14.2215	B330	CAC	1	0	1	84.7	3	5	122	122	49	1	1	1	0		0	0	0		0	0	0	#NULL!	0	0	1	999	0	0	0	#NULL!	0	0	0	0	#NULL!	0	0	0	0	#NULL!	0	0	0
3794006	819756	2008-04-29 08:00:00	2008-04-30 11:00:00	1.125	C305	URO	1	0	2	50.6	1	3	142	142	45.66	1	0	0	0		0	0	0		0	0	0	#NULL!	0	0	0	#NULL!	0	0	0	#NULL!	0	0	0	0	#NULL!	0	0	0	0	#NULL!	0	0	0
3798078	848875	2008-10-24 19:14:00	2008-10-26 16:00:00	1.86528	A303	NEF	0	1	2	73	2	4	110	110	42.23	1	0	0	0		0	0	0		0	0	0	#NULL!	0	0	0	#NULL!	0	0	0	#NULL!	0	0	0	0	#NULL!	0	0	0	0	#NULL!	0	0	0
3799803	937765	2009-08-09 22:15:00	2009-08-17 10:00:00	7.48958	D350	NEC	1	1	1	62.1	1	3	101	101	48.16	1	3	1	0		0	0	0		0	0	0	#NULL!	0	0	0	#NULL!	0	0	0	#NULL!	0	0	0	0	#NULL!	0	0	0	0	#NULL!	0	0	0
3799842	1051564	2010-10-11 12:09:00	2010-11-19 09:47:00	38.9014	C303	VAT	1	1	3	83.8	3	5	369	369	10.16	2	7	1	0		0	0	0		0	0	0	#NULL!	0	0	0	#NULL!	0	0	0	#NULL!	0	0	0	0	#NULL!	0	0	0	0	#NULL!	0	0	0
3801773	741202	2007-09-21 13:29:00	2007-09-28 18:00:00	7.18819	E310	URO	1	0	1	66.7	2	4	182	182	32.42	1	0	0	0		0	0	0		0	0	0	#NULL!	0	0	0	#NULL!	0	0	0	#NULL!	0	0	0	0	#NULL!	0	0	0	0	#NULL!	0	0	0
3833653	1023366	2010-05-08 04:22:00	2010-05-16 14:15:00	8.41181	A303	NEF	0	0	1	41	1	2	406	406	14.18	2	0	1	0		0	0	0		0	0	0	#NULL!	0	0	0	#NULL!	0	0	0	#NULL!	0	0	0	0	#NULL!	0	0	0	0	#NULL!	0	0	0
3842607	710935	2007-03-08 16:31:00	2007-03-25 12:00:00	16.8118	A303	NEF	0	0	1	60.5	1	3	290	290	19.32	2	0	0	0		0	0	0		0	0	0	#NULL!	0	0	0	#NULL!	0	0	0	#NULL!	0	0	0	0	#NULL!	0	0	0	0	#NULL!	0	0	0
3870487	900949	2009-01-07 19:30:00	2009-01-21 17:00:00	13.8958	A302	INT	0	1	1	77.4	2	4	129	129	34.72	1	6	0	0		0	0	0		0	0	0	#NULL!	0	0	0	#NULL!	0	0	0	#NULL!	0	0	0	0	#NULL!	0	0	0	0	#NULL!	0	0	0
3875246	806660	2008-02-11 11:00:00	2008-03-03 18:00:00	21.2917	A303	NEF	0	1	1	50.7	1	3	197	197	23.21	2	0	0	0		0	0	0		0	0	0	#NULL!	0	0	0	#NULL!	0	0	0	#NULL!	0	0	0	0	#NULL!	0	0	0	0	#NULL!	0	0	0
3881393	909276	2009-02-23 09:20:00	2009-03-16 15:30:00	21.2569	B310	CAR	0	0	1	73.8	2	4	128	128	47.68	1	0	0	0		0	0	0		0	0	0	#NULL!	0	0	0	#NULL!	0	0	0	#NULL!	0	0	0	0	#NULL!	0	0	0	0	#NULL!	0	0	0
3893761	838923	2008-08-28 15:39:00	2008-09-05 14:00:00	7.93125	B340	LON	0	0	1	50.6	1	3	161	161	39.5	1	1	0	0		0	0	0		0	0	0	#NULL!	0	0	1	999	0	0	0	#NULL!	0	0	0	0	#NULL!	0	0	0	0	#NULL!	0	0	0
3899151	740367	2007-09-17 14:22:00	2007-09-28 12:00:00	10.9014	C302	VAT	1	0	1	73.8	2	4	123	123	49.92	1	10	0	0		0	0	0		0	0	0	#NULL!	0	0	0	#NULL!	0	0	0	#NULL!	0	0	0	0	#NULL!	0	0	0	0	#NULL!	0	0	0
3900764	1103434	2011-01-19 18:11:00	2011-02-03 17:00:00	14.9507	A303	NEF	0	0	1	68.5	2	4	348	348	15.26	2	1	1	0		0	0	0		0	0	0	#NULL!	0	0	0	#NULL!	0	0	0	#NULL!	0	0	0	0	#NULL!	0	0	0	0	#NULL!	0	0	0
3900858	1117037	2011-03-30 14:00:00	2011-04-19 11:30:00	19.8958	F320	GON	1	1	1	63.1	1	3	105	105	45.9	1	1	1	0		0	0	0		0	0	0	#NULL!	0	0	0	#NULL!	0	0	0	#NULL!	0	0	0	0	#NULL!	0	0	0	0	#NULL!	0	0	0
3901971	750374	2007-11-16 01:38:00	2007-12-01 12:00:00	15.4319	B310	CAR	0	1	1	68.4	2	4	114	114	41.06	1	4	0	0		0	0	0		0	0	0	#NULL!	0	0	0	#NULL!	0	0	0	#NULL!	0	0	0	0	#NULL!	0	0	0	1	999	0	0	0
3902172	731899	2007-07-23 20:30:00	2007-08-20 11:00:00	27.6042	C303	URO	1	0	1	74	2	4	175	175	33.21	1	3	0	0		0	0	0		0	0	0	#NULL!	0	0	0	#NULL!	0	0	0	#NULL!	0	0	0	0	#NULL!	0	0	0	0	#NULL!	0	0	0
3902768	713528	2007-03-26 13:30:00	2007-03-28 13:30:00	2	C303	VAT	1	1	2	84.6	3	5	238	238	16.82	2	0	0	0		0	0	0		0	0	0	#NULL!	0	0	0	#NULL!	0	0	0	#NULL!	0	0	0	0	#NULL!	0	0	0	0	#NULL!	0	0	0
3903542	1021235	2010-04-27 10:00:00	2010-04-29 11:00:00	2.04167	A308	ONC	0	1	2	46.8	1	2	391	391	10.7	2	1	1	0		0	0	0		0	0	0	#NULL!	0	0	0	#NULL!	0	0	0	#NULL!	0	0	0	0	#NULL!	0	0	0	0	#NULL!	0	0	0
3910207	847046	2008-10-15 14:05:00	2008-10-23 10:00:00	7.82986	D350	NEC	1	1	1	94.5	3	5	109	109	40.5	1	2	0	0		0	0	0		0	0	0	#NULL!	0	0	0	#NULL!	0	0	0	#NULL!	0	0	0	0	#NULL!	0	0	0	0	#NULL!	0	0	0
3912458	901762	2009-01-13 09:30:00	2009-01-20 18:00:00	7.35417	D380	NEC	1	1	1	55.5	1	3	102	102	48.71	1	7	0	0		0	0	0		0	0	0	#NULL!	0	0	0	#NULL!	0	0	0	#NULL!	0	0	0	0	#NULL!	0	0	0	0	#NULL!	0	0	0
3912777	719999	2007-05-08 10:30:00	2007-05-12 10:30:00	4	D310	NER	0	0	2	77.1	2	4	160	160	36.53	1	2	0	0		0	0	0		0	0	0	#NULL!	0	0	1	999	0	0	1	300	1	1	0	0	#NULL!	0	0	0	0	#NULL!	0	0	0
3913178	838746	2008-08-27 16:24:00	2008-08-31 14:00:00	3.9	G301	OOG	1	1	2	93.5	3	5	96	96	46.99	1	2	0	0		0	0	0		0	0	0	#NULL!	0	0	0	#NULL!	0	0	0	#NULL!	0	0	0	0	#NULL!	0	0	0	0	#NULL!	0	0	0
3913723	903166	2009-01-21 11:00:00	2009-02-27 16:00:00	37.2083	A300	HAE	0	1	3	48.3	1	2	119	119	41.94	1	0	0	0		0	0	0		0	0	0	#NULL!	0	0	0	#NULL!	0	0	0	#NULL!	0	0	0	0	#NULL!	0	0	0	0	#NULL!	0	0	0
3914426	842593	2008-09-22 09:15:00	2008-09-27 10:00:00	5.03125	B310	CAR	0	0	2	75.7	2	4	170	170	34.19	1	1	0	0		0	0	0		0	0	0	#NULL!	0	0	0	#NULL!	0	0	0	#NULL!	0	0	0	0	#NULL!	0	0	0	0	#NULL!	0	0	0
3914659	840255	2008-09-08 12:30:00	2008-09-15 14:00:00	7.0625	B330	CAC	1	0	1	62.4	1	3	137	137	45.61	1	3	0	0		0	0	0		0	0	0	#NULL!	0	0	0	#NULL!	0	0	0	#NULL!	0	0	0	0	#NULL!	0	0	0	0	#NULL!	0	0	0
3919883	902981	2009-01-20 10:00:00	2009-02-04 15:00:00	15.2083	B330	CAC	1	1	1	83.6	3	5	134	134	32.72	1	0	0	0		0	0	0		0	0	0	#NULL!	0	0	1	999	0	0	0	#NULL!	0	0	0	0	#NULL!	0	0	0	0	#NULL!	0	0	0
3920949	950142	2009-10-16 15:47:00	2009-10-20 14:30:00	3.94653	G301	OOG	1	0	2	81.6	3	5	156	156	37.18	1	0	1	0		0	0	0		0	0	0	#NULL!	0	0	0	#NULL!	0	0	0	#NULL!	0	0	0	0	#NULL!	0	0	0	0	#NULL!	0	0	0
3922678	953244	2009-11-05 09:30:00	2009-11-13 14:00:00	8.1875	B330	CAC	1	1	1	75.9	2	4	107	107	43.26	1	3	1	0		0	0	0		0	0	0	#NULL!	0	0	0	#NULL!	0	0	0	#NULL!	0	0	0	0	#NULL!	0	0	0	0	#NULL!	0	0	0
3927213	921666	2009-05-04 15:48:00	2009-05-12 16:00:00	8.00833	A302	INT	0	1	1	84.2	3	5	163	163	26.06	2	6	1	0		0	0	0		0	0	0	#NULL!	0	0	1	10	1	1	0	#NULL!	0	0	0	0	#NULL!	0	0	0	0	#NULL!	0	0	0
3927272	952196	2009-10-30 08:00:00	2009-11-03 13:30:00	4.22917	C302	CGO	1	0	2	26.8	1	1	159	159	45.6	1	1	1	0		0	0	0		0	0	0	#NULL!	0	0	0	#NULL!	0	0	0	#NULL!	0	0	0	0	#NULL!	0	0	0	0	#NULL!	0	0	0
3928546	804412	2008-01-27 20:28:00	2008-02-02 10:30:00	5.58472	A303	NEF	0	1	2	58.8	1	3	250	250	17.11	2	1	0	0		0	0	0		0	0	0	#NULL!	0	0	0	#NULL!	0	0	0	#NULL!	0	0	0	0	#NULL!	0	0	0	0	#NULL!	0	0	1
3933313	1025922	2010-05-26 09:00:00	2010-05-30 13:00:00	4.16667	C303	VAT	1	1	2	84.6	3	5	157	157	27.18	2	1	1	0		0	0	0		0	0	0	#NULL!	0	0	0	#NULL!	0	0	0	#NULL!	0	0	0	0	#NULL!	0	0	0	0	#NULL!	0	0	0
3933824	923992	2009-05-19 09:30:00	2009-05-20 12:15:00	1.11458	B310	CAR	0	1	2	84	3	5	115	115	38.99	1	1	1	0		0	0	0		0	0	0	#NULL!	0	0	0	#NULL!	0	0	0	#NULL!	0	0	0	0	#NULL!	0	0	0	0	#NULL!	0	0	0
3935795	918531	2009-04-16 14:07:00	2009-05-01 19:30:00	15.2243	B310	CAR	0	1	1	40.1	1	2	111	111	47.2	1	0	1	0		0	0	0		0	0	0	#NULL!	0	0	0	#NULL!	0	0	0	#NULL!	0	0	0	0	#NULL!	0	0	0	0	#NULL!	0	0	0
3935892	948085	2009-10-08 09:30:00	2009-10-19 13:30:00	11.1667	B330	CAC	1	1	1	83.8	3	5	144	144	30.09	1	0	1	0		0	0	0		0	0	0	#NULL!	0	0	0	#NULL!	0	0	0	#NULL!	0	0	0	0	#NULL!	0	0	0	0	#NULL!	0	0	0
3937479	915506	2009-03-27 20:22:00	2009-06-10 09:15:00	74.5368	C302	CHI	1	0	3	75.9	2	4	158	158	37.18	1	1	1	0		0	0	0		0	0	0	#NULL!	0	0	0	#NULL!	0	0	0	#NULL!	0	0	0	0	#NULL!	0	0	0	0	#NULL!	0	0	0
3938495	926420	2009-06-03 20:30:00	2009-06-07 11:00:00	3.60417	C303	VAT	1	0	2	84.6	3	5	138	138	42.52	1	2	1	0		0	0	0		0	0	0	#NULL!	0	0	0	#NULL!	0	0	1	300	1	1	0	0	#NULL!	0	0	0	0	#NULL!	0	0	0
3940993	856106	2008-12-05 11:00:00	2008-12-30 11:30:00	25.0208	A300	HAE	0	1	1	53.7	1	3	110	110	44.95	1	0	0	0		0	0	0		0	0	0	#NULL!	0	0	0	#NULL!	0	0	0	#NULL!	0	0	0	0	#NULL!	0	0	0	0	#NULL!	0	0	0
3944393	910480	2009-02-27 23:19:00	2009-03-23 09:45:00	23.4347	B310	CAR	0	1	1	85.8	3	5	204	204	20.04	2	0	0	0		0	0	0		0	0	0	#NULL!	0	0	1	10	1	1	0	#NULL!	0	0	0	0	#NULL!	0	0	0	0	#NULL!	0	0	0
3947449	1044828	2010-09-07 09:30:00	2010-09-16 19:00:00	9.39583	B310	CAR	0	1	1	66	2	4	128	128	36.19	1	0	1	0		0	0	0		0	0	0	#NULL!	0	0	0	#NULL!	0	0	0	#NULL!	0	0	0	0	#NULL!	0	0	0	0	#NULL!	0	0	0
3947613	826348	2008-06-10 17:15:00	2008-06-16 15:53:00	5.94306	B330	CAC	1	1	2	76.8	2	4	135	135	33	1	0	0	0		0	0	0		0	0	0	#NULL!	0	0	0	#NULL!	0	0	0	#NULL!	0	0	0	0	#NULL!	0	0	0	0	#NULL!	0	0	0
3947752	900132	2009-01-05 20:00:00	2009-01-16 11:48:00	10.6583	A300	HAE	0	0	1	62.5	1	3	150	150	41.06	1	0	0	0		0	0	0		0	0	0	#NULL!	0	0	0	#NULL!	0	0	0	#NULL!	0	0	0	0	#NULL!	0	0	0	0	#NULL!	0	0	0
3949507	1058572	2010-11-15 13:13:00	2010-11-25 14:30:00	10.0535	A303	NEF	0	1	1	48.3	1	2	240	240	18.67	2	0	1	0		0	0	0		0	0	0	#NULL!	0	0	0	#NULL!	0	0	0	#NULL!	0	0	0	0	#NULL!	0	0	0	0	#NULL!	0	0	0
3949690	835868	2008-08-08 11:00:00	2008-08-25 13:30:00	17.1042	D380	NEC	1	1	1	71.9	2	4	107	107	43.73	1	8	0	0		0	0	0		0	0	0	#NULL!	0	0	0	#NULL!	0	0	0	#NULL!	0	0	0	0	#NULL!	0	0	0	0	#NULL!	0	0	0
3953006	904268	2009-01-26 14:24:00	2009-02-02 11:30:00	6.87917	B340	LON	0	1	2	78.8	2	4	222	222	18.49	2	0	0	0		0	0	0		0	0	0	#NULL!	0	0	0	#NULL!	0	0	0	#NULL!	0	0	0	0	#NULL!	0	0	0	1	75	1	1	0
3956078	1060125	2010-11-23 14:00:00	2010-12-06 14:00:00	13	A302	INF	0	0	1	56.4	1	3	151	151	41.61	1	0	1	0		0	0	0		0	0	0	#NULL!	0	0	0	#NULL!	0	0	0	#NULL!	0	0	0	0	#NULL!	0	0	0	0	#NULL!	0	0	0
3956287	963914	2010-01-03 20:30:00	2010-01-15 13:00:00	11.6875	C302	CGO	1	0	1	82	3	5	126	126	47.52	1	5	1	0		0	0	0		0	0	0	#NULL!	0	0	0	#NULL!	0	0	0	#NULL!	0	0	0	0	#NULL!	0	0	0	0	#NULL!	0	0	0
3956379	702098	2007-01-13 07:47:00	2007-01-15 15:00:00	2.30069	A303	NEF	0	1	2	40	1	2	196	196	24.5	2	0	0	0		0	0	0		0	0	0	#NULL!	0	0	0	#NULL!	0	0	0	#NULL!	0	0	0	0	#NULL!	0	0	0	0	#NULL!	0	0	0
3956479	942311	2009-09-06 16:00:00	2009-09-23 15:00:00	16.9583	B330	CAC	1	0	1	75.5	2	4	129	129	47.03	1	1	1	0		0	0	0		0	0	0	#NULL!	0	0	0	#NULL!	0	0	0	#NULL!	0	0	0	0	#NULL!	0	0	0	0	#NULL!	0	0	0
3960124	1024810	2010-05-17 17:00:00	2010-05-19 16:00:00	1.95833	B330	CAC	1	0	2	67.3	2	4	164	164	36.49	1	1	1	0		0	0	0		0	0	0	#NULL!	0	0	0	#NULL!	0	0	0	#NULL!	0	0	0	0	#NULL!	0	0	0	0	#NULL!	0	0	0
3960641	1060193	2010-11-24 09:30:00	2010-11-25 17:00:00	1.3125	B310	CAR	0	1	2	78.9	2	4	178	178	23.85	2	1	1	0		0	0	0		0	0	0	#NULL!	0	0	1	10	1	1	0	#NULL!	0	0	0	0	#NULL!	0	0	0	0	#NULL!	0	0	0
3962295	1055707	2010-11-02 11:00:00	2010-11-05 13:30:00	3.10417	C303	URO	1	0	2	58.5	1	3	198	198	30.21	1	3	1	0		0	0	0		0	0	0	#NULL!	0	0	0	#NULL!	0	0	0	#NULL!	0	0	0	0	#NULL!	0	0	0	0	#NULL!	0	0	0
3963685	1036428	2010-07-21 10:00:00	2010-07-22 12:15:00	1.09375	B310	CAR	0	0	2	72.5	2	4	140	140	43.15	1	1	1	0		0	0	0		0	0	0	#NULL!	0	0	0	#NULL!	0	0	0	#NULL!	0	0	0	0	#NULL!	0	0	0	0	#NULL!	0	0	0
3964759	1000003	2009-12-31 22:26:00	2010-01-04 14:00:00	3.64861	C301	CHP	1	0	2	66.3	2	4	175	175	33.96	1	4	1	0		0	0	0		0	0	0	#NULL!	0	0	0	#NULL!	0	0	0	#NULL!	0	0	0	0	#NULL!	0	0	0	0	#NULL!	0	0	0
3965009	1005786	2010-02-02 11:00:00	2010-02-26 11:15:00	24.0104	A307	REU	0	0	1	63.8	1	3	141	141	43.92	1	0	1	0		0	0	0		0	0	0	#NULL!	0	0	0	#NULL!	0	0	0	#NULL!	0	0	0	0	#NULL!	0	0	0	0	#NULL!	0	0	0
3971454	909476	2009-02-23 15:00:00	2009-03-23 17:00:00	28.0833	B310	CAR	0	0	1	72.6	2	4	172	172	34.02	1	0	0	0		0	0	0		0	0	0	#NULL!	0	0	0	#NULL!	0	0	1	100	1	0	0	0	#NULL!	0	0	0	0	#NULL!	0	0	0
3972141	816606	2008-04-10 04:00:00	2008-04-25 11:45:00	15.3229	A303	NEF	0	1	1	62.5	1	3	170	170	26.37	2	2	0	0		0	0	0		0	0	0	#NULL!	0	0	0	#NULL!	0	0	0	#NULL!	0	0	0	0	#NULL!	0	0	0	0	#NULL!	0	0	1
3972524	910433	2009-03-02 16:00:00	2009-03-11 13:00:00	8.875	C303	VAT	1	0	1	51.7	1	3	203	203	30.1	1	0	0	0		0	0	0		0	0	0	#NULL!	0	0	0	#NULL!	0	0	0	#NULL!	0	0	0	0	#NULL!	0	0	0	0	#NULL!	0	0	0
3974431	901850	2009-01-12 14:35:00	2009-01-16 13:40:00	3.96181	B410	CAR	0	1	2	84.7	3	5	96	96	47.95	1	0	0	0		0	0	0		0	0	0	#NULL!	0	0	0	#NULL!	0	0	0	#NULL!	0	0	0	0	#NULL!	0	0	0	0	#NULL!	0	0	0
3980136	930097	2009-06-23 12:30:00	2009-06-30 15:00:00	7.10417	D380	NEC	1	0	1	80.3	3	5	233	233	23.48	2	7	1	0		0	0	0		0	0	0	#NULL!	0	0	0	#NULL!	0	0	0	#NULL!	0	0	0	0	#NULL!	0	0	0	0	#NULL!	0	0	0
3983830	853021	2008-11-17 11:00:00	2008-12-09 14:30:00	22.1458	B310	CAR	0	1	1	59.1	1	3	152	152	30.35	1	11	0	0		0	0	0		0	0	0	#NULL!	0	0	0	#NULL!	0	0	0	#NULL!	0	0	0	0	#NULL!	0	0	0	0	#NULL!	0	0	0
3984095	917969	2009-04-13 10:32:00	2009-04-28 10:00:00	14.9778	C303	VAT	1	0	1	76.2	2	4	156	156	37.7	1	11	1	0		0	0	0		0	0	0	#NULL!	0	0	0	#NULL!	0	0	0	#NULL!	0	0	0	0	#NULL!	0	0	0	0	#NULL!	0	0	0
3985898	921598	2009-05-05 10:30:00	2009-05-12 17:00:00	7.27083	A303	NEF	0	1	1	59.4	1	3	178	178	25.27	2	0	1	0		0	0	0		0	0	0	#NULL!	0	0	0	#NULL!	0	0	0	#NULL!	0	0	0	0	#NULL!	0	0	0	0	#NULL!	0	0	0
3988874	851027	2008-11-06 21:30:00	2008-12-05 11:00:00	28.5625	C303	URO	1	1	1	91.5	3	5	102	102	44.01	1	5	0	0		0	0	0		0	0	0	#NULL!	0	0	0	#NULL!	0	0	0	#NULL!	0	0	0	0	#NULL!	0	0	0	0	#NULL!	0	0	0
3990105	1019982	2010-04-20 10:00:00	2010-04-21 15:30:00	1.22917	A308	ONC	0	0	2	70.4	2	4	144	144	42.02	1	1	1	0		0	0	0		0	0	0	#NULL!	0	0	0	#NULL!	0	0	0	#NULL!	0	0	0	0	#NULL!	0	0	0	0	#NULL!	0	0	0
3992119	1058089	2010-11-15 13:30:00	2010-11-26 13:00:00	10.9792	C303	ORT	1	1	1	74.3	2	4	157	157	27.91	2	3	1	0		0	0	0		0	0	0	#NULL!	0	0	0	#NULL!	0	0	1	100	1	0	0	0	#NULL!	0	0	0	0	#NULL!	0	0	0
3992569	959557	2009-12-06 14:30:00	2009-12-14 14:00:00	7.97917	D351	NEC	1	1	1	78.2	2	4	197	197	21.26	2	1	1	0		0	0	0		0	0	0	#NULL!	0	0	1	10	1	1	0	#NULL!	0	0	0	0	#NULL!	0	0	0	0	#NULL!	0	0	0
3993381	956109	2009-11-18 12:40:00	2009-11-26 10:00:00	7.88889	B330	CAC	1	0	1	75.3	2	4	141	141	42.47	1	0	1	0		0	0	0		0	0	0	#NULL!	0	0	0	#NULL!	0	0	0	#NULL!	0	0	0	0	#NULL!	0	0	0	0	#NULL!	0	0	0
3995711	1000295	2010-01-05 11:00:00	2010-01-10 14:00:00	5.125	C303	VAT	1	1	2	77.4	2	4	120	120	37.74	1	4	1	0		0	0	0		0	0	0	#NULL!	0	0	0	#NULL!	0	0	0	#NULL!	0	0	0	0	#NULL!	0	0	0	0	#NULL!	0	0	0
3996682	1063974	2010-12-12 20:30:00	2010-12-23 11:30:00	10.625	C302	CGO	1	0	1	70.4	2	4	133	133	46.05	1	0	1	0		0	0	0		0	0	0	#NULL!	0	0	0	#NULL!	0	0	0	#NULL!	0	0	0	0	#NULL!	0	0	0	0	#NULL!	0	0	0
3998697	1016758	2010-04-06 11:00:00	2010-05-10 15:14:00	34.1764	A300	HAE	0	1	3	42.8	1	2	112	112	46.1	1	0	1	0		0	0	0		0	0	0	#NULL!	0	0	0	#NULL!	0	0	0	#NULL!	0	0	0	0	#NULL!	0	0	0	0	#NULL!	0	0	0
4001608	728017	2007-06-28 09:30:00	2007-07-05 15:00:00	7.22917	B310	CAR	0	1	1	86.2	3	5	98	98	46.65	1	1	0	0		0	0	0		0	0	0	#NULL!	0	0	0	#NULL!	0	0	0	#NULL!	0	0	0	0	#NULL!	0	0	0	0	#NULL!	0	0	0
4005847	1028279	2010-06-05 05:00:00	2010-06-11 15:30:00	6.4375	B310	CAR	0	1	2	78.5	2	4	227	227	18.04	2	0	1	0		0	0	0		0	0	0	#NULL!	0	0	0	#NULL!	0	0	0	#NULL!	0	0	0	0	#NULL!	0	0	0	0	#NULL!	0	0	0
4007107	743830	2007-10-09 10:00:00	2007-10-17 10:00:00	8	B330	CAR	0	0	1	76.2	2	4	135	135	44.55	1	3	0	0		0	0	0		0	0	0	#NULL!	0	0	0	#NULL!	0	0	1	100	1	0	0	0	#NULL!	0	0	0	0	#NULL!	0	0	0
4014554	903700	2009-01-22 16:00:00	2009-01-28 11:00:00	5.79167	A304	GAS	0	1	2	66.4	2	4	98	98	49.19	1	0	0	0		0	0	0		0	0	0	#NULL!	0	0	1	999	0	0	0	#NULL!	0	0	0	0	#NULL!	0	0	0	0	#NULL!	0	0	0
4018026	819648	2008-04-28 15:15:00	2008-05-01 14:00:00	2.94792	B310	CAR	0	0	2	73.5	2	4	124	124	49.5	1	0	0	0		0	0	0		0	0	0	#NULL!	0	0	0	#NULL!	0	0	1	300	1	1	0	0	#NULL!	0	0	0	0	#NULL!	0	0	0
4022586	1121533	2011-04-19 21:03:00	2011-05-06 11:00:00	16.5813	A302	INT	0	0	1	57.7	1	3	169	169	36.37	1	4	1	0		0	0	0		0	0	0	#NULL!	0	0	0	#NULL!	0	0	0	#NULL!	0	0	0	0	#NULL!	0	0	0	0	#NULL!	0	0	0
4030187	935685	2009-07-24 14:34:00	2009-07-26 13:00:00	1.93472	A303	NEF	0	0	2	29.5	1	1	313	313	20.47	2	1	1	0		0	0	0		0	0	0	#NULL!	0	0	0	#NULL!	0	0	0	#NULL!	0	0	0	0	#NULL!	0	0	0	0	#NULL!	0	0	0
4042339	735544	2007-08-16 11:42:00	2007-08-24 11:00:00	7.97083	A303	NEF	0	1	1	64.6	1	3	174	174	25.5	2	0	0	0		0	0	0		0	0	0	#NULL!	0	0	0	#NULL!	0	0	0	#NULL!	0	0	0	0	#NULL!	0	0	0	0	#NULL!	0	0	0
4045373	1012260	2010-03-09 10:30:00	2010-03-17 18:30:00	8.33333	A303	NEF	0	0	1	62	1	3	179	179	33.54	1	0	1	0		0	0	0		0	0	0	#NULL!	0	0	0	#NULL!	0	0	0	#NULL!	0	0	0	0	#NULL!	0	0	0	0	#NULL!	0	0	0
4049213	1058981	2010-11-18 09:30:00	2010-11-22 11:07:00	4.06736	B310	CAR	0	0	2	74.4	2	4	142	142	42.23	1	0	1	0		0	0	0		0	0	0	#NULL!	0	0	1	999	0	0	0	#NULL!	0	0	0	0	#NULL!	0	0	0	0	#NULL!	0	0	0
4054695	1009691	2010-02-23 09:30:00	2010-02-24 11:45:00	1.09375	B310	CAR	0	0	2	57.8	1	3	184	184	32.96	1	1	1	0		0	0	0		0	0	0	#NULL!	0	0	0	#NULL!	0	0	1	100	1	0	0	0	#NULL!	0	0	0	0	#NULL!	0	0	0
4055498	739237	2007-09-10 14:57:00	2007-09-12 10:15:00	1.80417	C301	VAT	1	0	2	91.6	3	5	242	242	21.88	2	1	0	0		0	0	0		0	0	0	#NULL!	0	0	0	#NULL!	0	0	0	#NULL!	0	0	0	0	#NULL!	0	0	0	0	#NULL!	0	0	0
4062483	908378	2009-02-18 20:30:00	2009-02-22 14:00:00	3.72917	C303	VAT	1	1	2	76.4	2	4	123	123	36.78	1	2	0	0		0	0	0		0	0	0	#NULL!	0	0	0	#NULL!	0	0	0	#NULL!	0	0	0	0	#NULL!	0	0	0	0	#NULL!	0	0	0
4063234	834854	2008-07-31 11:38:00	2008-08-06 15:43:00	6.17014	B310	CAR	0	0	2	84.3	3	5	155	155	37.21	1	6	0	0		0	0	0		0	0	0	#NULL!	0	0	0	#NULL!	0	0	0	#NULL!	0	0	0	0	#NULL!	0	0	0	0	#NULL!	0	0	0
4063779	807668	2008-02-18 09:00:00	2008-03-11 14:00:00	22.2083	A320	DER	0	1	1	78.1	2	4	105	105	43.95	1	1	0	0		0	0	0		0	0	0	#NULL!	0	0	0	#NULL!	0	0	0	#NULL!	0	0	0	0	#NULL!	0	0	0	0	#NULL!	0	0	0
4065374	1064123	2010-12-14 12:00:00	2010-12-17 16:00:00	3.16667	A308	ONC	0	1	2	64.8	1	3	105	105	45.65	1	3	1	0		0	0	0		0	0	0	#NULL!	0	0	0	#NULL!	0	0	0	#NULL!	0	0	0	0	#NULL!	0	0	0	0	#NULL!	0	0	0
4067092	925472	2009-05-28 11:00:00	2009-05-30 13:00:00	2.08333	A307	REU	0	0	2	51.7	1	3	148	148	43.34	1	0	1	0		0	0	0		0	0	0	#NULL!	0	0	0	#NULL!	0	0	0	#NULL!	0	0	0	0	#NULL!	0	0	0	0	#NULL!	0	0	0
4069078	746332	2007-10-23 19:46:00	2007-11-02 11:00:00	9.63472	C302	CGO	1	0	1	60.1	1	3	144	144	43.39	1	2	0	0		0	0	0		0	0	0	#NULL!	0	0	0	#NULL!	0	0	0	#NULL!	0	0	0	0	#NULL!	0	0	0	0	#NULL!	0	0	0
4071889	1064864	2010-12-16 12:30:00	2010-12-21 13:25:00	5.03819	A303	NEF	0	1	2	35.8	1	2	372	372	11.96	2	5	1	0		0	0	0		0	0	0	#NULL!	0	0	0	#NULL!	0	0	0	#NULL!	0	0	0	0	#NULL!	0	0	0	0	#NULL!	0	0	0
4073053	901351	2009-01-12 11:00:00	2009-01-14 12:00:00	2.04167	A302	INT	0	1	2	68.8	2	4	105	105	45.1	1	2	0	0		0	0	0		0	0	0	#NULL!	0	0	0	#NULL!	0	0	0	#NULL!	0	0	0	0	#NULL!	0	0	0	0	#NULL!	0	0	0
4076610	828815	2008-06-24 10:45:00	2008-07-17 16:00:00	23.2188	C303	VAT	1	0	1	71.8	2	4	318	318	16.77	2	0	0	0		0	0	0		0	0	0	#NULL!	0	0	0	#NULL!	0	0	0	#NULL!	0	0	0	0	#NULL!	0	0	0	0	#NULL!	0	0	0
4078207	1106690	2011-02-07 10:00:00	2011-02-13 13:00:00	6.125	B340	LON	0	0	2	65.4	2	4	127	127	49.31	1	0	1	0		0	0	0		0	0	0	#NULL!	0	0	0	#NULL!	0	0	0	#NULL!	0	0	0	0	#NULL!	0	0	0	0	#NULL!	0	0	0
4079388	734315	2007-08-07 14:43:00	2007-08-13 11:30:00	5.86597	B310	CAR	0	0	2	79	2	4	133	133	44.99	1	6	0	0		0	0	0		0	0	0	#NULL!	0	0	0	#NULL!	0	0	0	#NULL!	0	0	0	0	#NULL!	0	0	0	0	#NULL!	0	0	1
4089930	733703	2007-08-03 10:00:00	2007-08-14 15:00:00	11.2083	B340	LON	0	1	1	49	1	2	122	122	40.63	1	1	0	0		0	0	0		0	0	0	#NULL!	0	0	0	#NULL!	0	0	0	#NULL!	0	0	0	0	#NULL!	0	0	0	0	#NULL!	0	0	0
4090081	1060680	2010-11-26 11:30:00	2010-12-02 11:00:00	5.97917	D350	NEC	1	0	2	82	3	5	141	141	41.74	1	2	1	0		0	0	0		0	0	0	#NULL!	0	0	0	#NULL!	0	0	0	#NULL!	0	0	0	0	#NULL!	0	0	0	0	#NULL!	0	0	0
4091356	827527	2008-06-17 09:22:00	2008-06-22 11:00:00	5.06806	B410	CAR	0	1	2	84.3	3	5	98	98	46.86	1	1	0	0		0	0	0		0	0	0	#NULL!	0	0	0	#NULL!	0	0	0	#NULL!	0	0	0	0	#NULL!	0	0	0	0	#NULL!	0	0	0
4094929	1054224	2010-10-25 11:30:00	2010-11-09 15:00:00	15.1458	B330	CAC	1	0	1	51.7	1	3	143	143	45.1	1	1	1	0		0	0	0		0	0	0	#NULL!	0	0	0	#NULL!	0	0	0	#NULL!	0	0	0	0	#NULL!	0	0	0	0	#NULL!	0	0	0
4098080	859440	2008-12-23 12:16:00	2008-12-24 12:30:00	1.00972	A303	NEF	0	0	2	62.6	1	3	230	230	25.07	2	0	0	0		0	0	0		0	0	0	#NULL!	0	0	0	#NULL!	0	0	0	#NULL!	0	0	0	0	#NULL!	0	0	0	0	#NULL!	0	0	0
4098597	720534	2007-05-10 12:45:00	2007-06-12 17:00:00	33.1771	A303	NEF	0	0	3	71.9	2	4	419	419	12.2	2	0	0	0		0	0	0		0	0	0	#NULL!	0	0	0	#NULL!	0	0	0	#NULL!	0	0	0	0	#NULL!	0	0	0	0	#NULL!	0	0	0
4108441	960641	2009-12-13 14:00:00	2009-12-18 12:00:00	4.91667	B310	CAR	0	1	2	68	2	4	108	108	43.76	1	0	1	0		0	0	0		0	0	0	#NULL!	0	0	0	#NULL!	0	0	0	#NULL!	0	0	0	0	#NULL!	0	0	0	0	#NULL!	0	0	0
4111805	840059	2008-09-05 11:00:00	2008-09-12 14:00:00	7.125	A303	NEF	0	0	1	72.9	2	4	162	162	36.42	1	0	0	0		0	0	0		0	0	0	#NULL!	0	0	0	#NULL!	0	0	0	#NULL!	0	0	0	0	#NULL!	0	0	0	0	#NULL!	0	0	0
4115121	842800	2008-09-19 17:10:00	2008-10-08 11:00:00	18.7431	D380	NEC	1	1	1	75.3	2	4	104	104	44.77	1	1	0	0		0	0	0		0	0	0	#NULL!	0	0	0	#NULL!	0	0	0	#NULL!	0	0	0	0	#NULL!	0	0	0	0	#NULL!	0	0	0
4126693	859280	2008-12-22 11:14:00	2008-12-24 14:00:00	2.11528	C302	CGO	1	1	2	57.1	1	3	103	103	47.89	1	2	0	0		0	0	0		0	0	0	#NULL!	0	0	0	#NULL!	0	0	0	#NULL!	0	0	0	0	#NULL!	0	0	0	0	#NULL!	0	0	0
4131307	842912	2008-09-22 11:00:00	2008-09-24 18:00:00	2.29167	B340	LON	0	1	2	58.5	1	3	236	236	18.31	2	0	0	0		0	0	0		0	0	0	#NULL!	0	0	0	#NULL!	0	0	0	#NULL!	0	0	0	0	#NULL!	0	0	0	0	#NULL!	0	0	0
4134961	741425	2007-09-24 18:15:00	2007-10-14 10:00:00	19.6562	B310	CAR	0	0	1	78.5	2	4	342	342	15.15	2	2	0	0		0	0	0		0	0	0	#NULL!	0	0	0	#NULL!	0	0	0	#NULL!	0	0	0	0	#NULL!	0	0	0	0	#NULL!	0	0	0
4135214	753982	2007-12-06 22:35:00	2007-12-28 17:30:00	21.7882	C303	URO	1	0	1	56.9	1	3	132	132	48.51	1	0	0	0		0	0	0		0	0	0	#NULL!	0	0	0	#NULL!	0	0	0	#NULL!	0	0	0	0	#NULL!	0	0	0	0	#NULL!	0	0	0
4137313	840259	2008-09-08 11:00:00	2008-09-10 17:00:00	2.25	A303	NEF	0	1	2	52.6	1	3	173	173	26.77	2	1	0	0		0	0	0		0	0	0	#NULL!	0	0	0	#NULL!	0	0	0	#NULL!	0	0	0	0	#NULL!	0	0	0	0	#NULL!	0	0	0
4140882	1057380	2010-11-10 07:00:00	2010-11-15 11:00:00	5.16667	C303	URO	1	1	2	43.5	1	2	105	105	49.5	1	2	1	0		0	0	0		0	0	0	#NULL!	0	0	0	#NULL!	0	0	0	#NULL!	0	0	0	0	#NULL!	0	0	0	0	#NULL!	0	0	0
4157454	855740	2008-12-03 09:30:00	2008-12-17 15:00:00	14.2292	B310	CAR	0	0	1	83.8	3	5	201	201	27.6	2	0	0	0		0	0	0		0	0	0	#NULL!	0	0	0	#NULL!	0	0	0	#NULL!	0	0	0	0	#NULL!	0	0	0	0	#NULL!	0	0	0
4167950	1003999	2010-01-25 11:00:00	2010-02-04 16:00:00	10.2083	A307	REU	0	0	1	58.2	1	3	170	170	36.06	1	2	1	0		0	0	0		0	0	0	#NULL!	0	0	0	#NULL!	0	0	0	#NULL!	0	0	0	0	#NULL!	0	0	0	0	#NULL!	0	0	0
4171187	742569	2007-10-02 10:00:00	2007-10-23 20:00:00	21.4167	A320	DER	0	1	1	63.8	1	3	116	116	40.82	1	8	0	0		0	0	0		0	0	0	#NULL!	0	0	0	#NULL!	0	0	0	#NULL!	0	0	0	0	#NULL!	0	0	0	0	#NULL!	0	0	0
4180423	841038	2008-09-11 10:00:00	2008-09-26 11:34:00	15.0653	A300	HAE	0	1	1	60.3	1	3	158	158	28.91	2	0	0	0		0	0	0		0	0	0	#NULL!	0	0	1	10	0	0	0	#NULL!	0	0	0	0	#NULL!	0	0	0	0	#NULL!	0	0	0
4180561	3000305	2010-12-22 09:30:00	2010-12-24 15:00:00	2.22917	B310	CAR	0	0	2	56.5	1	3	134	134	47.74	1	2	1	0		0	0	0		0	0	0	#NULL!	0	0	0	#NULL!	0	0	1	200	1	0	0	0	#NULL!	0	0	0	0	#NULL!	0	0	0
4181273	1104039	2011-01-21 16:38:00	2011-01-25 13:00:00	3.84861	C301	ORT	1	1	2	64.1	1	3	110	110	43.36	1	4	1	0		0	0	0		0	0	0	#NULL!	0	0	0	#NULL!	0	0	0	#NULL!	0	0	0	0	#NULL!	0	0	0	0	#NULL!	0	0	0
4184444	912816	2009-03-16 10:30:00	2009-03-18 12:00:00	2.0625	G301	OOG	1	1	2	73.2	2	4	95	95	49.99	1	2	0	0		0	0	0		0	0	0	#NULL!	0	0	0	#NULL!	0	0	0	#NULL!	0	0	0	0	#NULL!	0	0	0	1	999	0	0	1
4196194	901271	2009-01-09 01:12:00	2009-01-15 13:30:00	6.5125	B340	LON	0	1	2	90.3	3	5	115	115	38.42	1	3	0	0		0	0	0		0	0	0	#NULL!	0	0	1	999	0	0	1	100	1	0	0	0	#NULL!	0	0	0	0	#NULL!	0	0	0
4221818	747980	2007-11-01 12:00:00	2007-11-07 14:30:00	6.10417	A395	GER	0	1	2	84.2	3	5	93	93	49.79	1	1	0	0		0	0	0		0	0	0	#NULL!	0	0	0	#NULL!	0	0	0	#NULL!	0	0	0	0	#NULL!	0	0	0	1	999	0	0	0
4223523	857558	2008-12-12 07:00:00	2008-12-16 12:00:00	4.20833	C303	VAT	1	1	2	74.6	2	4	106	106	43.88	1	1	0	0		0	0	0		0	0	0	#NULL!	0	0	0	#NULL!	0	0	0	#NULL!	0	0	0	0	#NULL!	0	0	0	0	#NULL!	0	0	0
4251784	937846	2009-08-11 10:00:00	2009-08-19 12:30:00	8.10417	B330	CAC	1	0	1	81.4	3	5	140	140	42.15	1	1	1	0		0	0	0		0	0	0	#NULL!	0	0	0	#NULL!	0	0	0	#NULL!	0	0	0	0	#NULL!	0	0	0	0	#NULL!	0	0	0
4265950	917885	2009-04-10 14:22:00	2009-04-12 16:00:00	2.06806	A302	AGI	0	1	2	71.5	2	4	121	121	37.99	1	0	1	0		0	0	0		0	0	0	#NULL!	0	0	0	#NULL!	0	0	0	#NULL!	0	0	0	0	#NULL!	0	0	0	0	#NULL!	0	0	0
4269492	923522	2009-05-15 02:12:00	2009-05-16 14:00:00	1.49167	B410	CAR	0	1	2	80.3	3	5	108	108	42.31	1	0	1	0		0	0	0		0	0	0	#NULL!	0	0	0	#NULL!	0	0	0	#NULL!	0	0	0	0	#NULL!	0	0	0	0	#NULL!	0	0	0
4272410	1026488	2010-05-28 09:30:00	2010-05-29 11:00:00	1.0625	B310	CAR	0	1	2	74	2	4	105	105	44.44	1	1	1	0		0	0	0		0	0	0	#NULL!	0	0	0	#NULL!	0	0	0	#NULL!	0	0	0	0	#NULL!	0	0	0	0	#NULL!	0	0	0
4279705	817057	2008-04-14 10:30:00	2008-05-13 10:15:00	28.9896	A395	GER	0	1	1	94.9	3	5	94	94	48	1	6	0	0		0	0	0		0	0	0	#NULL!	0	0	0	#NULL!	0	0	0	#NULL!	0	0	0	0	#NULL!	0	0	0	0	#NULL!	0	0	0
4289185	733336	2007-08-01 06:55:00	2007-08-06 11:00:00	5.17014	C303	ORT	1	1	2	88.9	3	5	104	104	43.29	1	5	0	0		0	0	0		0	0	0	#NULL!	0	0	1	999	0	0	0	#NULL!	0	0	0	0	#NULL!	0	0	0	0	#NULL!	0	0	0
4300867	1023076	2010-05-06 12:32:00	2010-05-08 14:00:00	2.06111	D360	NER	0	1	2	95.9	3	5	170	170	24.18	2	0	1	0		0	0	0		0	0	0	#NULL!	0	0	0	#NULL!	0	0	0	#NULL!	0	0	0	0	#NULL!	0	0	0	0	#NULL!	0	0	0
4303014	911258	2009-03-03 07:45:00	2009-03-23 14:00:00	20.2604	C301	ORT	1	1	1	88.3	3	5	145	145	29.54	2	1	0	0		0	0	0		0	0	0	#NULL!	0	0	1	10	1	1	0	#NULL!	0	0	0	0	#NULL!	0	0	0	0	#NULL!	0	0	0
4304768	813345	2008-03-25 09:30:00	2008-03-31 16:30:00	6.29167	B330	CAC	1	1	2	76.2	2	4	95	95	49.58	1	0	0	0		0	0	0		0	0	0	#NULL!	0	0	0	#NULL!	0	0	0	#NULL!	0	0	0	0	#NULL!	0	0	0	0	#NULL!	0	0	0
4307234	858812	2008-12-19 10:45:00	2009-01-15 15:00:00	27.1771	B330	CAC	1	0	1	47	1	2	148	148	44.19	1	0	0	0		0	0	0		0	0	0	#NULL!	0	0	1	999	0	0	0	#NULL!	0	0	0	0	#NULL!	0	0	0	0	#NULL!	0	0	0
4308130	960087	2009-12-09 10:00:00	2009-12-24 17:00:00	15.2917	B310	CAR	0	0	1	63.3	1	3	179	179	33.4	1	1	1	0		0	0	0		0	0	0	#NULL!	0	0	0	#NULL!	0	0	1	200	1	0	0	0	#NULL!	0	0	0	0	#NULL!	0	0	0
4308185	1044580	2010-09-07 11:00:00	2010-09-10 13:00:00	3.08333	E310	KNO	1	0	2	78.8	2	4	155	155	37.72	1	3	1	0		0	0	0		0	0	0	#NULL!	0	0	0	#NULL!	0	0	0	#NULL!	0	0	0	0	#NULL!	0	0	0	0	#NULL!	0	0	0
4308244	943064	2009-09-10 10:30:00	2009-09-12 13:00:00	2.10417	G301	OOG	1	1	2	76.6	2	4	108	108	42.71	1	2	1	0		0	0	0		0	0	0	#NULL!	0	0	0	#NULL!	0	0	0	#NULL!	0	0	0	0	#NULL!	0	0	0	0	#NULL!	0	0	0
4308666	943879	2009-09-11 13:46:00	2009-09-22 11:30:00	10.9056	A302	INT	0	0	1	83	3	5	132	132	44.93	1	4	1	0		0	0	0		0	0	0	#NULL!	0	0	0	#NULL!	0	0	0	#NULL!	0	0	0	0	#NULL!	0	0	0	0	#NULL!	0	0	0
4310168	918511	2009-04-16 10:19:00	2009-05-07 09:45:00	20.9764	C303	VAT	1	0	1	70.1	2	4	135	135	45.31	1	17	1	0		0	0	0		0	0	0	#NULL!	0	0	0	#NULL!	0	0	0	#NULL!	0	0	0	0	#NULL!	0	0	0	0	#NULL!	0	0	0
4311495	654453	2006-12-31 14:47:00	2007-01-05 19:00:00	5.17569	A304	GAS	0	1	2	72.3	2	4	109	109	42.76	1	0	0	0		0	0	0		0	0	0	#NULL!	0	0	0	#NULL!	0	0	0	#NULL!	0	0	0	0	#NULL!	0	0	0	0	#NULL!	0	0	0
4315449	833068	2008-07-21 13:30:00	2008-07-24 14:15:00	3.03125	C303	VAT	1	0	2	67.7	2	4	161	161	37.24	1	0	0	0		0	0	0		0	0	0	#NULL!	0	0	0	#NULL!	0	0	0	#NULL!	0	0	0	0	#NULL!	0	0	0	0	#NULL!	0	0	0
4316135	925141	2009-05-25 13:08:00	2009-05-28 13:00:00	2.99444	B340	LON	0	1	2	72.4	2	4	127	127	35.84	1	0	1	0		0	0	0		0	0	0	#NULL!	0	0	0	#NULL!	0	0	0	#NULL!	0	0	0	0	#NULL!	0	0	0	0	#NULL!	0	0	0
4320246	754843	2007-12-13 11:00:00	2007-12-21 14:00:00	8.125	D320	NEC	1	1	1	75.7	2	4	96	96	49.05	1	8	0	0		0	0	0		0	0	0	#NULL!	0	0	0	#NULL!	0	0	0	#NULL!	0	0	0	0	#NULL!	0	0	0	0	#NULL!	0	0	0
4322873	745811	2007-10-21 11:00:00	2007-10-30 10:43:00	8.98819	B330	CAC	1	0	1	71.4	2	4	133	133	45.92	1	2	0	0		0	0	0		0	0	0	#NULL!	0	0	0	#NULL!	0	0	0	#NULL!	0	0	0	0	#NULL!	0	0	0	0	#NULL!	0	0	0
4323556	748122	2007-11-05 09:30:00	2007-11-12 13:00:00	7.14583	B310	CAR	0	0	1	66.1	2	4	198	198	29.47	2	2	0	0		0	0	0		0	0	0	#NULL!	0	0	0	#NULL!	0	0	0	#NULL!	0	0	0	0	#NULL!	0	0	0	0	#NULL!	0	0	0
4323849	1017902	2010-04-08 12:50:00	2010-04-12 15:00:00	4.09028	C303	VAT	1	0	2	79.1	2	4	161	161	36.08	1	3	1	0		0	0	0		0	0	0	#NULL!	0	0	0	#NULL!	0	0	0	#NULL!	0	0	0	0	#NULL!	0	0	0	0	#NULL!	0	0	0
4325032	1064386	2010-12-14 11:20:00	2010-12-20 14:00:00	6.11111	C303	URO	1	0	2	71.5	2	4	191	191	30.23	1	1	1	0		0	0	0		0	0	0	#NULL!	0	0	0	#NULL!	0	0	0	#NULL!	0	0	0	0	#NULL!	0	0	0	0	#NULL!	0	0	0
4329794	721741	2007-05-18 10:30:00	2007-05-21 15:00:00	3.1875	B340	LON	0	1	2	26.6	1	1	133	133	41.64	1	3	0	0		0	0	0		0	0	0	#NULL!	0	0	0	#NULL!	0	0	0	#NULL!	0	0	0	0	#NULL!	0	0	0	0	#NULL!	0	0	0
4330701	942913	2009-09-08 07:32:00	2009-09-27 12:00:00	19.1861	C303	URO	1	0	1	86.7	3	5	277	277	18.93	2	1	1	0		0	0	0		0	0	0	#NULL!	0	0	0	#NULL!	0	0	0	#NULL!	0	0	0	0	#NULL!	0	0	0	0	#NULL!	0	0	0
4332852	716370	2007-04-13 04:56:00	2007-04-18 22:00:00	5.71111	A302	INT	0	1	2	68.3	2	4	97	97	49.49	1	0	0	0		0	0	0		0	0	0	#NULL!	0	0	0	#NULL!	0	0	0	#NULL!	0	0	0	0	#NULL!	0	0	0	0	#NULL!	0	0	0
4335035	912911	2009-03-16 10:00:00	2009-04-13 12:00:00	28.0833	B330	CAR	0	1	1	88.9	3	5	109	109	41	1	1	1	0		0	0	0		0	0	0	#NULL!	0	0	1	999	0	0	0	#NULL!	0	0	0	0	#NULL!	0	0	0	0	#NULL!	0	0	0
4335454	725604	2007-06-13 12:45:00	2007-06-22 14:00:00	9.05208	B330	CAC	1	0	1	80.3	3	5	166	166	34.72	1	1	0	0		0	0	0		0	0	0	#NULL!	0	0	0	#NULL!	0	0	0	#NULL!	0	0	0	0	#NULL!	0	0	0	0	#NULL!	0	0	0
4339543	929497	2009-06-19 11:00:00	2009-06-25 12:00:00	6.04167	E310	KNO	1	1	2	79.8	2	4	95	95	49.12	1	0	1	0		0	0	0		0	0	0	#NULL!	0	0	0	#NULL!	0	0	0	#NULL!	0	0	0	0	#NULL!	0	0	0	0	#NULL!	0	0	0
4346260	906237	2009-02-05 13:31:00	2009-02-18 16:30:00	13.1243	A307	REU	0	0	1	66.6	2	4	174	174	34.16	1	3	0	0		0	0	0		0	0	0	#NULL!	0	0	1	999	0	0	1	100	1	0	0	0	#NULL!	0	0	0	0	#NULL!	0	0	0
4355011	729909	2007-07-09 13:25:00	2007-07-20 11:00:00	10.8993	A302	HAE	0	1	1	57.1	1	3	202	202	22.01	2	1	0	0		0	0	0		0	0	0	#NULL!	0	0	0	#NULL!	0	0	1	300	1	0	1	0	#NULL!	0	0	0	0	#NULL!	0	0	0
4355058	1012019	2010-03-06 07:29:00	2010-03-12 16:00:00	6.35486	A303	NEF	0	1	2	52.1	1	3	179	179	25.78	2	0	1	0		0	0	0		0	0	0	#NULL!	0	0	0	#NULL!	0	0	0	#NULL!	0	0	0	0	#NULL!	0	0	0	0	#NULL!	0	0	0
4355120	725452	2007-06-12 11:00:00	2007-06-14 10:00:00	1.95833	D320	NEC	1	0	2	57.9	1	3	147	147	42.69	1	2	0	0		0	0	0		0	0	0	#NULL!	0	0	0	#NULL!	0	0	0	#NULL!	0	0	0	0	#NULL!	0	0	0	0	#NULL!	0	0	0
4356112	739033	2007-09-09 10:00:00	2007-09-10 11:00:00	1.04167	E330	MND	1	0	2	73.4	2	4	133	133	45.66	1	1	0	0		0	0	0		0	0	0	#NULL!	0	0	0	#NULL!	0	0	1	200	1	0	0	0	#NULL!	0	0	0	0	#NULL!	0	0	0
4356780	834294	2008-07-29 09:30:00	2008-08-02 12:00:00	4.10417	B310	CAR	0	1	2	69.7	2	4	120	120	38.56	1	4	0	0		0	0	0		0	0	0	#NULL!	0	0	0	#NULL!	0	0	0	#NULL!	0	0	0	0	#NULL!	0	0	0	0	#NULL!	0	0	0
4359491	1048801	2010-09-28 10:30:00	2010-12-10 13:00:00	73.1042	A303	NEF	0	0	3	73.8	2	4	199	199	28.65	2	0	1	0		0	0	0		0	0	0	#NULL!	0	0	0	#NULL!	0	0	0	#NULL!	0	0	0	0	#NULL!	0	0	0	0	#NULL!	0	0	0
4361582	836491	2008-08-13 20:30:00	2008-08-28 15:30:00	14.7917	C303	VAT	1	0	1	69.2	2	4	158	158	37.88	1	0	0	0		0	0	0		0	0	0	#NULL!	0	0	0	#NULL!	0	0	0	#NULL!	0	0	0	0	#NULL!	0	0	0	0	#NULL!	0	0	0
4362937	808436	2008-02-20 00:50:00	2008-03-06 10:30:00	15.4028	C301	ORT	1	1	1	85.2	3	5	122	122	36.32	1	3	0	0		0	0	0		0	0	0	#NULL!	0	0	0	#NULL!	0	0	0	#NULL!	0	0	0	0	#NULL!	0	0	0	0	#NULL!	0	0	0
4364940	756754	2007-12-24 14:00:00	2007-12-25 16:30:00	1.10417	B410	CAR	0	0	2	75.4	2	4	178	178	32.45	1	0	0	0		0	0	0		0	0	0	#NULL!	0	0	0	#NULL!	0	0	0	#NULL!	0	0	0	0	#NULL!	0	0	0	0	#NULL!	0	0	0
4365102	1127500	2011-05-23 10:24:00	2011-05-27 14:30:00	4.17083	C303	URO	1	1	2	69.7	2	4	104	104	45.48	1	2	1	0		0	0	0		0	0	0	#NULL!	0	0	0	#NULL!	0	0	0	#NULL!	0	0	0	0	#NULL!	0	0	0	0	#NULL!	0	0	0
4366477	811368	2008-03-09 11:00:00	2008-03-14 14:00:00	5.125	B330	CAC	1	1	2	70.7	2	4	150	150	29.72	2	0	0	0		0	0	0		0	0	0	#NULL!	0	0	0	#NULL!	0	0	0	#NULL!	0	0	0	0	#NULL!	0	0	0	0	#NULL!	0	0	0
4366989	809457	2008-02-26 15:00:00	2008-02-29 16:00:00	3.04167	D340	NER	0	1	2	80.5	3	5	125	125	35.72	1	2	0	0		0	0	0		0	0	0	#NULL!	0	0	0	#NULL!	0	0	0	#NULL!	0	0	0	0	#NULL!	0	0	0	0	#NULL!	0	0	1
4368323	1023393	2010-05-08 21:19:00	2010-05-13 12:00:00	4.61181	G301	URO	1	1	2	76.5	2	4	96	96	48.95	1	3	1	0		0	0	0		0	0	0	#NULL!	0	0	0	#NULL!	0	0	0	#NULL!	0	0	0	0	#NULL!	0	0	0	0	#NULL!	0	0	0
4372944	731055	2007-07-17 11:00:00	2007-07-21 11:00:00	4	D320	NEC	1	0	2	68	2	4	181	181	32.5	1	4	0	0		0	0	0		0	0	0	#NULL!	0	0	0	#NULL!	0	0	0	#NULL!	0	0	0	0	#NULL!	0	0	0	0	#NULL!	0	0	0
4373054	818643	2008-04-21 17:04:00	2008-04-25 13:30:00	3.85139	A320	NEF	0	1	2	49	1	2	179	179	26.11	2	0	0	0		0	0	0		0	0	0	#NULL!	0	0	0	#NULL!	0	0	0	#NULL!	0	0	0	0	#NULL!	0	0	0	0	#NULL!	0	0	0
4373450	700049	2007-01-01 23:00:00	2007-01-09 11:30:00	7.52083	A303	NEF	0	1	1	66.6	2	4	198	198	21.83	2	0	0	0		0	0	0		0	0	0	#NULL!	0	0	0	#NULL!	0	0	0	#NULL!	0	0	0	0	#NULL!	0	0	0	0	#NULL!	0	0	1
4377629	706559	2007-02-12 10:00:00	2007-02-18 19:00:00	6.375	A308	ONC	0	1	2	55.3	1	3	142	142	33.28	1	0	0	0		0	0	0		0	0	0	#NULL!	0	0	0	#NULL!	0	0	0	#NULL!	0	0	0	0	#NULL!	0	0	0	0	#NULL!	0	0	0
4379267	920182	2009-04-27 09:00:00	2009-05-08 11:00:00	11.0833	B330	CAC	1	0	1	75.1	2	4	129	129	47.08	1	2	1	0		0	0	0		0	0	0	#NULL!	0	0	0	#NULL!	0	0	0	#NULL!	0	0	0	0	#NULL!	0	0	0	0	#NULL!	0	0	0
4380743	732559	2007-07-27 11:00:00	2007-07-31 11:43:00	4.02986	A300	HAE	0	1	2	53	1	3	266	266	16.27	2	1	0	0		0	0	0		0	0	0	#NULL!	0	0	0	#NULL!	0	0	0	#NULL!	0	0	0	0	#NULL!	0	0	0	0	#NULL!	0	0	0
4381711	1033684	2010-07-03 12:31:00	2010-07-07 13:30:00	4.04097	A307	REU	0	1	2	42.5	1	2	112	112	46.16	1	0	1	0		0	0	0		0	0	0	#NULL!	0	0	1	999	0	0	0	#NULL!	0	0	0	0	#NULL!	0	0	0	0	#NULL!	0	0	0
4383505	820189	2008-05-01 12:00:00	2008-05-08 10:45:00	6.94792	A395	GER	0	1	2	86.7	3	5	109	109	41.21	1	3	0	0		0	0	0		0	0	0	#NULL!	0	0	1	999	0	0	0	#NULL!	0	0	0	0	#NULL!	0	0	0	1	999	0	0	0
4386128	1032280	2010-06-28 07:00:00	2010-07-13 11:15:00	15.1771	C303	URO	1	0	1	67.9	2	4	134	134	45.99	1	1	1	0		0	0	0		0	0	0	#NULL!	0	0	1	999	0	0	0	#NULL!	0	0	0	0	#NULL!	0	0	0	0	#NULL!	0	0	0
4388772	742899	2007-10-03 04:34:00	2007-10-10 20:00:00	7.64306	B310	CAR	0	0	1	82	3	5	194	194	28.88	2	2	0	0		0	0	0		0	0	0	#NULL!	0	0	0	#NULL!	0	0	0	#NULL!	0	0	0	0	#NULL!	0	0	0	0	#NULL!	0	0	0
4391692	754211	2007-12-10 11:00:00	2007-12-17 10:10:00	6.96528	B330	CAC	1	1	2	60.1	1	3	155	155	29.57	2	1	0	0		0	0	0		0	0	0	#NULL!	0	0	0	#NULL!	0	0	0	#NULL!	0	0	0	0	#NULL!	0	0	0	0	#NULL!	0	0	0
4393903	756007	2007-12-19 14:30:00	2007-12-24 13:00:00	4.9375	C303	VAT	1	1	2	73.4	2	4	150	150	29.49	2	0	0	0		0	0	0		0	0	0	#NULL!	0	0	1	10	0	0	0	#NULL!	0	0	0	0	#NULL!	0	0	0	0	#NULL!	0	0	0
4394286	829217	2008-06-26 12:13:00	2008-06-30 14:30:00	4.09514	A303	NEF	0	0	2	27.9	1	1	198	198	35.11	1	0	0	0		0	0	0		0	0	0	#NULL!	0	0	1	999	0	0	0	#NULL!	0	0	0	0	#NULL!	0	0	0	0	#NULL!	0	0	0
4394703	743369	2007-10-05 09:37:00	2007-10-10 14:30:00	5.20347	D320	NEC	1	1	2	77.6	2	4	102	102	45.51	1	5	0	0		0	0	0		0	0	0	#NULL!	0	0	0	#NULL!	0	0	0	#NULL!	0	0	0	0	#NULL!	0	0	0	0	#NULL!	0	0	0
4397784	814002	2008-03-26 10:00:00	2008-04-01 14:03:00	6.16875	B330	CAC	1	0	2	71.7	2	4	161	161	36.8	1	0	0	0		0	0	0		0	0	0	#NULL!	0	0	0	#NULL!	0	0	0	#NULL!	0	0	0	0	#NULL!	0	0	0	0	#NULL!	0	0	0
4398728	754242	2007-12-10 09:00:00	2007-12-13 18:00:00	3.375	B310	CAR	0	0	2	77.3	2	4	143	143	41.56	1	3	0	0		0	0	0		0	0	0	#NULL!	0	0	0	#NULL!	0	0	1	100	1	0	0	0	#NULL!	0	0	0	0	#NULL!	0	0	0
4398750	1032374	2010-06-25 16:38:00	2010-07-05 10:30:00	9.74444	A300	HAE	0	1	1	47.7	1	2	123	123	40.47	1	0	1	0		0	0	0		0	0	0	#NULL!	0	0	1	999	0	0	0	#NULL!	0	0	0	0	#NULL!	0	0	0	0	#NULL!	0	0	0
4399490	853180	2008-11-19 11:00:00	2008-12-05 12:30:00	16.0625	B340	LON	0	0	1	49.1	1	2	133	133	49.55	1	3	0	0		0	0	0		0	0	0	#NULL!	0	0	0	#NULL!	0	0	0	#NULL!	0	0	0	0	#NULL!	0	0	0	0	#NULL!	0	0	0
4409595	951370	2009-10-24 00:45:00	2009-11-06 12:00:00	13.4688	A303	NEF	0	0	1	22.5	1	1	285	285	24.09	2	0	1	0		0	0	0		0	0	0	#NULL!	0	0	0	#NULL!	0	0	0	#NULL!	0	0	0	0	#NULL!	0	0	0	0	#NULL!	0	0	0
4410793	708432	2007-02-21 14:00:00	2007-02-22 19:00:00	1.20833	B410	CAR	0	0	2	68.6	2	4	145	145	41.9	1	1	0	0		0	0	0		0	0	0	#NULL!	0	0	0	#NULL!	0	0	1	100	1	0	0	0	#NULL!	0	0	0	0	#NULL!	0	0	0
4420580	910345	2009-02-27 12:00:00	2009-03-07 16:00:00	8.16667	C303	VAT	1	0	1	70.8	2	4	135	135	45.21	1	2	0	0		0	0	0		0	0	0	#NULL!	0	0	0	#NULL!	0	0	0	#NULL!	0	0	0	0	#NULL!	0	0	0	0	#NULL!	0	0	0
4431466	735071	2007-08-14 09:30:00	2007-09-19 19:00:00	36.3958	B310	CAR	0	0	3	67.7	2	4	181	181	32.53	1	2	0	0		0	0	0		0	0	0	#NULL!	0	0	0	#NULL!	0	0	0	#NULL!	0	0	0	0	#NULL!	0	0	0	0	#NULL!	0	0	0
4433740	928396	2009-06-15 07:00:00	2009-08-07 17:30:00	53.4375	C303	VAT	1	0	3	61.2	1	3	499	499	10.3	2	0	1	0		0	0	0		0	0	0	#NULL!	0	0	0	#NULL!	0	0	0	#NULL!	0	0	0	0	#NULL!	0	0	0	0	#NULL!	0	0	0
4434659	1048513	2010-09-25 08:22:00	2010-09-27 12:15:00	2.16181	A308	ONC	0	1	2	78.1	2	4	106	106	43.47	1	0	1	0		0	0	0		0	0	0	#NULL!	0	0	0	#NULL!	0	0	0	#NULL!	0	0	0	0	#NULL!	0	0	0	0	#NULL!	0	0	0
4438759	718054	2007-04-23 15:33:00	2007-04-28 13:30:00	4.91458	A303	NEF	0	1	2	60.3	1	3	268	268	15.71	2	0	0	0		0	0	0		0	0	0	#NULL!	0	0	0	#NULL!	0	0	0	#NULL!	0	0	0	0	#NULL!	0	0	0	0	#NULL!	0	0	0
4444327	932621	2009-07-06 18:31:00	2009-09-10 10:00:00	65.6451	C303	VAT	1	1	3	64.8	1	3	266	266	15.62	2	3	1	0		0	0	0		0	0	0	#NULL!	0	0	0	#NULL!	0	0	0	#NULL!	0	0	0	0	#NULL!	0	0	0	0	#NULL!	0	0	0
4456270	809632	2008-02-27 16:00:00	2008-03-20 15:00:00	21.9583	B310	CAR	0	0	1	43.8	1	2	136	136	49.42	1	13	0	0		0	0	0		0	0	0	#NULL!	0	0	0	#NULL!	0	0	0	#NULL!	0	0	0	0	#NULL!	0	0	0	0	#NULL!	0	0	1
4457356	835168	2008-08-01 16:07:00	2008-08-07 11:00:00	5.78681	A302	AGI	0	1	2	73.3	2	4	194	194	21.92	2	1	0	0		0	0	0		0	0	0	#NULL!	0	0	0	#NULL!	0	0	0	#NULL!	0	0	0	0	#NULL!	0	0	0	0	#NULL!	0	0	0
4460039	1026938	2010-05-28 13:57:00	2010-06-09 15:00:00	12.0438	D360	NER	0	1	1	38.1	1	2	131	131	39.39	1	2	1	0		0	0	0		0	0	0	#NULL!	0	0	0	#NULL!	0	0	0	#NULL!	0	0	0	0	#NULL!	0	0	0	0	#NULL!	0	0	0
4462735	1057474	2010-11-10 11:00:00	2010-12-06 11:30:00	26.0208	B330	CAC	1	1	1	71.1	2	4	318	318	12.47	2	0	1	0		0	0	0		0	0	0	#NULL!	0	0	0	#NULL!	0	0	1	100	1	0	0	0	#NULL!	0	0	0	0	#NULL!	0	0	0
4469119	755389	2007-12-17 09:00:00	2007-12-21 18:00:00	4.375	B310	CAR	0	0	2	60.9	1	3	250	250	22.9	2	3	0	0		0	0	0		0	0	0	#NULL!	0	0	0	#NULL!	0	0	1	100	1	0	0	0	#NULL!	0	0	0	0	#NULL!	0	0	0
4471193	756315	2007-12-21 09:00:00	2007-12-31 12:00:00	10.125	C303	URO	1	1	1	53.1	1	3	131	131	36.82	1	4	0	0		0	0	0		0	0	0	#NULL!	0	0	0	#NULL!	0	0	0	#NULL!	0	0	0	0	#NULL!	0	0	0	0	#NULL!	0	0	1
4472584	852567	2008-11-17 11:00:00	2008-11-19 19:00:00	2.33333	D350	NEC	1	0	2	49.3	1	2	146	146	44.46	1	2	0	0		0	0	0		0	0	0	#NULL!	0	0	0	#NULL!	0	0	0	#NULL!	0	0	0	0	#NULL!	0	0	0	0	#NULL!	0	0	0
4477100	943146	2009-09-10 10:01:00	2009-09-14 15:00:00	4.20764	D380	NEC	1	0	2	67.4	2	4	131	131	47.28	1	3	1	0		0	0	0		0	0	0	#NULL!	0	0	0	#NULL!	0	0	0	#NULL!	0	0	0	0	#NULL!	0	0	0	1	999	0	0	0
4477572	705455	2007-02-05 11:00:00	2007-02-16 18:30:00	11.3125	A307	REU	0	1	1	67	2	4	125	125	37.08	1	10	0	0		0	0	0		0	0	0	#NULL!	0	0	0	#NULL!	0	0	0	#NULL!	0	0	0	0	#NULL!	0	0	0	1	999	0	0	0
4491999	800160	2008-01-02 17:46:00	2008-02-14 09:30:00	42.6556	C301	CTR	1	1	3	92.7	3	5	105	105	42.45	1	1	0	0		0	0	0		0	0	0	#NULL!	0	0	1	999	0	0	0	#NULL!	0	0	0	0	#NULL!	0	0	0	0	#NULL!	0	0	0
4496264	1027074	2010-05-31 07:44:00	2010-06-09 14:00:00	9.26111	A307	REU	0	1	1	68.1	2	4	131	131	35.01	1	3	1	0		0	0	0		0	0	0	#NULL!	0	0	0	#NULL!	0	0	0	#NULL!	0	0	0	0	#NULL!	0	0	0	0	#NULL!	0	0	0
4512926	1064322	2010-12-14 11:00:00	2010-12-21 15:00:00	7.16667	A303	NEF	0	0	1	60.4	1	3	130	130	48.78	1	1	1	0		0	0	0		0	0	0	#NULL!	0	0	0	#NULL!	0	0	0	#NULL!	0	0	0	0	#NULL!	0	0	0	0	#NULL!	0	0	0
4513524	1044343	2010-09-06 08:45:00	2010-09-15 12:00:00	9.13542	B310	CAR	0	0	1	67.1	2	4	132	132	46.91	1	6	1	0		0	0	0		0	0	0	#NULL!	0	0	0	#NULL!	0	0	0	#NULL!	0	0	0	0	#NULL!	0	0	0	1	999	0	0	0
4515291	1061966	2010-12-02 12:34:00	2010-12-13 16:00:00	11.1431	A304	GAS	0	1	1	74.7	2	4	120	120	38.02	1	0	1	0		0	0	0		0	0	0	#NULL!	0	0	0	#NULL!	0	0	0	#NULL!	0	0	0	0	#NULL!	0	0	0	0	#NULL!	0	0	0
4515608	1045171	2010-09-08 17:00:00	2010-09-27 11:00:00	18.75	B310	CAR	0	1	1	43.9	1	2	108	108	47.83	1	0	1	0		0	0	0		0	0	0	#NULL!	0	0	0	#NULL!	0	0	0	#NULL!	0	0	0	0	#NULL!	0	0	0	0	#NULL!	0	0	0
4517209	1049019	2010-09-29 11:00:00	2010-10-03 12:00:00	4.04167	A303	NEF	0	1	2	46.5	1	2	114	114	44.41	1	0	1	0		0	0	0		0	0	0	#NULL!	0	0	0	#NULL!	0	0	0	#NULL!	0	0	0	0	#NULL!	0	0	0	0	#NULL!	0	0	0
4531489	1035973	2010-07-17 21:50:00	2010-07-21 14:30:00	3.69444	A303	NEF	0	0	2	55	1	3	282	282	20.34	2	0	1	0		0	0	0		0	0	0	#NULL!	0	0	1	10	1	1	0	#NULL!	0	0	0	0	#NULL!	0	0	0	0	#NULL!	0	0	0
4531803	1127143	2011-05-22 14:00:00	2011-05-28 14:00:00	6	B330	CAC	1	0	2	73.1	2	4	189	189	30.47	1	1	1	0		0	0	0		0	0	0	#NULL!	0	0	0	#NULL!	0	0	0	#NULL!	0	0	0	0	#NULL!	0	0	0	0	#NULL!	0	0	0
4538095	1129688	2011-06-03 16:30:00	2011-06-07 14:00:00	3.89583	A320	ONC	0	0	2	68.7	2	4	130	130	47.52	1	1	1	0		0	0	0		0	0	0	#NULL!	0	0	0	#NULL!	0	0	0	#NULL!	0	0	0	0	#NULL!	0	0	0	0	#NULL!	0	0	0
4540845	1037944	2010-07-29 17:35:00	2010-08-12 12:00:00	13.7674	G301	OOG	1	1	1	82.3	3	5	174	174	24.28	2	3	1	0		0	0	0		0	0	0	#NULL!	0	0	0	#NULL!	0	0	1	100	1	0	0	0	#NULL!	0	0	0	0	#NULL!	0	0	0
4543051	949102	2009-10-13 09:30:00	2009-10-15 11:00:00	2.0625	C303	URO	1	0	2	61.1	1	3	136	136	46.19	1	1	1	0		0	0	0		0	0	0	#NULL!	0	0	0	#NULL!	0	0	0	#NULL!	0	0	0	0	#NULL!	0	0	0	0	#NULL!	0	0	0
4548517	1033785	2010-07-06 10:00:00	2010-07-21 11:15:00	15.0521	B330	CAC	1	1	1	76.9	2	4	122	122	37.08	1	0	1	0		0	0	0		0	0	0	#NULL!	0	0	0	#NULL!	0	0	0	#NULL!	0	0	0	0	#NULL!	0	0	0	0	#NULL!	0	0	0
4548531	1028359	2010-06-06 21:00:00	2010-06-08 15:00:00	1.75	A304	GAS	0	0	2	74.8	2	4	127	127	47.98	1	0	1	0		0	0	0		0	0	0	#NULL!	0	0	0	#NULL!	0	0	1	100	1	0	0	0	#NULL!	0	0	0	0	#NULL!	0	0	0
4548908	1029553	2010-06-11 15:04:00	2010-06-15 17:00:00	4.08056	E310	KNO	1	1	2	81.2	3	5	148	148	29.34	2	3	1	0		0	0	0		0	0	0	#NULL!	0	0	0	#NULL!	0	0	0	#NULL!	0	0	0	0	#NULL!	0	0	0	0	#NULL!	0	0	0
4561028	900409	2009-01-05 00:42:00	2009-01-13 17:00:00	8.67917	C302	CTR	1	0	1	78.4	2	4	127	127	47.52	1	2	0	0		0	0	0		0	0	0	#NULL!	0	0	0	#NULL!	0	0	0	#NULL!	0	0	0	0	#NULL!	0	0	0	0	#NULL!	0	0	0
4570599	1111230	2011-02-28 20:31:00	2011-03-16 14:00:00	15.7285	D350	NEC	1	0	1	69.7	2	4	142	142	42.79	1	1	1	0		0	0	0		0	0	0	#NULL!	0	0	0	#NULL!	0	0	0	#NULL!	0	0	0	0	#NULL!	0	0	0	0	#NULL!	0	0	0
4573263	1106272	2011-02-04 09:30:00	2011-02-09 17:30:00	5.33333	D380	NEC	1	0	2	76	2	4	146	146	40.72	1	3	1	0		0	0	0		0	0	0	#NULL!	0	0	0	#NULL!	0	0	1	300	1	1	0	0	#NULL!	0	0	0	0	#NULL!	0	0	0
4580262	715710	2007-04-09 10:13:00	2007-04-13 11:00:00	4.03264	A303	NEF	0	1	2	59.3	1	3	307	307	13.48	2	2	0	0		0	0	0		0	0	0	#NULL!	0	0	0	#NULL!	0	0	0	#NULL!	0	0	0	0	#NULL!	0	0	0	0	#NULL!	0	0	1
4604069	1018433	2010-04-11 14:56:00	2010-04-21 13:30:00	9.94028	A300	HAE	0	0	1	65.5	2	4	130	130	47.98	1	0	1	0		0	0	0		0	0	0	#NULL!	0	0	0	#NULL!	0	0	0	#NULL!	0	0	0	0	#NULL!	0	0	0	0	#NULL!	0	0	0
4613801	856663	2008-12-07 08:22:00	2008-12-10 18:00:00	3.40139	A302	LON	0	0	2	80	2	5	128	128	46.9	1	0	0	0		0	0	0		0	0	0	#NULL!	0	0	0	#NULL!	0	0	0	#NULL!	0	0	0	0	#NULL!	0	0	0	0	#NULL!	0	0	0
4614212	755681	2007-12-18 11:00:00	2007-12-20 18:00:00	2.29167	E330	MND	1	1	2	74.6	2	4	236	236	17.42	2	0	0	0		0	0	0		0	0	0	#NULL!	0	0	0	#NULL!	0	0	0	#NULL!	0	0	0	0	#NULL!	0	0	0	0	#NULL!	0	0	1
4620303	942608	2009-09-05 21:00:00	2009-09-08 14:00:00	2.70833	C302	CGO	1	1	2	71.8	2	4	122	122	37.6	1	2	1	0		0	0	0		0	0	0	#NULL!	0	0	0	#NULL!	0	0	0	#NULL!	0	0	0	0	#NULL!	0	0	0	0	#NULL!	0	0	0
4621297	915624	2009-03-28 15:00:00	2009-06-28 11:30:00	91.8542	C302	CGO	1	0	3	60.9	1	3	285	285	19.68	2	19	1	0		0	0	0		0	0	0	#NULL!	0	0	0	#NULL!	0	0	1	100	1	0	0	0	#NULL!	0	0	0	0	#NULL!	0	0	0
4621812	750594	2007-11-19 13:40:00	2007-11-22 11:00:00	2.88889	B310	CAR	0	0	2	61.4	1	3	132	132	47.76	1	3	0	0		0	0	0		0	0	0	#NULL!	0	0	0	#NULL!	0	0	0	#NULL!	0	0	0	0	#NULL!	0	0	0	0	#NULL!	0	0	0
4622430	714662	2007-03-30 22:33:00	2007-04-22 13:00:00	22.6021	D310	NER	0	0	1	84.6	3	5	144	144	40.48	1	9	0	0		0	0	0		0	0	0	#NULL!	0	0	0	#NULL!	0	0	0	#NULL!	0	0	0	0	#NULL!	0	0	0	0	#NULL!	0	0	0
4623352	709720	2007-03-02 07:00:00	2007-03-09 15:00:00	7.33333	C303	URO	1	0	1	70.2	2	4	166	166	35.68	1	1	0	0		0	0	0		0	0	0	#NULL!	0	0	0	#NULL!	0	0	0	#NULL!	0	0	0	0	#NULL!	0	0	0	0	#NULL!	0	0	0
4626688	809544	2008-02-28 09:30:00	2008-03-10 14:30:00	11.2083	B310	CAR	0	0	1	66.4	2	4	130	130	47.85	1	0	0	0		0	0	0		0	0	0	#NULL!	0	0	0	#NULL!	0	0	1	200	1	0	0	0	#NULL!	0	0	0	0	#NULL!	0	0	0
4643186	919361	2009-04-20 12:57:00	2009-04-26 14:00:00	6.04375	A302	INT	0	0	2	76.4	2	4	136	136	44.14	1	3	1	0		0	0	0		0	0	0	#NULL!	0	0	0	#NULL!	0	0	0	#NULL!	0	0	0	0	#NULL!	0	0	0	0	#NULL!	0	0	0
4647821	709728	2007-03-01 14:15:00	2007-03-05 16:00:00	4.07292	A308	ONC	0	1	2	61.8	1	3	111	111	43.23	1	0	0	0		0	0	0		0	0	0	#NULL!	0	0	0	#NULL!	0	0	0	#NULL!	0	0	0	0	#NULL!	0	0	0	0	#NULL!	0	0	0
4652899	1035692	2010-07-16 11:00:00	2010-07-20 16:00:00	4.20833	A303	NEF	0	1	2	52.1	1	3	106	106	47.2	1	0	1	0		0	0	0		0	0	0	#NULL!	0	0	0	#NULL!	0	0	0	#NULL!	0	0	0	0	#NULL!	0	0	0	0	#NULL!	0	0	1
4660503	963368	2009-12-28 19:50:00	2009-12-31 14:30:00	2.77778	B340	LON	0	0	2	61.5	1	3	146	146	42.5	1	3	1	0		0	0	0		0	0	0	#NULL!	0	0	0	#NULL!	0	0	0	#NULL!	0	0	0	0	#NULL!	0	0	0	0	#NULL!	0	0	0
4663219	900582	2009-01-06 08:00:00	2009-01-07 15:00:00	1.29167	C301	CTR	1	1	2	58.2	1	3	105	105	46.66	1	1	0	0		0	0	0		0	0	0	#NULL!	0	0	0	#NULL!	0	0	0	#NULL!	0	0	0	0	#NULL!	0	0	0	0	#NULL!	0	0	0
4663915	921047	2009-04-29 20:38:00	2009-05-06 13:10:00	6.68889	A302	INF	0	1	2	87.9	3	5	108	108	41.54	1	2	1	0		0	0	0		0	0	0	#NULL!	0	0	0	#NULL!	0	0	0	#NULL!	0	0	0	0	#NULL!	0	0	0	0	#NULL!	0	0	0
4666035	702109	2007-01-13 12:02:00	2007-01-17 15:30:00	4.14444	A308	AGI	0	1	2	64.1	1	3	123	123	38.12	1	0	0	0		0	0	0		0	0	0	#NULL!	0	0	0	#NULL!	0	0	0	#NULL!	0	0	0	0	#NULL!	0	0	0	0	#NULL!	0	0	0
4667540	713190	2007-03-23 11:00:00	2007-04-03 14:00:00	11.125	A303	NEF	0	1	1	42.4	1	2	328	328	13.37	2	4	0	0		0	0	0		0	0	0	#NULL!	0	0	0	#NULL!	0	0	0	#NULL!	0	0	0	0	#NULL!	0	0	0	0	#NULL!	0	0	0
4669194	848077	2008-10-22 09:30:00	2008-10-31 13:00:00	9.14583	D350	NEC	1	0	1	73.8	2	4	168	168	34.84	1	9	0	0		0	0	0		0	0	0	#NULL!	0	0	0	#NULL!	0	0	0	#NULL!	0	0	0	0	#NULL!	0	0	0	0	#NULL!	0	0	0
4671173	733699	2007-08-03 00:25:00	2007-08-21 16:00:00	18.6493	A303	NEF	0	0	1	52.4	1	3	508	508	10.41	2	0	0	0		0	0	0		0	0	0	#NULL!	0	0	0	#NULL!	0	0	0	#NULL!	0	0	0	0	#NULL!	0	0	0	0	#NULL!	0	0	0
4674735	800308	2008-01-04 07:00:00	2008-01-08 11:00:00	4.16667	C303	URO	1	0	2	54.7	1	3	196	196	30.99	1	1	0	0		0	0	0		0	0	0	#NULL!	0	0	0	#NULL!	0	0	0	#NULL!	0	0	0	0	#NULL!	0	0	0	0	#NULL!	0	0	1
4674826	843255	2008-09-23 15:41:00	2008-09-29 11:00:00	5.80486	C302	ORT	1	1	2	96.1	3	5	110	110	39.94	1	6	0	0		0	0	0		0	0	0	#NULL!	0	0	0	#NULL!	0	0	0	#NULL!	0	0	0	0	#NULL!	0	0	0	0	#NULL!	0	0	0
4676797	724667	2007-06-07 10:00:00	2007-07-06 14:09:00	29.1729	B310	CAR	0	0	1	60.9	1	3	137	137	45.83	1	0	0	0		0	0	0		0	0	0	#NULL!	0	0	0	#NULL!	0	0	0	#NULL!	0	0	0	0	#NULL!	0	0	0	0	#NULL!	0	0	0
4684164	1033093	2010-07-02 11:00:00	2010-07-20 11:00:00	18	A307	REU	0	0	1	82.2	3	5	125	125	47.94	1	6	1	0		0	0	0		0	0	0	#NULL!	0	0	0	#NULL!	0	0	0	#NULL!	0	0	0	0	#NULL!	0	0	0	0	#NULL!	0	0	0
4689124	825092	2008-06-03 10:00:00	2008-06-10 11:44:00	7.07222	B330	CAC	1	0	1	72.2	2	4	156	156	38.11	1	1	0	0		0	0	0		0	0	0	#NULL!	0	0	0	#NULL!	0	0	0	#NULL!	0	0	0	0	#NULL!	0	0	0	0	#NULL!	0	0	0
4689315	653903	2006-12-26 12:20:00	2007-01-17 11:30:00	21.9653	A302	INT	0	1	1	85	3	5	98	98	46.78	1	6	0	0		0	0	0		0	0	0	#NULL!	0	0	0	#NULL!	0	0	0	#NULL!	0	0	0	0	#NULL!	0	0	0	0	#NULL!	0	0	0
4696560	741953	2007-09-27 11:46:00	2007-10-20 10:00:00	22.9264	B310	CAR	0	0	1	70.6	2	4	136	136	44.86	1	3	0	0		0	0	0		0	0	0	#NULL!	0	0	0	#NULL!	0	0	0	#NULL!	0	0	0	0	#NULL!	0	0	0	0	#NULL!	0	0	1
4697701	901117	2009-01-08 14:30:00	2009-01-13 19:00:00	5.1875	D340	NER	0	1	2	83.1	3	5	94	94	49.32	1	5	0	0		0	0	0		0	0	0	#NULL!	0	0	0	#NULL!	0	0	0	#NULL!	0	0	0	0	#NULL!	0	0	0	0	#NULL!	0	0	0
4698726	739702	2007-09-13 10:34:00	2007-09-17 14:00:00	4.14306	A307	REU	0	1	2	66.9	2	4	99	99	48.54	1	0	0	0		0	0	0		0	0	0	#NULL!	0	0	0	#NULL!	0	0	0	#NULL!	0	0	0	0	#NULL!	0	0	0	0	#NULL!	0	0	0
4703051	855024	2008-11-28 10:55:00	2008-11-30 15:00:00	2.17014	D361	NER	0	0	2	70.2	2	4	368	368	14.24	2	2	0	0		0	0	0		0	0	0	#NULL!	0	0	0	#NULL!	0	0	1	100	1	0	0	0	#NULL!	0	0	0	0	#NULL!	0	0	0
4705379	1115145	2011-03-20 14:00:00	2011-03-29 17:30:00	9.14583	B330	CAC	1	0	1	79.6	2	4	135	135	44.15	1	0	1	0		0	0	0		0	0	0	#NULL!	0	0	0	#NULL!	0	0	0	#NULL!	0	0	0	0	#NULL!	0	0	0	0	#NULL!	0	0	0
4711361	951083	2009-10-23 02:00:00	2009-10-26 14:00:00	3.5	B310	CAR	0	1	2	89.2	3	5	106	106	42.32	1	0	1	0		0	0	0		0	0	0	#NULL!	0	0	0	#NULL!	0	0	1	100	1	0	0	0	#NULL!	0	0	0	0	#NULL!	0	0	0
4713701	1112816	2011-03-08 12:20:00	2011-03-21 11:00:00	12.9444	F320	GON	1	1	1	74.8	2	4	95	95	49.77	1	0	1	0		0	0	0		0	0	0	#NULL!	0	0	0	#NULL!	0	0	0	#NULL!	0	0	0	0	#NULL!	0	0	0	0	#NULL!	0	0	0
4718604	730230	2007-07-10 14:00:00	2007-07-17 10:30:00	6.85417	B340	LON	0	0	2	70.2	2	4	148	148	40.73	1	0	0	0		0	0	0		0	0	0	#NULL!	0	0	0	#NULL!	0	0	0	#NULL!	0	0	0	0	#NULL!	0	0	0	0	#NULL!	0	0	0
4726084	1105677	2011-02-01 11:30:00	2011-02-08 12:15:00	7.03125	A303	NEF	0	1	2	58.8	1	3	138	138	33.97	1	0	1	0		0	0	0		0	0	0	#NULL!	0	0	0	#NULL!	0	0	0	#NULL!	0	0	0	0	#NULL!	0	0	0	0	#NULL!	0	0	0
4731456	901838	2009-01-13 10:00:00	2009-02-05 15:00:00	23.2083	A320	DER	0	1	1	88.2	3	5	117	117	37.85	1	16	0	0		0	0	0		0	0	0	#NULL!	0	0	0	#NULL!	0	0	0	#NULL!	0	0	0	0	#NULL!	0	0	0	0	#NULL!	0	0	0
4735130	710810	2007-03-08 13:00:00	2007-03-24 12:00:00	15.9583	G301	OOG	1	1	1	60.1	1	3	114	114	42.16	1	2	0	0		0	0	0		0	0	0	#NULL!	0	0	0	#NULL!	0	0	0	#NULL!	0	0	0	0	#NULL!	0	0	0	0	#NULL!	0	0	1
4735540	729083	2007-07-03 16:22:00	2007-07-10 17:00:00	7.02639	B340	LON	0	1	2	56.2	1	3	238	238	18.28	2	1	0	0		0	0	0		0	0	0	#NULL!	0	0	0	#NULL!	0	0	0	#NULL!	0	0	0	0	#NULL!	0	0	0	0	#NULL!	0	0	0
4741342	756613	2007-12-27 10:30:00	2008-01-09 14:30:00	13.1667	A395	GER	0	0	1	83.8	3	5	147	147	39.6	1	2	0	0		0	0	0		0	0	0	#NULL!	0	0	1	999	0	0	0	#NULL!	0	0	0	0	#NULL!	0	0	0	0	#NULL!	0	0	0
4766751	737260	2007-08-29 00:19:00	2007-09-05 14:00:00	7.57014	A303	NEF	0	1	1	75.9	2	4	121	121	37.53	1	0	0	0		0	0	0		0	0	0	#NULL!	0	0	0	#NULL!	0	0	0	#NULL!	0	0	0	0	#NULL!	0	0	0	0	#NULL!	0	0	0
4771133	1121382	2011-04-20 11:00:00	2011-04-29 19:30:00	9.35417	A303	NEF	0	0	1	63.1	1	3	135	135	46.28	1	2	1	0		0	0	0		0	0	0	#NULL!	0	0	0	#NULL!	0	0	0	#NULL!	0	0	0	0	#NULL!	0	0	0	0	#NULL!	0	0	0
4779096	1002192	2010-01-15 11:00:00	2010-01-19 13:00:00	4.08333	A300	HAE	0	1	2	48.4	1	2	111	111	45.43	1	0	1	0		0	0	0		0	0	0	#NULL!	0	0	0	#NULL!	0	0	1	200	1	0	0	0	#NULL!	0	0	0	0	#NULL!	0	0	0
4779688	960295	2009-12-09 22:49:00	2009-12-11 11:45:00	1.53889	B410	CAR	0	1	2	64.7	1	3	208	208	20.75	2	0	1	0		0	0	0		0	0	0	#NULL!	0	0	0	#NULL!	0	0	0	#NULL!	0	0	0	0	#NULL!	0	0	0	0	#NULL!	0	0	0
4780216	708747	2007-02-25 19:30:00	2007-03-07 15:00:00	9.8125	F320	GON	1	1	1	81	3	5	138	138	31.83	1	5	0	0		0	0	0		0	0	0	#NULL!	0	0	0	#NULL!	0	0	0	#NULL!	0	0	0	0	#NULL!	0	0	0	0	#NULL!	0	0	0
4794821	902049	2009-01-13 10:59:00	2009-01-22 12:30:00	9.06319	A307	INT	0	0	1	51.4	1	3	143	143	45.15	1	1	0	0		0	0	0		0	0	0	#NULL!	0	0	0	#NULL!	0	0	0	#NULL!	0	0	0	0	#NULL!	0	0	0	0	#NULL!	0	0	0
4795177	1100049	2011-01-02 14:30:00	2011-01-14 15:00:00	12.0208	C302	DER	0	1	1	81.4	3	5	101	101	45.58	1	12	1	0		0	0	0		0	0	0	#NULL!	0	0	0	#NULL!	0	0	0	#NULL!	0	0	0	0	#NULL!	0	0	0	0	#NULL!	0	0	0
4812605	702356	2007-01-16 07:05:00	2007-01-26 16:00:00	10.3715	A303	NEF	0	0	1	45.8	1	2	287	287	20.69	2	1	0	0		0	0	0		0	0	0	#NULL!	0	0	0	#NULL!	0	0	0	#NULL!	0	0	0	0	#NULL!	0	0	0	0	#NULL!	0	0	1
4829659	1108894	2011-02-16 11:23:00	2011-02-23 11:00:00	6.98403	A304	GAS	0	0	2	77.1	2	4	123	123	49.48	1	7	1	0		0	0	0		0	0	0	#NULL!	0	0	0	#NULL!	0	0	0	#NULL!	0	0	0	0	#NULL!	0	0	0	0	#NULL!	0	0	0
4833593	653873	2006-12-25 13:24:00	2007-01-10 12:03:00	15.9437	B310	CAR	0	0	1	67.2	2	4	246	246	22.86	2	0	0	0		0	0	0		0	0	0	#NULL!	0	0	0	#NULL!	0	0	0	#NULL!	0	0	0	0	#NULL!	0	0	0	0	#NULL!	0	0	0
4841415	827179	2008-06-13 17:10:00	2008-06-15 16:30:00	1.97222	A302	INT	0	1	2	59.8	1	3	101	101	48.53	1	0	0	0		0	0	0		0	0	0	#NULL!	0	0	0	#NULL!	0	0	0	#NULL!	0	0	0	0	#NULL!	0	0	0	0	#NULL!	0	0	0
4855621	905829	2009-02-04 10:00:00	2009-02-06 17:00:00	2.29167	D340	NER	0	1	2	74.5	2	4	165	165	26.34	2	1	0	0		0	0	0		0	0	0	#NULL!	0	0	0	#NULL!	0	0	0	#NULL!	0	0	0	0	#NULL!	0	0	0	0	#NULL!	0	0	0
4886607	725417	2007-06-12 11:00:00	2007-06-14 13:00:00	2.08333	A304	GAS	0	1	2	85.6	3	5	121	121	36.63	1	0	0	0		0	0	0		0	0	0	#NULL!	0	0	0	#NULL!	0	0	0	#NULL!	0	0	0	0	#NULL!	0	0	0	0	#NULL!	0	0	0
4886786	1008073	2010-02-15 09:30:00	2010-02-22 09:46:00	7.01111	B330	CAC	1	0	2	78.4	2	4	140	140	42.47	1	2	1	0		0	0	0		0	0	0	#NULL!	0	0	0	#NULL!	0	0	0	#NULL!	0	0	0	0	#NULL!	0	0	0	0	#NULL!	0	0	0
4902022	1056827	2010-11-08 12:45:00	2010-11-23 11:20:00	14.941	B330	CAC	1	0	1	81.7	3	5	125	125	48	1	1	1	0		0	0	0		0	0	0	#NULL!	0	0	1	999	0	0	0	#NULL!	0	0	0	0	#NULL!	0	0	0	0	#NULL!	0	0	0
4905787	1128172	2011-05-27 07:00:00	2011-05-29 11:00:00	2.16667	E310	CHP	1	1	2	72	2	4	96	96	49.55	1	1	1	0		0	0	0		0	0	0	#NULL!	0	0	0	#NULL!	0	0	0	#NULL!	0	0	0	0	#NULL!	0	0	0	0	#NULL!	0	0	0
4912582	855976	2008-12-04 12:30:00	2008-12-10 14:30:00	6.08333	B330	CAC	1	0	2	72.5	2	4	152	152	39.24	1	2	0	0		0	0	0		0	0	0	#NULL!	0	0	0	#NULL!	0	0	0	#NULL!	0	0	0	0	#NULL!	0	0	0	0	#NULL!	0	0	0
4912979	846816	2008-10-15 10:30:00	2008-10-17 12:00:00	2.0625	G301	OOG	1	0	2	70.2	2	4	148	148	40.73	1	2	0	0		0	0	0		0	0	0	#NULL!	0	0	0	#NULL!	0	0	0	#NULL!	0	0	0	0	#NULL!	0	0	0	0	#NULL!	0	0	0
4913669	840929	2008-09-11 10:00:00	2008-09-20 14:15:00	9.17708	B410	CAR	0	1	1	80.9	3	5	161	161	26.65	2	0	0	0		0	0	0		0	0	0	#NULL!	0	0	0	#NULL!	0	0	0	#NULL!	0	0	0	0	#NULL!	0	0	0	0	#NULL!	0	0	0
4913897	839534	2008-09-01 11:45:00	2008-09-02 14:45:00	1.125	D360	NER	0	1	2	83.2	3	5	118	118	37.92	1	1	0	0		0	0	0		0	0	0	#NULL!	0	0	0	#NULL!	0	0	0	#NULL!	0	0	0	0	#NULL!	0	0	0	0	#NULL!	0	0	0
4920855	953924	2009-11-09 10:00:00	2009-11-21 15:00:00	12.2083	B330	CAC	1	0	1	78.5	2	4	131	131	45.84	1	2	1	0		0	0	0		0	0	0	#NULL!	0	0	0	#NULL!	0	0	0	#NULL!	0	0	0	0	#NULL!	0	0	0	0	#NULL!	0	0	0
4922544	852994	2008-11-17 15:21:00	2008-11-27 11:00:00	9.81875	B340	LON	0	1	1	78.2	2	4	98	98	47.58	1	6	0	0		0	0	0		0	0	0	#NULL!	0	0	0	#NULL!	0	0	0	#NULL!	0	0	0	0	#NULL!	0	0	0	0	#NULL!	0	0	0
4922875	960246	2009-12-10 08:00:00	2009-12-12 11:00:00	2.125	C305	VAT	1	0	2	75.1	2	4	127	127	47.94	1	2	1	0		0	0	0		0	0	0	#NULL!	0	0	0	#NULL!	0	0	0	#NULL!	0	0	0	0	#NULL!	0	0	0	0	#NULL!	0	0	0
4924645	941262	2009-08-31 10:00:00	2009-09-11 17:00:00	11.2917	A320	DER	0	0	1	77.9	2	4	190	190	29.89	2	1	1	0		0	0	0		0	0	0	#NULL!	0	0	0	#NULL!	0	0	0	#NULL!	0	0	0	0	#NULL!	0	0	0	0	#NULL!	0	0	0
4926119	1002272	2010-01-15 07:00:00	2010-01-20 11:00:00	5.16667	C303	URO	1	1	2	75.1	2	4	96	96	49.13	1	3	1	0		0	0	0		0	0	0	#NULL!	0	0	1	999	0	0	0	#NULL!	0	0	0	0	#NULL!	0	0	0	0	#NULL!	0	0	0
4928596	839634	2008-09-02 11:00:00	2008-09-05 10:00:00	2.95833	H312	PSY	0	1	2	68.3	2	4	104	104	45.67	1	2	0	0		0	0	0		0	0	0	#NULL!	0	0	0	#NULL!	0	0	0	#NULL!	0	0	0	0	#NULL!	0	0	0	0	#NULL!	0	0	0
4930305	1047341	2010-09-20 09:32:00	2010-09-22 11:47:00	2.09375	C302	CHI	1	0	2	68.1	2	4	153	153	39.44	1	3	1	0		0	0	0		0	0	0	#NULL!	0	0	0	#NULL!	0	0	0	#NULL!	0	0	0	0	#NULL!	0	0	0	0	#NULL!	0	0	0
4933166	942609	2009-09-06 12:18:00	2009-09-15 15:30:00	9.13333	A303	NEF	0	0	1	66.4	2	4	268	268	20.76	2	1	1	0		0	0	0		0	0	0	#NULL!	0	0	0	#NULL!	0	0	0	#NULL!	0	0	0	0	#NULL!	0	0	0	0	#NULL!	0	0	0
4934873	950714	2009-10-22 10:30:00	2009-10-29 10:00:00	6.97917	D350	NEC	1	1	2	74.6	2	4	153	153	28.73	2	3	1	0		0	0	0		0	0	0	#NULL!	0	0	0	#NULL!	0	0	0	#NULL!	0	0	0	0	#NULL!	0	0	0	0	#NULL!	0	0	0
4935079	925347	2009-05-26 20:33:00	2009-06-04 10:15:00	8.57083	A304	GAS	0	1	1	82.7	3	5	100	100	45.96	1	1	1	0		0	0	0		0	0	0	#NULL!	0	0	0	#NULL!	0	0	0	#NULL!	0	0	0	0	#NULL!	0	0	0	0	#NULL!	0	0	0
4937609	922797	2009-05-12 10:05:00	2009-05-13 12:45:00	1.11111	B410	CAR	0	1	2	56.9	1	3	118	118	40.96	1	0	1	0		0	0	0		0	0	0	#NULL!	0	0	0	#NULL!	0	0	0	#NULL!	0	0	0	0	#NULL!	0	0	0	0	#NULL!	0	0	0
4938607	3000316	2010-12-21 14:00:00	2010-12-31 14:00:00	10	A303	NEF	0	1	1	62.8	1	3	144	144	31.91	1	4	1	0		0	0	0		0	0	0	#NULL!	0	0	0	#NULL!	0	0	0	#NULL!	0	0	0	0	#NULL!	0	0	0	0	#NULL!	0	0	0
4940188	909068	2009-02-23 08:00:00	2009-02-27 15:00:00	4.29167	C303	ORT	1	1	2	74.9	2	4	100	100	46.9	1	4	0	0		0	0	0		0	0	0	#NULL!	0	0	0	#NULL!	0	0	0	#NULL!	0	0	0	0	#NULL!	0	0	0	0	#NULL!	0	0	0
4941782	1055435	2010-10-29 16:05:00	2010-11-12 11:30:00	13.809	A395	GER	0	1	1	88.5	3	5	94	94	48.69	1	0	1	0		0	0	0		0	0	0	#NULL!	0	0	1	999	0	0	0	#NULL!	0	0	0	0	#NULL!	0	0	0	0	#NULL!	0	0	0
4954417	926200	2009-05-31 16:46:00	2009-06-16 10:00:00	15.7181	C303	VAT	1	0	1	78.9	2	4	161	161	36.1	1	1	1	0		0	0	0		0	0	0	#NULL!	0	0	0	#NULL!	0	0	0	#NULL!	0	0	0	0	#NULL!	0	0	0	0	#NULL!	0	0	0
4955414	930925	2009-06-26 14:30:00	2009-07-06 15:00:00	10.0208	D350	NEC	1	1	1	77.8	2	4	118	118	38.44	1	6	1	0		0	0	0		0	0	0	#NULL!	0	0	1	999	0	0	0	#NULL!	0	0	0	0	#NULL!	0	0	0	0	#NULL!	0	0	0
4958486	957037	2009-11-24 20:30:00	2009-11-29 15:35:00	4.79514	A307	NEF	0	0	2	62.3	1	3	153	153	40.16	1	3	1	0		0	0	0		0	0	0	#NULL!	0	0	0	#NULL!	0	0	0	#NULL!	0	0	0	0	#NULL!	0	0	0	0	#NULL!	0	0	0
4965674	1009972	2010-02-25 10:30:00	2010-02-26 16:00:00	1.22917	G301	OOG	1	1	2	93.7	3	5	113	113	38.92	1	1	1	0		0	0	0		0	0	0	#NULL!	0	0	0	#NULL!	0	0	0	#NULL!	0	0	0	0	#NULL!	0	0	0	0	#NULL!	0	0	1
4967725	1005808	2010-02-02 13:30:00	2010-02-09 12:45:00	6.96875	B330	CAC	1	1	2	79.2	2	4	99	99	46.91	1	0	1	0		0	0	0		0	0	0	#NULL!	0	0	0	#NULL!	0	0	0	#NULL!	0	0	0	0	#NULL!	0	0	0	0	#NULL!	0	0	0
4967760	1003042	2010-01-19 10:00:00	2010-02-01 10:30:00	13.0208	B330	CAC	1	1	1	79.8	2	4	95	95	49.12	1	1	1	0		0	0	0		0	0	0	#NULL!	0	0	0	#NULL!	0	0	0	#NULL!	0	0	0	0	#NULL!	0	0	0	0	#NULL!	0	0	0
4968484	1060614	2010-11-26 10:00:00	2010-11-28 13:30:00	2.14583	C303	URO	1	0	2	70.9	2	4	124	124	49.86	1	1	1	0		0	0	0		0	0	0	#NULL!	0	0	0	#NULL!	0	0	0	#NULL!	0	0	0	0	#NULL!	0	0	0	0	#NULL!	0	0	0
4968622	949883	2009-10-15 15:09:00	2009-10-26 11:00:00	10.8271	B340	LON	0	0	1	87	3	5	132	132	44.5	1	0	1	0		0	0	0		0	0	0	#NULL!	0	0	0	#NULL!	0	0	0	#NULL!	0	0	0	0	#NULL!	0	0	0	0	#NULL!	0	0	0
4971322	928322	2009-06-15 11:00:00	2009-07-17 13:00:00	32.0833	A300	HAE	0	1	3	26.4	1	1	165	165	32.52	1	0	1	0		0	0	0		0	0	0	#NULL!	0	0	0	#NULL!	0	0	0	#NULL!	0	0	0	0	#NULL!	0	0	0	0	#NULL!	0	0	0
4971506	908782	2009-02-19 14:00:00	2009-02-25 20:00:00	6.25	D360	NER	0	1	2	84	3	5	130	130	33.85	1	3	0	0		0	0	0		0	0	0	#NULL!	0	0	0	#NULL!	0	0	0	#NULL!	0	0	0	0	#NULL!	0	0	0	0	#NULL!	0	0	0
4974203	901553	2009-01-10 09:49:00	2009-01-20 10:00:00	10.0076	D380	NEC	1	1	1	79	2	4	99	99	46.93	1	1	0	0		0	0	0		0	0	0	#NULL!	0	0	0	#NULL!	0	0	1	100	1	0	0	0	#NULL!	0	0	0	0	#NULL!	0	0	0
4974805	807509	2008-02-15 14:00:00	2008-05-08 15:30:00	83.0625	A300	HAE	0	0	3	59.3	1	3	212	212	27.84	2	1	0	0		0	0	0		0	0	0	#NULL!	0	0	0	#NULL!	0	0	0	#NULL!	0	0	0	0	#NULL!	0	0	0	0	#NULL!	0	0	0
4979812	915477	2009-03-29 12:00:00	2009-04-03 16:00:00	5.16667	B330	CAC	1	1	2	79	2	4	102	102	45.34	1	2	1	0		0	0	0		0	0	0	#NULL!	0	0	0	#NULL!	0	0	0	#NULL!	0	0	0	0	#NULL!	0	0	0	0	#NULL!	0	0	0
4982259	913197	2009-03-17 09:30:00	2009-03-19 12:00:00	2.10417	B310	CAR	0	0	2	63.4	1	3	208	208	28.08	2	2	0	0		0	0	0		0	0	0	#NULL!	0	0	0	#NULL!	0	0	1	300	1	0	1	0	#NULL!	0	0	0	0	#NULL!	0	0	0
4983473	853138	2008-11-18 13:45:00	2008-11-28 15:00:00	10.0521	D340	NER	0	0	1	87	3	5	143	143	40.58	1	8	0	0		0	0	0		0	0	0	#NULL!	0	0	0	#NULL!	0	0	0	#NULL!	0	0	0	0	#NULL!	0	0	0	0	#NULL!	0	0	1
4986166	906932	2009-02-10 11:00:00	2009-02-19 14:00:00	9.125	C302	CGO	1	0	1	77.8	2	4	253	253	21.49	2	7	0	0		0	0	0		0	0	0	#NULL!	0	0	0	#NULL!	0	0	0	#NULL!	0	0	0	0	#NULL!	0	0	0	0	#NULL!	0	0	0
4986345	954535	2009-11-10 13:00:00	2009-11-24 13:00:00	14	A320	DER	0	0	1	55.6	1	3	283	283	20.21	2	1	1	0		0	0	0		0	0	0	#NULL!	0	0	0	#NULL!	0	0	0	#NULL!	0	0	0	0	#NULL!	0	0	0	0	#NULL!	0	0	0
4986734	858915	2008-12-19 15:00:00	2008-12-29 12:45:00	9.90625	B330	CAC	1	0	1	76.2	2	4	153	153	38.55	1	1	0	0		0	0	0		0	0	0	#NULL!	0	0	0	#NULL!	0	0	0	#NULL!	0	0	0	0	#NULL!	0	0	0	0	#NULL!	0	0	0
4987965	823812	2008-05-27 11:00:00	2008-06-04 11:00:00	8	A307	REU	0	1	1	54.8	1	3	110	110	44.76	1	2	0	0		0	0	0		0	0	0	#NULL!	0	0	0	#NULL!	0	0	0	#NULL!	0	0	0	0	#NULL!	0	0	0	0	#NULL!	0	0	0
4990444	1000720	2010-01-07 08:00:00	2010-01-09 11:00:00	2.125	C303	VAT	1	1	2	66.4	2	4	114	114	41.31	1	1	1	0		0	0	0		0	0	0	#NULL!	0	0	0	#NULL!	0	0	0	#NULL!	0	0	0	0	#NULL!	0	0	0	0	#NULL!	0	0	0
4992584	1064564	2010-12-14 19:38:00	2011-01-05 10:00:00	21.5986	A303	NEF	0	1	1	60.5	1	3	186	186	23.93	2	0	1	0		0	0	0		0	0	0	#NULL!	0	0	0	#NULL!	0	0	0	#NULL!	0	0	0	0	#NULL!	0	0	0	0	#NULL!	0	0	0
4994217	958682	2009-12-02 09:30:00	2009-12-10 10:30:00	8.04167	B330	CAC	1	0	1	61.9	1	3	167	167	36.35	1	0	1	0		0	0	0		0	0	0	#NULL!	0	0	0	#NULL!	0	0	0	#NULL!	0	0	0	0	#NULL!	0	0	0	0	#NULL!	0	0	0
4996621	728225	2007-06-29 10:00:00	2007-07-01 12:00:00	2.08333	B340	LON	0	0	2	75.4	2	4	140	140	42.81	1	0	0	0		0	0	0		0	0	0	#NULL!	0	0	1	999	0	0	0	#NULL!	0	0	0	0	#NULL!	0	0	0	0	#NULL!	0	0	0
4997572	731871	2007-07-20 12:46:00	2007-07-26 10:30:00	5.90556	B340	LON	0	1	2	69.6	2	4	116	116	40.11	1	3	0	0		0	0	0		0	0	0	#NULL!	0	0	0	#NULL!	0	0	0	#NULL!	0	0	0	0	#NULL!	0	0	0	0	#NULL!	0	0	0
5000713	819510	2008-04-27 20:15:00	2008-05-05 15:30:00	7.80208	D360	NER	0	1	1	66.6	2	4	112	112	42.14	1	8	0	0		0	0	0		0	0	0	#NULL!	0	0	1	999	0	0	0	#NULL!	0	0	0	0	#NULL!	0	0	0	0	#NULL!	0	0	0
5002237	801300	2008-01-09 13:31:00	2008-01-17 17:00:00	8.14514	A320	DER	0	1	1	86.3	3	5	104	104	43.55	1	7	0	0		0	0	0		0	0	0	#NULL!	0	0	0	#NULL!	0	0	0	#NULL!	0	0	0	0	#NULL!	0	0	0	0	#NULL!	0	0	0
5002624	1047691	2010-09-21 15:56:00	2010-09-25 11:00:00	3.79444	A395	GER	0	0	2	87.3	3	5	121	121	49.17	1	1	1	0		0	0	0		0	0	0	#NULL!	0	0	0	#NULL!	0	0	0	#NULL!	0	0	0	0	#NULL!	0	0	0	0	#NULL!	0	0	0
5008650	940442	2009-08-25 10:30:00	2009-11-02 11:00:00	69.0208	A320	DER	0	1	3	74.2	2	4	98	98	48.09	1	4	1	0		0	0	0		0	0	0	#NULL!	0	0	0	#NULL!	0	0	0	#NULL!	0	0	0	0	#NULL!	0	0	0	0	#NULL!	0	0	0
5009864	1054501	2010-10-28 10:30:00	2010-11-05 10:00:00	7.97917	A395	GER	0	1	1	84	3	5	122	122	36.42	1	2	1	0		0	0	0		0	0	0	#NULL!	0	0	1	999	0	0	0	#NULL!	0	0	0	0	#NULL!	0	0	0	0	#NULL!	0	0	0
5012697	950519	2009-10-21 10:00:00	2009-10-28 14:00:00	7.16667	E311	KNO	1	1	1	75.2	2	4	101	101	46.32	1	7	1	0		0	0	0		0	0	0	#NULL!	0	0	0	#NULL!	0	0	0	#NULL!	0	0	0	0	#NULL!	0	0	0	0	#NULL!	0	0	0
5023338	957107	2009-11-24 11:00:00	2010-01-05 12:00:00	42.0417	A303	NEF	0	0	3	71.5	2	4	216	216	26.23	2	1	1	0		0	0	0		0	0	0	#NULL!	0	0	0	#NULL!	0	0	0	#NULL!	0	0	0	0	#NULL!	0	0	0	0	#NULL!	0	0	0
5024518	751883	2007-11-24 06:47:00	2007-11-25 13:00:00	1.25903	B340	LON	0	0	2	66	2	4	160	160	37.7	1	1	0	0		0	0	0		0	0	0	#NULL!	0	0	1	999	0	0	0	#NULL!	0	0	0	0	#NULL!	0	0	0	0	#NULL!	0	0	0
5039171	908448	2009-02-18 12:00:00	2009-02-23 11:45:00	4.98958	B330	CAC	1	1	2	73.5	2	4	98	98	48.19	1	0	0	0		0	0	0		0	0	0	#NULL!	0	0	0	#NULL!	0	0	0	#NULL!	0	0	0	0	#NULL!	0	0	0	0	#NULL!	0	0	0
5040831	1108527	2011-02-15 09:00:00	2011-02-16 18:00:00	1.375	B340	LON	0	0	2	72.8	2	4	126	126	48.69	1	0	1	0		0	0	0		0	0	0	#NULL!	0	0	0	#NULL!	0	0	0	#NULL!	0	0	0	0	#NULL!	0	0	0	0	#NULL!	0	0	0
5044569	818219	2008-04-21 09:30:00	2008-04-22 15:00:00	1.22917	B310	CAR	0	0	2	76.1	2	4	179	179	32.18	1	0	0	0		0	0	0		0	0	0	#NULL!	0	0	0	#NULL!	0	0	0	#NULL!	0	0	0	0	#NULL!	0	0	0	0	#NULL!	0	0	0
5053594	950009	2009-10-18 11:00:00	2009-10-22 13:30:00	4.10417	B330	CAC	1	0	2	70.7	2	4	171	171	34.43	1	1	1	0		0	0	0		0	0	0	#NULL!	0	0	0	#NULL!	0	0	0	#NULL!	0	0	0	0	#NULL!	0	0	0	0	#NULL!	0	0	0
5054539	1106875	2011-02-06 21:45:00	2011-02-16 14:00:00	9.67708	A304	GAS	0	1	1	75.9	2	4	97	97	48.44	1	7	1	0		0	0	0		0	0	0	#NULL!	0	0	0	#NULL!	0	0	0	#NULL!	0	0	0	0	#NULL!	0	0	0	0	#NULL!	0	0	0
5055796	817682	2008-04-17 09:30:00	2008-04-21 10:35:00	4.04514	B310	CAR	0	0	2	63.5	1	3	136	136	45.83	1	4	0	0		0	0	0		0	0	0	#NULL!	0	0	0	#NULL!	0	0	0	#NULL!	0	0	0	0	#NULL!	0	0	0	0	#NULL!	0	0	0
5060556	847276	2008-10-16 13:15:00	2008-10-17 15:00:00	1.07292	B410	CAR	0	1	2	78.3	2	4	105	105	43.93	1	0	0	0		0	0	0		0	0	0	#NULL!	0	0	0	#NULL!	0	0	0	#NULL!	0	0	0	0	#NULL!	0	0	0	0	#NULL!	0	0	0
5064665	1034809	2010-07-09 15:20:00	2010-07-11 13:00:00	1.90278	A302	INT	0	1	2	52.3	1	3	110	110	45.19	1	2	1	0		0	0	0		0	0	0	#NULL!	0	0	0	#NULL!	0	0	0	#NULL!	0	0	0	0	#NULL!	0	0	0	0	#NULL!	0	0	0
5065597	715643	2007-04-07 09:58:00	2007-04-12 14:30:00	5.18889	C301	CTR	1	1	2	84.8	3	5	103	103	44.19	1	4	0	0		0	0	0		0	0	0	#NULL!	0	0	0	#NULL!	0	0	0	#NULL!	0	0	0	0	#NULL!	0	0	0	0	#NULL!	0	0	0
5066536	1008642	2010-02-16 14:51:00	2010-03-09 13:30:00	20.9437	G301	OOG	1	1	1	87.6	3	5	105	105	42.94	1	0	1	0		0	0	0		0	0	0	#NULL!	0	0	0	#NULL!	0	0	0	#NULL!	0	0	0	0	#NULL!	0	0	0	0	#NULL!	0	0	0
5075160	857591	2008-12-11 15:27:00	2008-12-15 12:00:00	3.85625	B340	LON	0	1	2	34.7	1	2	181	181	27.64	2	0	0	0		0	0	0		0	0	0	#NULL!	0	0	0	#NULL!	0	0	0	#NULL!	0	0	0	0	#NULL!	0	0	0	0	#NULL!	0	0	0
5084190	1059641	2010-11-19 17:00:00	2010-12-06 15:30:00	16.9375	A307	REU	0	1	1	75	2	4	150	150	29.36	2	0	1	0		0	0	0		0	0	0	#NULL!	0	0	0	#NULL!	0	0	0	#NULL!	0	0	0	0	#NULL!	0	0	0	0	#NULL!	0	0	0
5086197	724463	2007-06-05 15:36:00	2007-06-06 16:00:00	1.01667	A302	AGI	0	0	2	71.3	2	4	413	413	12.42	2	1	0	0		0	0	0		0	0	0	#NULL!	0	0	0	#NULL!	0	0	0	#NULL!	0	0	0	0	#NULL!	0	0	0	0	#NULL!	0	0	0
5087445	700903	2007-01-05 13:25:00	2007-01-18 12:30:00	12.9618	A300	HAE	0	0	1	75.3	2	4	134	134	45.04	1	3	0	0		0	0	0		0	0	0	#NULL!	0	0	0	#NULL!	0	0	0	#NULL!	0	0	0	0	#NULL!	0	0	0	0	#NULL!	0	0	0
5089856	711507	2007-03-12 22:16:00	2007-03-17 16:01:00	4.73958	A303	NEF	0	0	2	45.1	1	2	217	217	28.65	2	1	0	0		0	0	0		0	0	0	#NULL!	0	0	0	#NULL!	0	0	0	#NULL!	0	0	0	0	#NULL!	0	0	0	0	#NULL!	0	0	1
5094813	746917	2007-10-29 08:30:00	2007-11-08 12:00:00	10.1458	A303	NEF	0	0	1	58.4	1	3	205	205	29.03	2	0	0	0		0	0	0		0	0	0	#NULL!	0	0	0	#NULL!	0	0	0	#NULL!	0	0	0	0	#NULL!	0	0	0	0	#NULL!	0	0	0
5094888	930537	2009-06-26 11:00:00	2009-07-15 11:00:00	19	A304	GAS	0	1	1	83.8	3	5	160	160	26.65	2	2	1	0		0	0	0		0	0	0	#NULL!	0	0	0	#NULL!	0	0	0	#NULL!	0	0	0	0	#NULL!	0	0	0	0	#NULL!	0	0	0
5098917	1008175	2010-02-13 23:41:00	2010-02-20 11:00:00	6.47153	A303	NEF	0	0	2	71.7	2	4	184	184	31.55	1	0	1	0		0	0	0		0	0	0	#NULL!	0	0	0	#NULL!	0	0	0	#NULL!	0	0	0	0	#NULL!	0	0	0	0	#NULL!	0	0	0
5107448	732191	2007-07-24 12:45:00	2007-08-15 12:30:00	21.9896	B330	CAC	1	1	1	53.8	1	3	101	101	49.58	1	1	0	0		0	0	0		0	0	0	#NULL!	0	0	0	#NULL!	0	0	0	#NULL!	0	0	0	0	#NULL!	0	0	0	0	#NULL!	0	0	0
5107884	739012	2007-09-07 15:39:00	2007-09-10 10:30:00	2.78542	A395	GER	0	1	2	85.6	3	5	114	114	39.24	1	1	0	0		0	0	0		0	0	0	#NULL!	0	0	0	#NULL!	0	0	0	#NULL!	0	0	0	0	#NULL!	0	0	0	0	#NULL!	0	0	0
5112889	912723	2009-03-12 15:07:00	2009-03-18 10:15:00	5.79722	B340	LON	0	1	2	72.6	2	4	96	96	49.47	1	0	0	0		0	0	0		0	0	0	#NULL!	0	0	0	#NULL!	0	0	0	#NULL!	0	0	0	0	#NULL!	0	0	0	1	999	0	0	0
5118584	900801	2009-01-06 22:03:00	2009-01-14 18:00:00	7.83125	A303	NEF	0	1	1	62.4	1	3	160	160	28.29	2	0	0	0		0	0	0		0	0	0	#NULL!	0	0	0	#NULL!	0	0	0	#NULL!	0	0	0	0	#NULL!	0	0	0	0	#NULL!	0	0	0
5121106	1101883	2011-01-11 23:38:00	2011-01-18 20:00:00	6.84861	A303	NEF	0	1	2	65	1	4	114	114	41.49	1	0	1	0		0	0	0		0	0	0	#NULL!	0	0	0	#NULL!	0	0	0	#NULL!	0	0	0	0	#NULL!	0	0	0	0	#NULL!	0	0	0
5122714	837650	2008-08-19 17:30:00	2008-08-26 20:00:00	7.10417	A303	NEF	0	1	1	79.3	2	4	322	322	12.02	2	7	0	0		0	0	0		0	0	0	#NULL!	0	0	0	#NULL!	0	0	0	#NULL!	0	0	0	0	#NULL!	0	0	0	0	#NULL!	0	0	0
5126254	845746	2008-10-08 07:00:00	2008-10-13 17:00:00	5.41667	C303	CHI	1	1	2	50.1	1	3	104	104	48.63	1	4	0	0		0	0	0		0	0	0	#NULL!	0	0	0	#NULL!	0	0	0	#NULL!	0	0	0	0	#NULL!	0	0	0	0	#NULL!	0	0	0
5131367	3000044	2010-12-21 10:00:00	2010-12-27 12:45:00	6.11458	B310	CAR	0	0	2	68.7	2	4	139	139	43.98	1	0	1	0		0	0	0		0	0	0	#NULL!	0	0	0	#NULL!	0	0	0	#NULL!	0	0	0	0	#NULL!	0	0	0	0	#NULL!	0	0	0
5131945	1116918	2011-03-28 12:42:00	2011-04-12 10:30:00	14.9083	A395	GER	0	1	1	72.3	2	4	96	96	49.51	1	1	1	0		0	0	0		0	0	0	#NULL!	0	0	1	999	0	0	0	#NULL!	0	0	0	0	#NULL!	0	0	0	0	#NULL!	0	0	0
5154730	1037117	2010-07-25 09:11:00	2010-07-28 11:04:00	3.07847	B410	CAR	0	1	2	83.4	3	5	97	97	47.52	1	0	1	0		0	0	0		0	0	0	#NULL!	0	0	0	#NULL!	0	0	0	#NULL!	0	0	0	0	#NULL!	0	0	0	0	#NULL!	0	0	0
5155116	718235	2007-04-24 16:09:00	2007-05-04 19:30:00	10.1396	D311	NER	0	1	1	72.8	2	4	112	112	41.38	1	0	0	0		0	0	0		0	0	0	#NULL!	0	0	0	#NULL!	0	0	0	#NULL!	0	0	0	0	#NULL!	0	0	0	0	#NULL!	0	0	0
5155386	902797	2009-01-16 13:01:00	2009-01-19 16:00:00	3.12431	A302	INT	0	1	2	62.6	1	3	106	106	45.47	1	1	0	0		0	0	0		0	0	0	#NULL!	0	0	0	#NULL!	0	0	0	#NULL!	0	0	0	0	#NULL!	0	0	0	0	#NULL!	0	0	0
5165326	724527	2007-06-06 07:41:00	2007-06-14 16:00:00	8.34653	A302	CAR	0	0	1	37.9	1	2	543	543	10.3	2	0	0	0		0	0	0		0	0	0	#NULL!	0	0	0	#NULL!	0	0	0	#NULL!	0	0	0	0	#NULL!	0	0	0	0	#NULL!	0	0	0
5165650	817412	2008-04-15 11:30:00	2008-04-29 17:15:00	14.2396	A307	REU	0	1	1	75.9	2	4	163	163	26.61	2	1	0	0		0	0	0		0	0	0	#NULL!	0	0	0	#NULL!	0	0	0	#NULL!	0	0	0	0	#NULL!	0	0	0	0	#NULL!	0	0	0
5168536	3002133	2010-12-31 21:05:00	2011-01-17 10:30:00	16.559	D360	NER	0	1	1	95.8	3	5	92	92	49.12	1	10	1	0		0	0	0		0	0	0	#NULL!	0	0	0	#NULL!	0	0	0	#NULL!	0	0	0	0	#NULL!	0	0	0	0	#NULL!	0	0	0
5168629	702912	2007-01-19 00:13:00	2007-01-25 15:00:00	6.61597	A303	NEF	0	0	2	31.9	1	2	477	477	12.39	2	0	0	0		0	0	0		0	0	0	#NULL!	0	0	0	#NULL!	0	0	0	#NULL!	0	0	0	0	#NULL!	0	0	0	0	#NULL!	0	0	0
5170619	830866	2008-07-06 16:16:00	2008-07-16 17:00:00	10.0306	B410	CAR	0	1	1	70.9	2	4	100	100	47.42	1	0	0	0		0	0	0		0	0	0	#NULL!	0	0	0	#NULL!	0	0	0	#NULL!	0	0	0	0	#NULL!	0	0	0	0	#NULL!	0	0	0
5171538	1042760	2010-08-27 07:45:00	2010-09-04 20:00:00	8.51042	C303	URO	1	1	1	60.3	1	3	129	129	36.53	1	1	1	0		0	0	0		0	0	0	#NULL!	0	0	0	#NULL!	0	0	0	#NULL!	0	0	0	0	#NULL!	0	0	0	0	#NULL!	0	0	0
5171601	1037500	2010-07-28 10:30:00	2010-07-30 14:15:00	2.15625	A395	GER	0	0	2	90.7	3	5	123	123	47.87	1	2	1	0		0	0	0		0	0	0	#NULL!	0	0	0	#NULL!	0	0	0	#NULL!	0	0	0	0	#NULL!	0	0	0	0	#NULL!	0	0	0
5173955	1058837	2010-11-16 21:17:00	2011-04-20 15:15:00	154.749	B340	LON	0	0	3	60.3	1	3	138	138	45.54	1	2	1	0		0	0	0		0	0	0	#NULL!	0	0	1	999	0	0	0	#NULL!	0	0	0	0	#NULL!	0	0	0	0	#NULL!	0	0	0
5178192	1114120	2011-03-14 17:00:00	2011-03-28 13:30:00	13.8542	D340	NER	0	1	1	57.4	1	3	128	128	37.23	1	14	1	0		0	0	0		0	0	0	#NULL!	0	0	0	#NULL!	0	0	0	#NULL!	0	0	0	0	#NULL!	0	0	0	0	#NULL!	0	0	0
5178578	728630	2007-06-30 19:26:00	2007-07-05 19:30:00	5.00278	A302	NEF	0	0	2	48.2	1	2	323	323	17.86	2	2	0	0		0	0	0		0	0	0	#NULL!	0	0	0	#NULL!	0	0	0	#NULL!	0	0	0	0	#NULL!	0	0	0	0	#NULL!	0	0	1
5182572	1057243	2010-11-09 09:04:00	2010-11-25 15:00:00	16.2472	C301	ORT	1	0	1	73.1	2	4	125	125	49.09	1	13	1	0		0	0	0		0	0	0	#NULL!	0	0	0	#NULL!	0	0	0	#NULL!	0	0	0	0	#NULL!	0	0	0	0	#NULL!	0	0	0
5183303	1050188	2010-10-04 19:40:00	2010-11-02 14:00:00	28.7639	A303	NEF	0	0	1	75.7	2	4	212	212	26.5	2	1	1	0		0	0	0		0	0	0	#NULL!	0	0	0	#NULL!	0	0	0	#NULL!	0	0	0	0	#NULL!	0	0	0	0	#NULL!	0	0	0
5183756	835166	2008-08-01 21:09:00	2008-08-08 14:00:00	6.70208	A303	NEF	0	1	2	53.2	1	3	108	108	46	1	0	0	0		0	0	0		0	0	0	#NULL!	0	0	0	#NULL!	0	0	0	#NULL!	0	0	0	0	#NULL!	0	0	0	0	#NULL!	0	0	0
5196527	712354	2007-03-16 13:18:00	2007-03-22 15:00:00	6.07083	C303	URO	1	1	2	63.5	1	3	136	136	34.01	1	3	0	0		0	0	0		0	0	0	#NULL!	0	0	0	#NULL!	0	0	0	#NULL!	0	0	0	0	#NULL!	0	0	0	0	#NULL!	0	0	0
5198018	934431	2009-07-20 09:30:00	2009-07-29 09:30:00	9	B330	CAC	1	1	1	73.9	2	4	98	98	48.13	1	1	1	0		0	0	0		0	0	0	#NULL!	0	0	0	#NULL!	0	0	0	#NULL!	0	0	0	0	#NULL!	0	0	0	0	#NULL!	0	0	0
5202456	943032	2009-09-08 22:48:00	2009-09-15 19:00:00	6.84167	B310	CAR	0	0	2	65.3	2	4	170	170	35.23	1	1	1	0		0	0	0		0	0	0	#NULL!	0	0	0	#NULL!	0	0	1	200	1	0	0	0	#NULL!	0	0	0	0	#NULL!	0	0	0
5207959	1121731	2011-04-21 02:17:00	2011-04-29 14:00:00	8.48819	A300	HAE	0	0	1	78	2	4	129	129	46.72	1	0	1	0		0	0	0		0	0	0	#NULL!	0	0	0	#NULL!	0	0	0	#NULL!	0	0	0	0	#NULL!	0	0	0	0	#NULL!	0	0	0
5216602	751918	2007-11-25 12:55:00	2007-12-24 13:00:00	29.0035	C301	ORT	1	1	1	86.1	3	5	130	130	33.68	1	27	0	0		0	0	0		0	0	0	#NULL!	0	0	0	#NULL!	0	0	0	#NULL!	0	0	0	0	#NULL!	0	0	0	0	#NULL!	0	0	0
5284040	1065292	2010-12-19 11:00:00	2010-12-24 15:00:00	5.16667	A302	INT	0	1	2	54.2	1	3	125	125	38.71	1	1	1	0		0	0	0		0	0	0	#NULL!	0	0	0	#NULL!	0	0	0	#NULL!	0	0	0	0	#NULL!	0	0	0	0	#NULL!	0	0	0
5299681	711710	2007-03-13 17:00:00	2007-03-16 20:00:00	3.125	A303	NEF	0	1	2	38.5	1	2	133	133	38.63	1	0	0	0		0	0	0		0	0	0	#NULL!	0	0	0	#NULL!	0	0	0	#NULL!	0	0	0	0	#NULL!	0	0	0	0	#NULL!	0	0	0
5300470	904093	2009-01-25 21:23:00	2009-01-28 12:40:00	2.63681	B410	CAR	0	0	2	73.1	2	4	129	129	47.34	1	2	0	0		0	0	0		0	0	0	#NULL!	0	0	0	#NULL!	0	0	0	#NULL!	0	0	0	0	#NULL!	0	0	0	0	#NULL!	0	0	0
5300493	920796	2009-04-28 17:00:00	2009-05-18 10:00:00	19.7083	D350	NEC	1	0	1	60.3	1	3	492	492	10.5	2	5	1	0		0	0	0		0	0	0	#NULL!	0	0	0	#NULL!	0	0	0	#NULL!	0	0	0	0	#NULL!	0	0	0	0	#NULL!	0	0	0
5304086	811842	2008-03-11 10:15:00	2008-04-23 11:00:00	43.0312	D360	NER	0	1	3	72.6	2	4	98	98	48.31	1	1	0	0		0	0	0		0	0	0	#NULL!	0	0	0	#NULL!	0	0	0	#NULL!	0	0	0	0	#NULL!	0	0	0	0	#NULL!	0	0	0
5304242	811952	2008-03-13 09:30:00	2008-03-21 12:00:00	8.10417	B310	CAR	0	0	1	77.9	2	4	160	160	36.45	1	8	0	0		0	0	0		0	0	0	#NULL!	0	0	0	#NULL!	0	0	0	#NULL!	0	0	0	0	#NULL!	0	0	0	0	#NULL!	0	0	0
5305247	818306	2008-04-18 16:47:00	2008-04-25 11:00:00	6.75903	A395	GER	0	1	2	82.5	3	5	117	117	38.36	1	1	0	0		0	0	0		0	0	0	#NULL!	0	0	0	#NULL!	0	0	0	#NULL!	0	0	0	0	#NULL!	0	0	0	0	#NULL!	0	0	0
5308955	814563	2008-03-28 11:23:00	2008-04-03 10:00:00	5.94236	D350	NEC	1	0	2	88.2	3	5	130	130	45.17	1	1	0	0		0	0	0		0	0	0	#NULL!	0	0	0	#NULL!	0	0	0	#NULL!	0	0	0	0	#NULL!	0	0	0	0	#NULL!	0	0	0
5310295	721155	2007-05-15 00:28:00	2007-05-18 11:15:00	3.44931	A303	NEF	0	0	2	68	2	4	145	145	41.98	1	0	0	0		0	0	0		0	0	0	#NULL!	0	0	0	#NULL!	0	0	0	#NULL!	0	0	0	0	#NULL!	0	0	0	0	#NULL!	0	0	1
5310907	700198	2007-01-03 11:00:00	2007-01-08 17:00:00	5.25	A303	NEF	0	0	2	60.2	1	3	250	250	22.95	2	0	0	0		0	0	0		0	0	0	#NULL!	0	0	0	#NULL!	0	0	0	#NULL!	0	0	0	0	#NULL!	0	0	0	0	#NULL!	0	0	0
5320391	742893	2007-10-02 19:09:00	2007-10-10 10:45:00	7.65	A307	REU	0	1	1	75.9	2	4	106	106	43.73	1	0	0	0		0	0	0		0	0	0	#NULL!	0	0	0	#NULL!	0	0	0	#NULL!	0	0	0	0	#NULL!	0	0	0	0	#NULL!	0	0	0
5321559	810371	2008-03-04 08:30:00	2008-03-06 19:00:00	2.4375	C303	VAT	1	0	2	70.2	2	4	136	136	44.91	1	1	0	0		0	0	0		0	0	0	#NULL!	0	0	0	#NULL!	0	0	0	#NULL!	0	0	0	0	#NULL!	0	0	0	0	#NULL!	0	0	0
5328416	830870	2008-07-06 17:38:00	2008-07-11 15:30:00	4.91111	A304	HAE	0	0	2	60.8	1	3	151	151	40.98	1	1	0	0		0	0	0		0	0	0	#NULL!	0	0	0	#NULL!	0	0	0	#NULL!	0	0	0	0	#NULL!	0	0	0	0	#NULL!	0	0	0
5329296	745389	2007-10-18 09:30:00	2007-10-30 13:56:00	12.1847	B330	CAC	1	0	1	69.5	2	4	134	134	45.78	1	0	0	0		0	0	0		0	0	0	#NULL!	0	0	0	#NULL!	0	0	0	#NULL!	0	0	0	0	#NULL!	0	0	0	0	#NULL!	0	0	0
5330219	748516	2007-11-06 11:00:00	2007-11-13 11:00:00	7	A303	NEF	0	0	2	45.3	1	2	148	148	44.52	1	0	0	0		0	0	0		0	0	0	#NULL!	0	0	0	#NULL!	0	0	0	#NULL!	0	0	0	0	#NULL!	0	0	0	0	#NULL!	0	0	0
5330753	721860	2007-05-21 10:00:00	2007-06-01 19:00:00	11.375	A303	NEF	0	1	1	19.8	1	1	123	123	48.38	1	0	0	0		0	0	0		0	0	0	#NULL!	0	0	0	#NULL!	0	0	0	#NULL!	0	0	0	0	#NULL!	0	0	0	0	#NULL!	0	0	0
5332519	756385	2007-12-20 14:58:00	2007-12-24 15:30:00	4.02222	A302	INT	0	0	2	64.1	1	3	130	130	48.19	1	0	0	0		0	0	0		0	0	0	#NULL!	0	0	0	#NULL!	0	0	0	#NULL!	0	0	0	0	#NULL!	0	0	0	0	#NULL!	0	0	1
5335087	735249	2007-08-15 11:00:00	2007-08-17 11:00:00	2	A304	GAS	0	0	2	71.1	2	4	136	136	44.79	1	0	0	0		0	0	0		0	0	0	#NULL!	0	0	0	#NULL!	0	0	0	#NULL!	0	0	0	0	#NULL!	0	0	0	0	#NULL!	0	0	0
5335914	948851	2009-10-09 18:38:00	2009-10-20 16:00:00	10.8903	A303	NEF	0	0	1	68.5	2	4	441	441	11.61	2	0	1	0		0	0	0		0	0	0	#NULL!	0	0	0	#NULL!	0	0	0	#NULL!	0	0	0	0	#NULL!	0	0	0	0	#NULL!	0	0	0
5337174	708972	2007-02-25 03:20:00	2007-04-20 19:00:00	54.6528	B310	CAR	0	0	3	69.9	2	4	134	134	45.72	1	0	0	0		0	0	0		0	0	0	#NULL!	0	0	0	#NULL!	0	0	0	#NULL!	0	0	0	0	#NULL!	0	0	0	0	#NULL!	0	0	0
5337924	710126	2007-03-03 10:16:00	2007-04-03 12:00:00	31.0722	B310	CAR	0	0	3	61.8	1	3	156	156	39.34	1	1	0	0		0	0	0		0	0	0	#NULL!	0	0	0	#NULL!	0	0	0	#NULL!	0	0	0	0	#NULL!	0	0	0	0	#NULL!	0	0	0
5343989	757227	2007-12-29 14:14:00	2008-01-03 14:00:00	4.99028	B310	CAR	0	0	2	65.6	2	4	126	126	49.73	1	5	0	0		0	0	0		0	0	0	#NULL!	0	0	0	#NULL!	0	0	0	#NULL!	0	0	0	0	#NULL!	0	0	0	0	#NULL!	0	0	0
5344204	801921	2008-01-11 14:49:00	2008-01-17 19:00:00	6.17431	A303	NEF	0	1	2	28.9	1	1	115	115	48.42	1	2	0	0		0	0	0		0	0	0	#NULL!	0	0	0	#NULL!	0	0	0	#NULL!	0	0	0	0	#NULL!	0	0	0	0	#NULL!	0	0	0
5347446	702517	2007-01-17 11:00:00	2007-01-18 16:00:00	1.20833	D310	NER	0	0	2	47.6	1	2	149	149	43.74	1	0	0	0		0	0	0		0	0	0	#NULL!	0	0	0	#NULL!	0	0	0	#NULL!	0	0	0	0	#NULL!	0	0	0	0	#NULL!	0	0	0
5349516	906940	2009-02-10 11:00:00	2009-02-17 17:30:00	7.27083	A303	NEF	0	1	1	39.7	1	2	111	111	47.29	1	0	0	0		0	0	0		0	0	0	#NULL!	0	0	0	#NULL!	0	0	0	#NULL!	0	0	0	0	#NULL!	0	0	0	0	#NULL!	0	0	0
5350825	731430	2007-07-19 10:05:00	2007-07-27 10:37:00	8.02222	B310	CAR	0	0	1	78.1	2	4	128	128	47.13	1	8	0	0		0	0	0		0	0	0	#NULL!	0	0	0	#NULL!	0	0	0	#NULL!	0	0	0	0	#NULL!	0	0	0	0	#NULL!	0	0	0
5358103	1009227	2010-02-21 11:00:00	2010-02-26 15:30:00	5.1875	B330	CAC	1	1	2	79.5	2	4	110	110	41.51	1	0	1	0		0	0	0		0	0	0	#NULL!	0	0	1	999	0	0	0	#NULL!	0	0	0	0	#NULL!	0	0	0	0	#NULL!	0	0	0
5359436	727106	2007-06-22 10:00:00	2007-07-05 10:30:00	13.0208	B330	CAC	1	0	1	74.4	2	4	161	161	36.53	1	1	0	0		0	0	0		0	0	0	#NULL!	0	0	0	#NULL!	0	0	1	100	1	0	0	0	#NULL!	0	0	0	0	#NULL!	0	0	0
5363830	845664	2008-10-07 11:00:00	2008-10-23 13:20:00	16.0972	B310	CAR	0	1	1	62.7	1	3	245	245	17.29	2	0	0	0		0	0	0		0	0	0	#NULL!	0	0	0	#NULL!	0	0	0	#NULL!	0	0	0	0	#NULL!	0	0	0	0	#NULL!	0	0	0
5365639	754600	2007-12-10 13:43:00	2007-12-24 14:00:00	14.0118	A395	GER	0	1	1	82.7	3	5	98	98	47.05	1	12	0	0		0	0	0		0	0	0	#NULL!	0	0	0	#NULL!	0	0	0	#NULL!	0	0	0	0	#NULL!	0	0	0	0	#NULL!	0	0	0
5366141	907708	2009-02-13 10:38:00	2009-02-23 16:15:00	10.234	G301	OOG	1	0	1	80.5	3	5	137	137	43.31	1	5	0	0		0	0	0		0	0	0	#NULL!	0	0	0	#NULL!	0	0	0	#NULL!	0	0	0	0	#NULL!	0	0	0	0	#NULL!	0	0	0
5368169	732964	2007-07-29 17:42:00	2007-08-02 19:00:00	4.05417	A308	INT	0	1	2	89.2	3	5	137	137	31.47	1	0	0	0		0	0	0		0	0	0	#NULL!	0	0	0	#NULL!	0	0	0	#NULL!	0	0	0	0	#NULL!	0	0	0	0	#NULL!	0	0	0
5368487	801639	2008-01-10 17:33:00	2008-01-23 19:30:00	13.0812	G301	OOG	1	0	1	80.8	3	5	158	158	36.71	1	3	0	0		0	0	0		0	0	0	#NULL!	0	0	0	#NULL!	0	0	0	#NULL!	0	0	0	0	#NULL!	0	0	0	0	#NULL!	0	0	0
5368614	802309	2008-01-16 10:00:00	2008-01-23 15:00:00	7.20833	A308	ONC	0	1	1	57.4	1	3	105	105	46.79	1	0	0	0		0	0	0		0	0	0	#NULL!	0	0	0	#NULL!	0	0	0	#NULL!	0	0	0	0	#NULL!	0	0	0	0	#NULL!	0	0	0
5371320	704320	2007-01-26 12:20:00	2007-01-31 13:00:00	5.02778	A395	GER	0	1	2	87.9	3	5	127	127	34.45	1	2	0	0		0	0	0		0	0	0	#NULL!	0	0	1	999	0	0	0	#NULL!	0	0	0	0	#NULL!	0	0	0	0	#NULL!	0	0	0
5371929	704799	2007-01-31 10:00:00	2007-02-07 10:15:00	7.01042	B330	CAC	1	0	2	74	2	4	141	141	42.62	1	0	0	0		0	0	0		0	0	0	#NULL!	0	0	0	#NULL!	0	0	0	#NULL!	0	0	0	0	#NULL!	0	0	0	0	#NULL!	0	0	0
5374403	728085	2007-06-28 06:40:00	2007-07-04 13:30:00	6.28472	C303	URO	1	0	2	71.8	2	4	125	125	49.27	1	2	0	0		0	0	0		0	0	0	#NULL!	0	0	0	#NULL!	0	0	1	100	1	0	0	0	#NULL!	0	0	0	0	#NULL!	0	0	0
5375025	838369	2008-08-26 08:00:00	2008-09-10 13:00:00	15.2083	C301	CTR	1	1	1	86.7	3	5	102	102	44.49	1	9	0	0		0	0	0		0	0	0	#NULL!	0	0	0	#NULL!	0	0	0	#NULL!	0	0	0	0	#NULL!	0	0	0	0	#NULL!	0	0	0
5375445	706331	2007-02-08 15:49:00	2007-03-03 10:00:00	22.7576	B310	CAR	0	0	1	57.4	1	3	183	183	33.21	1	1	0	0		0	0	0		0	0	0	#NULL!	0	0	0	#NULL!	0	0	1	50	1	0	0	0	#NULL!	0	0	0	0	#NULL!	0	0	0
5379990	808168	2008-02-19 11:00:00	2008-02-26 19:00:00	7.33333	A303	NEF	0	0	1	53.2	1	3	216	216	27.86	2	0	0	0		0	0	0		0	0	0	#NULL!	0	0	0	#NULL!	0	0	0	#NULL!	0	0	0	0	#NULL!	0	0	0	0	#NULL!	0	0	0
5382925	724096	2007-06-05 10:00:00	2007-06-07 19:00:00	2.375	E330	MND	1	1	2	73.6	2	4	129	129	35.08	1	0	0	0		0	0	0		0	0	0	#NULL!	0	0	0	#NULL!	0	0	0	#NULL!	0	0	0	0	#NULL!	0	0	0	0	#NULL!	0	0	0
5383565	727951	2007-06-28 11:30:00	2007-07-03 13:00:00	5.0625	E330	MND	1	1	2	77	2	4	122	122	37.07	1	1	0	0		0	0	0		0	0	0	#NULL!	0	0	0	#NULL!	0	0	0	#NULL!	0	0	0	0	#NULL!	0	0	0	0	#NULL!	0	0	0
5397008	961304	2009-12-16 09:30:00	2009-12-29 14:30:00	13.2083	B310	CAR	0	1	1	66.1	2	4	112	112	42.2	1	5	1	0		0	0	0		0	0	0	#NULL!	0	0	0	#NULL!	0	0	0	#NULL!	0	0	0	0	#NULL!	0	0	0	0	#NULL!	0	0	0
5397959	924584	2009-05-25 10:30:00	2009-06-03 09:00:00	8.9375	B330	CAC	1	1	1	67.9	2	4	99	99	48.4	1	2	1	0		0	0	0		0	0	0	#NULL!	0	0	0	#NULL!	0	0	0	#NULL!	0	0	0	0	#NULL!	0	0	0	0	#NULL!	0	0	0
5398678	828942	2008-06-26 10:00:00	2008-07-18 15:00:00	22.2083	A320	DER	0	0	1	69.7	2	4	150	150	40.17	1	15	0	0		0	0	0		0	0	0	#NULL!	0	0	1	999	0	0	0	#NULL!	0	0	0	0	#NULL!	0	0	0	0	#NULL!	0	0	0
5400115	719660	2007-05-04 11:00:00	2007-05-16 17:00:00	12.25	A303	NEF	0	0	1	70.8	2	4	138	138	44.08	1	0	0	0		0	0	0		0	0	0	#NULL!	0	0	0	#NULL!	0	0	0	#NULL!	0	0	0	0	#NULL!	0	0	0	0	#NULL!	0	0	0
5401784	912177	2009-03-11 10:00:00	2009-03-24 13:30:00	13.1458	B330	CAC	1	1	1	84.3	3	5	124	124	35.72	1	1	0	0		0	0	0		0	0	0	#NULL!	0	0	0	#NULL!	0	0	0	#NULL!	0	0	0	0	#NULL!	0	0	0	0	#NULL!	0	0	0
5416407	742295	2007-09-30 20:30:00	2007-10-22 10:00:00	21.5625	C303	VAT	1	0	1	82.6	3	5	131	131	45.37	1	2	0	0		0	0	0		0	0	0	#NULL!	0	0	0	#NULL!	0	0	0	#NULL!	0	0	0	0	#NULL!	0	0	0	0	#NULL!	0	0	0
5417643	922201	2009-05-07 11:05:00	2009-05-17 19:00:00	10.3299	C301	CTR	1	1	1	69.3	2	4	105	105	45.03	1	9	1	0		0	0	0		0	0	0	#NULL!	0	0	0	#NULL!	0	0	0	#NULL!	0	0	0	0	#NULL!	0	0	0	0	#NULL!	0	0	0
5420082	934078	2009-07-15 15:34:00	2009-07-20 11:10:00	4.81667	D370	NER	0	0	2	78	2	4	177	177	32.43	1	5	1	0		0	0	0		0	0	0	#NULL!	0	0	1	999	0	0	0	#NULL!	0	0	0	0	#NULL!	0	0	0	0	#NULL!	0	0	0
5424177	860426	2008-12-31 14:00:00	2009-01-09 19:00:00	9.20833	B340	LON	0	1	1	39.8	1	2	106	106	49.85	1	4	0	0		0	0	0		0	0	0	#NULL!	0	0	0	#NULL!	0	0	0	#NULL!	0	0	0	0	#NULL!	0	0	0	0	#NULL!	0	0	0
5433130	708156	2007-02-19 17:00:00	2007-02-22 11:30:00	2.77083	B410	CAR	0	1	2	70.4	2	4	103	103	45.9	1	3	0	0		0	0	0		0	0	0	#NULL!	0	0	0	#NULL!	0	0	0	#NULL!	0	0	0	0	#NULL!	0	0	0	0	#NULL!	0	0	1
5434440	846743	2008-10-14 11:00:00	2008-10-16 11:00:00	2	C303	VAT	1	0	2	77.4	2	4	124	124	48.98	1	2	0	0		0	0	0		0	0	0	#NULL!	0	0	0	#NULL!	0	0	1	200	1	0	0	0	#NULL!	0	0	0	0	#NULL!	0	0	0
5439590	743823	2007-10-09 10:30:00	2007-10-24 10:30:00	15	A395	GER	0	1	1	80.3	3	5	96	96	48.47	1	14	0	0		0	0	0		0	0	0	#NULL!	0	0	0	#NULL!	0	0	0	#NULL!	0	0	0	0	#NULL!	0	0	0	0	#NULL!	0	0	0
5446293	909326	2009-02-24 10:30:00	2009-03-02 14:30:00	6.16667	G301	OOG	1	0	2	74.8	2	4	161	161	36.49	1	6	0	0		0	0	0		0	0	0	#NULL!	0	0	0	#NULL!	0	0	0	#NULL!	0	0	0	0	#NULL!	0	0	0	0	#NULL!	0	0	0
5447378	1031682	2010-06-23 11:00:00	2010-06-25 16:00:00	2.20833	A302	INF	0	0	2	45.6	1	2	158	158	41.23	1	2	1	0		0	0	0		0	0	0	#NULL!	0	0	0	#NULL!	0	0	0	#NULL!	0	0	0	0	#NULL!	0	0	0	0	#NULL!	0	0	0
5452265	924278	2009-05-20 07:45:00	2009-05-24 17:30:00	4.40625	A303	NEF	0	0	2	20.7	1	1	342	342	19.85	2	3	1	0		0	0	0		0	0	0	#NULL!	0	0	0	#NULL!	0	0	0	#NULL!	0	0	0	0	#NULL!	0	0	0	0	#NULL!	0	0	0
5454871	1048711	2010-09-28 09:30:00	2010-09-30 11:45:00	2.09375	B330	CAC	1	1	2	52.5	1	3	118	118	41.64	1	1	1	0		0	0	0		0	0	0	#NULL!	0	0	0	#NULL!	0	0	0	#NULL!	0	0	0	0	#NULL!	0	0	0	0	#NULL!	0	0	0
5456945	905396	2009-02-01 14:31:00	2009-02-02 15:30:00	1.04097	A302	INF	0	0	2	90	3	5	160	160	35.4	1	0	0	0		0	0	0		0	0	0	#NULL!	0	0	0	#NULL!	0	0	0	#NULL!	0	0	0	0	#NULL!	0	0	0	0	#NULL!	0	0	0
5457457	856121	2008-12-04 08:43:00	2008-12-31 11:15:00	27.1056	A302	INT	0	1	1	68.8	2	4	178	178	24.53	2	2	0	0		0	0	0		0	0	0	#NULL!	0	0	1	10	0	0	0	#NULL!	0	0	0	0	#NULL!	0	0	0	0	#NULL!	0	0	1
5458310	1010095	2010-02-24 10:44:00	2010-03-05 19:00:00	9.34444	A303	NEF	0	0	1	68.6	2	4	149	149	40.61	1	0	1	0		0	0	0		0	0	0	#NULL!	0	0	0	#NULL!	0	0	0	#NULL!	0	0	0	0	#NULL!	0	0	0	0	#NULL!	0	0	0
5461825	812620	2008-03-15 18:47:00	2008-03-25 17:00:00	9.92569	D360	NER	0	0	1	67.6	2	4	160	160	37.52	1	7	0	0		0	0	0		0	0	0	#NULL!	0	0	0	#NULL!	0	0	0	#NULL!	0	0	0	0	#NULL!	0	0	0	0	#NULL!	0	0	0
5462281	802267	2008-01-15 11:00:00	2008-01-26 10:30:00	10.9792	B310	CAR	0	0	1	72.4	2	4	139	139	43.52	1	0	0	0		0	0	0		0	0	0	#NULL!	0	0	0	#NULL!	0	0	0	#NULL!	0	0	0	0	#NULL!	0	0	0	0	#NULL!	0	0	0
5468094	802748	2008-01-17 12:51:00	2008-01-26 14:00:00	9.04792	A308	ONC	0	1	1	62.6	1	3	98	98	49.78	1	4	0	0		0	0	0		0	0	0	#NULL!	0	0	0	#NULL!	0	0	0	#NULL!	0	0	0	0	#NULL!	0	0	0	0	#NULL!	0	0	0
5469875	1047484	2010-09-20 17:28:00	2010-09-23 17:45:00	3.01181	A302	INF	0	0	2	80.1	3	5	276	276	19.32	2	0	1	0		0	0	0		0	0	0	#NULL!	0	0	0	#NULL!	0	0	0	#NULL!	0	0	0	0	#NULL!	0	0	0	0	#NULL!	0	0	0
5470902	908628	2009-02-19 09:00:00	2009-02-23 17:00:00	4.33333	B410	CAR	0	1	2	86.7	3	5	98	98	46.6	1	1	0	0		0	0	0		0	0	0	#NULL!	0	0	0	#NULL!	0	0	0	#NULL!	0	0	0	0	#NULL!	0	0	0	0	#NULL!	0	0	0
5473243	936682	2009-07-31 13:25:00	2009-08-11 16:30:00	11.1285	A303	NEF	0	0	1	39.8	1	2	174	174	37.92	1	1	1	0		0	0	0		0	0	0	#NULL!	0	0	0	#NULL!	0	0	0	#NULL!	0	0	0	0	#NULL!	0	0	0	0	#NULL!	0	0	1
5477756	705705	2007-02-06 10:30:00	2007-02-09 11:30:00	3.04167	G301	OOG	1	1	2	70.6	2	4	136	136	33.28	1	4	0	0		0	0	0		0	0	0	#NULL!	0	0	0	#NULL!	0	0	1	200	1	0	0	0	#NULL!	0	0	0	0	#NULL!	0	0	0
5477841	1047178	2010-09-18 12:25:00	2010-10-02 12:30:00	14.0035	A303	NEF	0	1	1	47.2	1	2	204	204	22.62	2	0	1	0		0	0	0		0	0	0	#NULL!	0	0	0	#NULL!	0	0	0	#NULL!	0	0	0	0	#NULL!	0	0	0	0	#NULL!	0	0	0
5479758	931066	2009-06-28 21:39:00	2009-07-02 13:30:00	3.66042	C303	URO	1	0	2	56.8	1	3	255	255	22.7	2	1	1	0		0	0	0		0	0	0	#NULL!	0	0	0	#NULL!	0	0	0	#NULL!	0	0	0	0	#NULL!	0	0	0	0	#NULL!	0	0	0
5480927	955047	2009-11-13 08:00:00	2009-11-19 11:00:00	6.125	C303	ORT	1	1	2	56.8	1	3	140	140	33.64	1	3	1	0		0	0	0		0	0	0	#NULL!	0	0	0	#NULL!	0	0	1	100	1	0	0	0	#NULL!	0	0	0	0	#NULL!	0	0	0
5481436	841895	2008-09-16 07:30:00	2008-09-24 10:30:00	8.125	A395	GER	0	1	1	88	3	5	114	114	39.02	1	0	0	0		0	0	0		0	0	0	#NULL!	0	0	0	#NULL!	0	0	0	#NULL!	0	0	0	0	#NULL!	0	0	0	0	#NULL!	0	0	0
5483594	825499	2008-06-05 11:15:00	2008-07-12 10:30:00	36.9688	A395	GER	0	1	3	79.7	2	4	134	134	33.03	1	9	0	0		0	0	0		0	0	0	#NULL!	0	0	0	#NULL!	0	0	1	100	1	0	0	0	#NULL!	0	0	0	0	#NULL!	0	0	0
5491981	752478	2007-11-29 11:00:00	2007-12-07 10:30:00	7.97917	C305	CGO	1	1	1	70	2	4	230	230	18.18	2	0	0	0		0	0	0		0	0	0	#NULL!	0	0	0	#NULL!	0	0	0	#NULL!	0	0	0	0	#NULL!	0	0	0	0	#NULL!	0	0	0
5495345	802824	2008-01-20 11:00:00	2008-01-25 14:00:00	5.125	D320	NEC	1	1	2	59.4	1	3	101	101	48.59	1	5	0	0		0	0	0		0	0	0	#NULL!	0	0	0	#NULL!	0	0	0	#NULL!	0	0	0	0	#NULL!	0	0	0	0	#NULL!	0	0	0
5496234	831423	2008-07-10 11:00:00	2008-07-17 10:00:00	6.95833	D380	NEC	1	0	2	73.2	2	4	154	154	38.58	1	7	0	0		0	0	0		0	0	0	#NULL!	0	0	0	#NULL!	0	0	0	#NULL!	0	0	0	0	#NULL!	0	0	0	0	#NULL!	0	0	0
5497262	913616	2009-03-19 13:30:00	2009-04-01 14:00:00	13.0208	C303	URO	1	0	1	50.6	1	3	159	159	40.08	1	0	1	0		0	0	0		0	0	0	#NULL!	0	0	0	#NULL!	0	0	0	#NULL!	0	0	0	0	#NULL!	0	0	0	0	#NULL!	0	0	0
5498776	927314	2009-06-08 00:32:00	2009-06-18 11:30:00	10.4569	D360	NER	0	1	1	67.4	2	4	100	100	47.91	1	8	1	0		0	0	0		0	0	0	#NULL!	0	0	0	#NULL!	0	0	0	#NULL!	0	0	0	0	#NULL!	0	0	0	0	#NULL!	0	0	0
5504361	908310	2009-02-17 12:06:00	2009-02-20 15:30:00	3.14167	A303	NEF	0	0	2	25.5	1	1	238	238	28.92	2	0	0	0		0	0	0		0	0	0	#NULL!	0	0	0	#NULL!	0	0	0	#NULL!	0	0	0	0	#NULL!	0	0	0	0	#NULL!	0	0	0
5509347	751921	2007-11-25 17:21:00	2008-01-09 16:00:00	44.9438	B340	LON	0	1	3	25.9	1	1	142	142	38.82	1	1	0	0		0	0	0		0	0	0	#NULL!	0	0	0	#NULL!	0	0	0	#NULL!	0	0	0	0	#NULL!	0	0	0	0	#NULL!	0	0	0
5511730	858009	2008-12-14 23:06:00	2008-12-24 11:00:00	9.49583	C302	ORT	1	1	1	90.3	3	5	134	134	32.21	1	10	0	0		0	0	0		0	0	0	#NULL!	0	0	0	#NULL!	0	0	0	#NULL!	0	0	0	0	#NULL!	0	0	0	0	#NULL!	0	0	0
5515330	1045743	2010-09-13 10:30:00	2010-09-24 11:00:00	11.0208	D350	NEC	1	1	1	79.5	2	4	186	186	22.64	2	10	1	0		0	0	0		0	0	0	#NULL!	0	0	0	#NULL!	0	0	0	#NULL!	0	0	0	0	#NULL!	0	0	0	0	#NULL!	0	0	0
5518478	1043199	2010-08-31 10:00:00	2010-09-06 12:45:00	6.11458	B330	CAC	1	1	2	87.4	3	5	117	117	37.92	1	1	1	0		0	0	0		0	0	0	#NULL!	0	0	0	#NULL!	0	0	0	#NULL!	0	0	0	0	#NULL!	0	0	0	0	#NULL!	0	0	0
5537253	826411	2008-06-11 11:00:00	2008-07-01 18:00:00	20.2917	A302	INT	0	0	1	68.5	2	4	126	126	49.29	1	0	0	0		0	0	0		0	0	0	#NULL!	0	0	0	#NULL!	0	0	0	#NULL!	0	0	0	0	#NULL!	0	0	0	0	#NULL!	0	0	0
5537726	1116580	2011-03-25 15:10:00	2011-04-28 13:00:00	33.9097	B330	CAC	1	0	3	71	2	4	140	140	43.33	1	0	1	0		0	0	0		0	0	0	#NULL!	0	0	0	#NULL!	0	0	0	#NULL!	0	0	0	0	#NULL!	0	0	0	0	#NULL!	0	0	0
5538210	929728	2009-06-21 16:00:00	2009-07-02 14:30:00	10.9375	B330	CAC	1	0	1	65.2	2	4	177	177	33.63	1	0	1	0		0	0	0		0	0	0	#NULL!	0	0	0	#NULL!	0	0	0	#NULL!	0	0	0	0	#NULL!	0	0	0	0	#NULL!	0	0	0
5540908	1117784	2011-04-03 14:00:00	2011-04-12 10:15:00	8.84375	B330	CAC	1	1	1	64.5	1	3	103	103	46.72	1	0	1	0		0	0	0		0	0	0	#NULL!	0	0	0	#NULL!	0	0	0	#NULL!	0	0	0	0	#NULL!	0	0	0	0	#NULL!	0	0	0
5542082	831953	2008-07-14 12:45:00	2008-07-16 13:31:00	2.03194	B330	CAC	1	1	2	49.2	1	2	103	103	49.36	1	2	0	0		0	0	0		0	0	0	#NULL!	0	0	0	#NULL!	0	0	0	#NULL!	0	0	0	0	#NULL!	0	0	0	0	#NULL!	0	0	0
5542218	3001867	2010-12-30 17:17:00	2011-01-06 12:30:00	6.80069	F320	GYN	1	1	2	79.8	2	4	96	96	48.53	1	3	1	0		0	0	0		0	0	0	#NULL!	0	0	0	#NULL!	0	0	0	#NULL!	0	0	0	0	#NULL!	0	0	0	0	#NULL!	0	0	0
5545627	1031705	2010-06-23 21:26:00	2010-07-02 11:00:00	8.56528	A303	NEF	0	0	1	73.5	2	4	452	452	11.13	2	1	1	0		0	0	0		0	0	0	#NULL!	0	0	0	#NULL!	0	0	0	#NULL!	0	0	0	0	#NULL!	0	0	0	0	#NULL!	0	0	0
5548335	1059547	2010-11-21 12:45:00	2010-11-30 12:40:00	8.99653	B330	CAC	1	0	1	66	2	4	169	169	35.39	1	3	1	0		0	0	0		0	0	0	#NULL!	0	0	0	#NULL!	0	0	0	#NULL!	0	0	0	0	#NULL!	0	0	0	0	#NULL!	0	0	0
5549246	714129	2007-03-28 15:45:00	2007-04-03 13:00:00	5.88542	A300	HAE	0	0	2	74.5	2	4	131	131	46.33	1	0	0	0		0	0	0		0	0	0	#NULL!	0	0	0	#NULL!	0	0	0	#NULL!	0	0	0	0	#NULL!	0	0	0	0	#NULL!	0	0	0
5561513	722285	2007-05-22 13:20:00	2007-05-25 16:00:00	3.11111	D311	NER	0	0	2	70.1	2	4	130	130	47.32	1	0	0	0		0	0	0		0	0	0	#NULL!	0	0	0	#NULL!	0	0	1	300	1	1	0	0	#NULL!	0	0	0	0	#NULL!	0	0	0
5570503	1111193	2011-03-01 10:30:00	2011-03-05 10:30:00	4	D360	NEC	1	0	2	73.5	2	4	132	132	46.05	1	4	1	0		0	0	0		0	0	0	#NULL!	0	0	0	#NULL!	0	0	0	#NULL!	0	0	0	0	#NULL!	0	0	0	0	#NULL!	0	0	0
5572587	1043027	2010-08-29 11:00:00	2010-09-10 10:30:00	11.9792	B330	CAC	1	0	1	84.4	3	5	120	120	49.98	1	0	1	0		0	0	0		0	0	0	#NULL!	0	0	0	#NULL!	0	0	0	#NULL!	0	0	0	0	#NULL!	0	0	0	0	#NULL!	0	0	0
5573326	1104534	2011-01-25 12:21:00	2011-03-16 10:30:00	49.9229	C301	CTR	1	0	3	81.2	3	5	130	130	45.93	1	2	1	0		0	0	0		0	0	0	#NULL!	0	0	0	#NULL!	0	0	1	200	1	0	0	0	#NULL!	0	0	0	0	#NULL!	0	0	0
5573646	1104417	2011-01-25 00:16:00	2011-01-28 10:30:00	3.42639	B340	LON	0	0	2	80.4	3	5	121	121	50	1	3	1	0		0	0	0		0	0	0	#NULL!	0	0	1	999	0	0	0	#NULL!	0	0	0	0	#NULL!	0	0	0	0	#NULL!	0	0	0
5574606	1102521	2011-01-17 10:00:00	2011-02-15 14:00:00	29.1667	B330	CAC	1	0	1	78.8	2	4	139	139	42.78	1	3	1	0		0	0	0		0	0	0	#NULL!	0	0	0	#NULL!	0	0	0	#NULL!	0	0	0	0	#NULL!	0	0	0	0	#NULL!	0	0	0
5580481	1103947	2011-01-21 14:30:00	2011-01-23 13:00:00	1.9375	A307	REU	0	0	2	67.2	2	4	133	133	46.49	1	2	1	0		0	0	0		0	0	0	#NULL!	0	0	1	999	0	0	0	#NULL!	0	0	0	0	#NULL!	0	0	0	0	#NULL!	0	0	0
5583122	1056923	2010-11-07 16:00:00	2010-11-09 15:30:00	1.97917	D360	NER	0	1	2	74.1	2	4	98	98	48.11	1	2	1	0		0	0	0		0	0	0	#NULL!	0	0	0	#NULL!	0	0	0	#NULL!	0	0	0	0	#NULL!	0	0	0	0	#NULL!	0	0	0
5584457	1053210	2010-10-20 10:14:00	2010-11-10 10:00:00	20.9903	A320	DER	0	1	1	82	3	5	111	111	40.82	1	20	1	0		0	0	0		0	0	0	#NULL!	0	0	0	#NULL!	0	0	0	#NULL!	0	0	0	0	#NULL!	0	0	0	1	999	0	0	0
5588079	1056218	2010-11-04 09:30:00	2010-11-05 11:00:00	1.0625	D350	NEC	1	0	2	78.3	2	4	202	202	27.82	2	1	1	0		0	0	0		0	0	0	#NULL!	0	0	0	#NULL!	0	0	0	#NULL!	0	0	0	0	#NULL!	0	0	0	0	#NULL!	0	0	0
5589742	1062733	2010-12-06 11:00:00	2010-12-21 13:00:00	15.0833	B330	CAC	1	0	1	71.4	2	4	149	149	40.28	1	0	1	0		0	0	0		0	0	0	#NULL!	0	0	0	#NULL!	0	0	0	#NULL!	0	0	0	0	#NULL!	0	0	0	0	#NULL!	0	0	0
5592810	838072	2008-08-25 09:30:00	2008-08-28 13:00:00	3.14583	B310	CAR	0	0	2	59.8	1	3	130	130	48.87	1	3	0	0		0	0	0		0	0	0	#NULL!	0	0	0	#NULL!	0	0	0	#NULL!	0	0	0	0	#NULL!	0	0	0	0	#NULL!	0	0	0
5600937	901849	2009-01-12 13:00:00	2009-01-15 15:00:00	3.08333	A302	INF	0	1	2	61.3	1	3	116	116	41.15	1	2	0	0		0	0	0		0	0	0	#NULL!	0	0	0	#NULL!	0	0	0	#NULL!	0	0	0	0	#NULL!	0	0	0	0	#NULL!	0	0	0
5601490	811843	2008-03-12 10:30:00	2008-04-28 12:00:00	47.0625	D360	NER	0	1	3	81	3	5	109	109	41.79	1	4	0	0		0	0	0		0	0	0	#NULL!	0	0	0	#NULL!	0	0	0	#NULL!	0	0	0	0	#NULL!	0	0	0	0	#NULL!	0	0	0
5604758	959562	2009-12-06 15:41:00	2009-12-11 19:55:00	5.17639	B310	CAR	0	0	2	79.4	2	4	142	142	41.67	1	0	1	0		0	0	0		0	0	0	#NULL!	0	0	0	#NULL!	0	0	0	#NULL!	0	0	0	0	#NULL!	0	0	0	0	#NULL!	0	0	0
5607947	715557	2007-04-09 11:00:00	2007-04-17 14:00:00	8.125	C303	VAT	1	0	1	76.1	2	4	134	134	44.94	1	5	0	0		0	0	0		0	0	0	#NULL!	0	0	0	#NULL!	0	0	0	#NULL!	0	0	0	0	#NULL!	0	0	0	0	#NULL!	0	0	0
5613443	702712	2007-01-17 17:40:00	2007-01-20 12:00:00	2.76389	A308	ONC	0	1	2	46.1	1	2	104	104	49.46	1	3	0	0		0	0	0		0	0	0	#NULL!	0	0	0	#NULL!	0	0	0	#NULL!	0	0	0	0	#NULL!	0	0	0	0	#NULL!	0	0	0
5630072	718589	2007-04-26 18:41:00	2007-05-11 15:00:00	14.8465	A303	NEF	0	0	1	52.5	1	3	262	262	22.35	2	0	0	0		0	0	0		0	0	0	#NULL!	0	0	0	#NULL!	0	0	0	#NULL!	0	0	0	0	#NULL!	0	0	0	0	#NULL!	0	0	0
5646625	910013	2009-02-26 13:46:00	2009-03-03 15:00:00	5.05139	D380	NEC	1	0	2	84.9	3	5	129	129	45.93	1	1	0	0		0	0	0		0	0	0	#NULL!	0	0	0	#NULL!	0	0	0	#NULL!	0	0	0	0	#NULL!	0	0	0	0	#NULL!	0	0	0
5647229	814691	2008-03-28 15:13:00	2008-04-03 12:41:00	5.89444	C303	ORT	1	1	2	60.7	1	3	106	106	45.76	1	6	0	0		0	0	0		0	0	0	#NULL!	0	0	0	#NULL!	0	0	0	#NULL!	0	0	0	0	#NULL!	0	0	0	0	#NULL!	0	0	0
5648719	906621	2009-02-08 20:30:00	2009-02-12 11:00:00	3.60417	C303	VAT	1	0	2	61.2	1	3	169	169	35.94	1	3	0	0		0	0	0		0	0	0	#NULL!	0	0	0	#NULL!	0	0	0	#NULL!	0	0	0	0	#NULL!	0	0	0	0	#NULL!	0	0	0
5651683	933855	2009-07-15 07:00:00	2009-07-25 10:00:00	10.125	C301	ORT	1	0	1	59.9	1	3	180	180	33.56	1	4	1	0		0	0	0		0	0	0	#NULL!	0	0	0	#NULL!	0	0	0	#NULL!	0	0	0	0	#NULL!	0	0	0	0	#NULL!	0	0	0
5655087	945216	2009-09-22 14:00:00	2009-10-01 11:00:00	8.875	A303	NEF	0	0	1	44.6	1	2	176	176	36.57	1	0	1	0		0	0	0		0	0	0	#NULL!	0	0	0	#NULL!	0	0	0	#NULL!	0	0	0	0	#NULL!	0	0	0	0	#NULL!	0	0	0
5656070	648880	2006-11-22 20:56:00	2007-01-17 10:30:00	55.5653	A395	GER	0	0	3	60.4	1	3	143	143	43.7	1	2	0	0		0	0	0		0	0	0	#NULL!	0	0	0	#NULL!	0	0	0	#NULL!	0	0	0	0	#NULL!	0	0	0	0	#NULL!	0	0	0
5661407	807665	2008-02-17 11:00:00	2008-03-04 13:59:00	16.1243	B330	CAC	1	1	1	74.7	2	4	142	142	31.31	1	0	0	0		0	0	0		0	0	0	#NULL!	0	0	0	#NULL!	0	0	0	#NULL!	0	0	0	0	#NULL!	0	0	0	0	#NULL!	0	0	0
5687156	707174	2007-02-14 11:00:00	2007-02-27 10:00:00	12.9583	D320	NEC	1	1	1	78.6	2	4	95	95	49.27	1	4	0	0		0	0	0		0	0	0	#NULL!	0	0	1	999	0	0	0	#NULL!	0	0	0	0	#NULL!	0	0	0	0	#NULL!	0	0	0
5690167	754487	2007-12-11 10:05:00	2007-12-17 13:00:00	6.12153	B310	CAR	0	0	2	65.2	2	4	186	186	31.76	1	0	0	0		0	0	0		0	0	0	#NULL!	0	0	0	#NULL!	0	0	1	300	1	1	0	0	#NULL!	0	0	0	0	#NULL!	0	0	0
5692605	850617	2008-11-04 22:36:00	2008-11-17 11:00:00	12.5167	C301	ORT	1	1	1	81.6	3	5	135	135	32.6	1	5	0	0		0	0	0		0	0	0	#NULL!	0	0	0	#NULL!	0	0	0	#NULL!	0	0	0	0	#NULL!	0	0	0	0	#NULL!	0	0	0
5693777	704594	2007-01-29 10:57:00	2007-02-03 13:00:00	5.08542	A303	NEF	0	1	2	43	1	2	236	236	19.49	2	0	0	0		0	0	0		0	0	0	#NULL!	0	0	0	#NULL!	0	0	1	100	1	0	0	0	#NULL!	0	0	0	0	#NULL!	0	0	0
5696754	941837	2009-09-03 10:30:00	2009-09-07 15:00:00	4.1875	E330	MND	1	1	2	58.3	1	3	103	103	47.69	1	4	1	0		0	0	0		0	0	0	#NULL!	0	0	1	999	0	0	0	#NULL!	0	0	0	0	#NULL!	0	0	0	0	#NULL!	0	0	0
5697332	1023307	2010-05-09 20:30:00	2010-05-25 10:30:00	15.5833	C303	VAT	1	0	1	75.6	2	4	185	185	31.02	1	0	1	0		0	0	0		0	0	0	#NULL!	0	0	0	#NULL!	0	0	0	#NULL!	0	0	0	0	#NULL!	0	0	0	1	999	0	0	0
5699967	819338	2008-04-25 11:50:00	2008-05-14 13:00:00	19.0486	A304	GAS	0	0	1	54.1	1	3	137	137	46.95	1	0	0	0		0	0	0		0	0	0	#NULL!	0	0	0	#NULL!	0	0	0	#NULL!	0	0	0	0	#NULL!	0	0	0	0	#NULL!	0	0	0
5701272	945319	2009-09-21 19:00:00	2009-10-07 15:00:00	15.8333	D360	NER	0	1	1	69.7	2	4	143	143	31.49	1	0	1	0		0	0	0		0	0	0	#NULL!	0	0	0	#NULL!	0	0	0	#NULL!	0	0	0	0	#NULL!	0	0	0	0	#NULL!	0	0	0
5712085	746465	2007-10-24 14:12:00	2008-01-12 11:00:00	79.8667	A395	GER	0	1	3	81.7	3	5	108	108	42.16	1	5	0	0		0	0	0		0	0	0	#NULL!	0	0	0	#NULL!	0	0	0	#NULL!	0	0	0	0	#NULL!	0	0	0	0	#NULL!	0	0	0
5717442	1003727	2010-01-21 17:52:00	2010-01-30 12:00:00	8.75556	C303	VAT	1	1	1	87.3	3	5	107	107	42.04	1	6	1	0		0	0	0		0	0	0	#NULL!	0	0	0	#NULL!	0	0	0	#NULL!	0	0	0	0	#NULL!	0	0	0	0	#NULL!	0	0	1
5717639	954115	2009-11-06 17:58:00	2009-11-09 18:30:00	3.02222	A303	NEF	0	0	2	70.9	2	4	211	211	27	2	0	1	0		0	0	0		0	0	0	#NULL!	0	0	0	#NULL!	0	0	0	#NULL!	0	0	0	0	#NULL!	0	0	0	0	#NULL!	0	0	0
5725027	801186	2008-01-09 01:10:00	2008-01-16 11:00:00	7.40972	A304	GAS	0	1	1	65.4	2	4	132	132	34.99	1	1	0	0		0	0	0		0	0	0	#NULL!	0	0	1	999	0	0	0	#NULL!	0	0	0	0	#NULL!	0	0	0	0	#NULL!	0	0	0
5726842	729949	2007-07-10 09:30:00	2007-07-11 20:00:00	1.4375	D320	NEC	1	1	2	74.1	2	4	97	97	48.68	1	1	0	0		0	0	0		0	0	0	#NULL!	0	0	1	999	0	0	0	#NULL!	0	0	0	0	#NULL!	0	0	0	0	#NULL!	0	0	0
5728198	1052178	2010-10-15 07:45:00	2010-10-22 14:00:00	7.26042	C303	URO	1	0	1	62.2	1	3	131	131	48.06	1	1	1	0		0	0	0		0	0	0	#NULL!	0	0	0	#NULL!	0	0	0	#NULL!	0	0	0	0	#NULL!	0	0	0	0	#NULL!	0	0	0
5730453	802571	2008-01-16 14:24:00	2008-01-24 15:00:00	8.025	C301	CTR	1	1	1	80.8	3	5	103	103	44.63	1	8	0	0		0	0	0		0	0	0	#NULL!	0	0	1	999	0	0	0	#NULL!	0	0	0	0	#NULL!	0	0	0	0	#NULL!	0	0	0
5731309	950177	2009-10-17 01:54:00	2009-10-18 12:00:00	1.42083	B310	CAR	0	0	2	37.5	1	2	144	144	47.75	1	1	1	0		0	0	0		0	0	0	#NULL!	0	0	0	#NULL!	0	0	0	#NULL!	0	0	0	0	#NULL!	0	0	0	0	#NULL!	0	0	0
5735812	1003186	2010-01-19 18:00:00	2010-01-22 19:00:00	3.04167	A307	REU	0	1	2	48.9	1	2	107	107	47.29	1	0	1	0		0	0	0		0	0	0	#NULL!	0	0	0	#NULL!	0	0	0	#NULL!	0	0	0	0	#NULL!	0	0	0	0	#NULL!	0	0	0
5740331	1061233	2010-11-30 11:00:00	2010-12-07 16:30:00	7.22917	A303	NEF	0	0	1	45	1	2	163	163	39.88	1	0	1	0		0	0	0		0	0	0	#NULL!	0	0	0	#NULL!	0	0	0	#NULL!	0	0	0	0	#NULL!	0	0	0	0	#NULL!	0	0	0
5743792	851024	2008-11-06 16:00:00	2008-11-08 11:00:00	1.79167	D340	NER	0	1	2	89.2	3	5	106	106	42.32	1	2	0	0		0	0	0		0	0	0	#NULL!	0	0	0	#NULL!	0	0	0	#NULL!	0	0	0	0	#NULL!	0	0	0	0	#NULL!	0	0	0
5745140	936203	2009-07-29 11:54:00	2009-07-31 16:30:00	2.19167	B340	LON	0	0	2	64.3	1	3	165	165	36.58	1	0	1	0		0	0	0		0	0	0	#NULL!	0	0	1	999	0	0	0	#NULL!	0	0	0	0	#NULL!	0	0	0	0	#NULL!	0	0	0
5748524	818200	2008-04-18 09:55:00	2008-04-19 13:30:00	1.14931	A303	NEF	0	1	2	37.1	1	2	117	117	45.12	1	0	0	0		0	0	0		0	0	0	#NULL!	0	0	0	#NULL!	0	0	0	#NULL!	0	0	0	0	#NULL!	0	0	0	0	#NULL!	0	0	0
5752294	1002602	2010-01-18 10:00:00	2010-02-01 09:45:00	13.9896	D340	NER	0	1	1	73.6	2	4	102	102	46	1	13	1	0		0	0	0		0	0	0	#NULL!	0	0	0	#NULL!	0	0	0	#NULL!	0	0	0	0	#NULL!	0	0	0	0	#NULL!	0	0	0
5756167	1013724	2010-03-15 13:25:00	2010-03-16 19:00:00	1.23264	B340	NEF	0	1	2	58.6	1	3	243	243	17.69	2	0	1	0		0	0	0		0	0	0	#NULL!	0	0	0	#NULL!	0	0	1	200	1	0	1	0	#NULL!	0	0	0	0	#NULL!	0	0	0
5758687	920406	2009-04-27 03:30:00	2009-04-28 17:00:00	1.5625	A300	HAE	0	0	2	58	1	3	172	172	35.6	1	1	1	0		0	0	0		0	0	0	#NULL!	0	0	0	#NULL!	0	0	0	#NULL!	0	0	0	0	#NULL!	0	0	0	0	#NULL!	0	0	0
5765149	806735	2008-02-08 23:20:00	2008-02-15 16:00:00	6.69444	B340	LON	0	1	2	75.5	2	4	103	103	45.25	1	1	0	0		0	0	0		0	0	0	#NULL!	0	0	1	999	0	0	0	#NULL!	0	0	0	0	#NULL!	0	0	0	0	#NULL!	0	0	0
5769817	947818	2009-10-05 14:51:00	2009-10-14 14:30:00	8.98542	A308	ONC	0	0	1	75.5	2	4	124	124	49.23	1	4	1	0		0	0	0		0	0	0	#NULL!	0	0	0	#NULL!	0	0	0	#NULL!	0	0	0	0	#NULL!	0	0	0	0	#NULL!	0	0	0
5771575	920320	2009-04-24 16:32:00	2009-05-01 15:30:00	6.95694	F320	GYN	1	1	2	35.5	1	2	121	121	43.79	1	0	1	0		0	0	0		0	0	0	#NULL!	0	0	0	#NULL!	0	0	0	#NULL!	0	0	0	0	#NULL!	0	0	0	0	#NULL!	0	0	0
5775345	749219	2007-11-08 18:42:00	2007-11-13 15:30:00	4.86667	C303	VAT	1	0	2	78.2	2	4	168	168	34.43	1	2	0	0		0	0	0		0	0	0	#NULL!	0	0	0	#NULL!	0	0	0	#NULL!	0	0	0	0	#NULL!	0	0	0	0	#NULL!	0	0	1
5784105	927250	2009-06-05 19:00:00	2009-06-12 15:50:00	6.86806	A302	INF	0	1	2	65.7	2	4	121	121	38.65	1	1	1	0		0	0	0		0	0	0	#NULL!	0	0	0	#NULL!	0	0	0	#NULL!	0	0	0	0	#NULL!	0	0	0	0	#NULL!	0	0	0
5784579	714179	2007-03-29 10:00:00	2007-04-06 10:30:00	8.02083	A395	GER	0	1	1	83.7	3	5	148	148	29.16	2	8	0	0		0	0	0		0	0	0	#NULL!	0	0	0	#NULL!	0	0	0	#NULL!	0	0	0	0	#NULL!	0	0	0	0	#NULL!	0	0	0
5785548	1058502	2010-11-16 09:30:00	2010-11-18 11:00:00	2.0625	B310	CAR	0	1	2	69.4	2	4	96	96	49.92	1	2	1	0		0	0	0		0	0	0	#NULL!	0	0	0	#NULL!	0	0	0	#NULL!	0	0	0	0	#NULL!	0	0	0	0	#NULL!	0	0	0
5785711	743268	2007-10-04 14:38:00	2007-10-17 11:00:00	12.8486	A395	GER	0	1	1	85.3	3	5	95	95	48.46	1	9	0	0		0	0	0		0	0	0	#NULL!	0	0	1	999	0	0	0	#NULL!	0	0	0	0	#NULL!	0	0	0	0	#NULL!	0	0	0
5789023	1019980	2010-04-20 09:30:00	2010-04-22 14:00:00	2.1875	B310	CAR	0	1	2	77.4	2	4	165	165	26.14	2	0	1	0		0	0	0		0	0	0	#NULL!	0	0	1	10	1	1	0	#NULL!	0	0	0	0	#NULL!	0	0	0	0	#NULL!	0	0	0
5789343	757346	2008-01-02 09:30:00	2008-01-07 13:30:00	5.16667	B310	CAR	0	0	2	69.4	2	4	129	129	47.84	1	5	0	0		0	0	0		0	0	0	#NULL!	0	0	0	#NULL!	0	0	0	#NULL!	0	0	0	0	#NULL!	0	0	0	0	#NULL!	0	0	0
5790979	746538	2007-10-25 10:20:00	2007-11-16 13:30:00	22.1319	D310	NER	0	0	1	73.1	2	4	133	133	45.7	1	1	0	0		0	0	0		0	0	0	#NULL!	0	0	0	#NULL!	0	0	0	#NULL!	0	0	0	0	#NULL!	0	0	0	0	#NULL!	0	0	1
5798386	715593	2007-04-06 04:55:00	2007-04-08 12:50:00	2.32986	A302	INT	0	0	2	63.1	1	3	140	140	44.38	1	1	0	0		0	0	0		0	0	0	#NULL!	0	0	0	#NULL!	0	0	0	#NULL!	0	0	0	0	#NULL!	0	0	0	0	#NULL!	0	0	0
5802299	715622	2007-04-06 17:14:00	2007-04-20 14:00:00	13.8653	C303	VAT	1	0	1	74.5	2	4	152	152	39.03	1	1	0	0		0	0	0		0	0	0	#NULL!	0	0	0	#NULL!	0	0	0	#NULL!	0	0	0	0	#NULL!	0	0	0	0	#NULL!	0	0	0
5807604	924261	2009-05-20 11:00:00	2009-05-27 13:00:00	7.08333	A303	NEF	0	1	1	84.7	3	5	290	290	13.39	2	1	1	0		0	0	0		0	0	0	#NULL!	0	0	0	#NULL!	0	0	1	200	1	0	1	0	#NULL!	0	0	0	0	#NULL!	0	0	0
5809757	836802	2008-08-15 09:30:00	2008-08-20 11:57:00	5.10208	B310	CAR	0	0	2	66.1	2	4	128	128	48.76	1	5	0	0		0	0	0		0	0	0	#NULL!	0	0	0	#NULL!	0	0	0	#NULL!	0	0	0	0	#NULL!	0	0	0	0	#NULL!	0	0	0
5814047	727116	2007-06-21 11:23:00	2007-06-24 11:00:00	2.98403	A302	LON	0	1	2	34.9	1	2	249	249	19.11	2	0	0	0		0	0	0		0	0	0	#NULL!	0	0	1	10	0	0	0	#NULL!	0	0	0	0	#NULL!	0	0	0	0	#NULL!	0	0	0
5836253	750512	2007-11-19 11:00:00	2007-11-26 14:00:00	7.125	D320	NEC	1	0	1	71.4	2	4	142	142	42.58	1	7	0	0		0	0	0		0	0	0	#NULL!	0	0	0	#NULL!	0	0	0	#NULL!	0	0	0	0	#NULL!	0	0	0	0	#NULL!	0	0	0
5845765	1101760	2011-01-11 12:00:00	2011-02-02 14:00:00	22.0833	D360	NEC	1	1	1	75	2	4	95	95	49.74	1	5	1	0		0	0	0		0	0	0	#NULL!	0	0	0	#NULL!	0	0	0	#NULL!	0	0	0	0	#NULL!	0	0	0	0	#NULL!	0	0	0
5856422	905465	2009-02-02 11:00:00	2009-02-06 14:00:00	4.125	B330	CAC	1	0	2	69.4	2	4	137	137	44.63	1	1	0	0		0	0	0		0	0	0	#NULL!	0	0	0	#NULL!	0	0	0	#NULL!	0	0	0	0	#NULL!	0	0	0	0	#NULL!	0	0	0
5876696	919618	2009-04-21 19:52:00	2009-05-07 14:00:00	15.7556	C303	VAT	1	0	1	67.6	2	4	190	190	30.77	1	4	1	0		0	0	0		0	0	0	#NULL!	0	0	0	#NULL!	0	0	0	#NULL!	0	0	0	0	#NULL!	0	0	0	0	#NULL!	0	0	0
5880104	947703	2009-10-06 10:00:00	2009-11-17 10:00:00	42	A308	ONC	0	0	3	54	1	3	155	155	40.73	1	2	1	0		0	0	0		0	0	0	#NULL!	0	0	0	#NULL!	0	0	0	#NULL!	0	0	0	0	#NULL!	0	0	0	0	#NULL!	0	0	0
5896071	905811	2009-02-03 12:00:00	2009-02-13 16:00:00	10.1667	A308	ONC	0	1	1	66.4	2	4	113	113	41.73	1	0	0	0		0	0	0		0	0	0	#NULL!	0	0	0	#NULL!	0	0	0	#NULL!	0	0	0	0	#NULL!	0	0	0	0	#NULL!	0	0	0
5896108	920790	2009-04-28 14:14:00	2009-05-02 11:00:00	3.86528	A302	INT	0	1	2	78.6	2	4	168	168	25.52	2	2	1	0		0	0	0		0	0	0	#NULL!	0	0	1	10	1	1	0	#NULL!	0	0	0	0	#NULL!	0	0	0	0	#NULL!	0	0	0
5896542	938943	2009-08-15 11:13:00	2009-08-17 17:00:00	2.24097	B340	LON	0	0	2	55.9	1	3	155	155	40.45	1	0	1	0		0	0	0		0	0	0	#NULL!	0	0	0	#NULL!	0	0	0	#NULL!	0	0	0	0	#NULL!	0	0	0	0	#NULL!	0	0	0
5902296	1023106	2010-05-06 16:08:00	2010-05-13 11:45:00	6.81736	B340	LON	0	1	2	89.8	3	5	103	103	43.68	1	2	1	0		0	0	0		0	0	0	#NULL!	0	0	0	#NULL!	0	0	0	#NULL!	0	0	0	0	#NULL!	0	0	0	0	#NULL!	0	0	0
5903541	1021646	2010-04-28 07:00:00	2010-05-01 12:00:00	3.20833	C303	VAT	1	1	2	77.8	2	4	112	112	40.83	1	2	1	0		0	0	0		0	0	0	#NULL!	0	0	1	999	0	0	0	#NULL!	0	0	0	0	#NULL!	0	0	0	0	#NULL!	0	0	0
5906651	722908	2007-05-25 15:20:00	2007-06-15 17:00:00	21.0694	A303	NEF	0	0	1	49.5	1	2	149	149	43.39	1	0	0	0		0	0	0		0	0	0	#NULL!	0	0	0	#NULL!	0	0	0	#NULL!	0	0	0	0	#NULL!	0	0	0	0	#NULL!	0	0	0
5907799	1014743	2010-03-19 16:00:00	2010-04-12 12:00:00	23.8333	A395	GER	0	0	1	81.9	3	5	154	154	37.71	1	4	1	0		0	0	0		0	0	0	#NULL!	0	0	0	#NULL!	0	0	0	#NULL!	0	0	0	0	#NULL!	0	0	0	0	#NULL!	0	0	0
5910484	848071	2008-10-22 09:30:00	2008-11-03 16:00:00	12.2708	B310	CAR	0	0	1	78	2	4	128	128	47.14	1	0	0	0		0	0	0		0	0	0	#NULL!	0	0	0	#NULL!	0	0	1	100	1	0	0	0	#NULL!	0	0	0	0	#NULL!	0	0	0
5911069	850279	2008-11-03 11:30:00	2008-11-06 15:00:00	3.14583	B410	CAR	0	0	2	64.7	1	3	138	138	44.9	1	0	0	0		0	0	0		0	0	0	#NULL!	0	0	0	#NULL!	0	0	1	100	1	0	0	0	#NULL!	0	0	0	0	#NULL!	0	0	0
5911616	843537	2008-09-25 12:47:00	2008-10-01 10:00:00	5.88403	D350	NEC	1	0	2	77.1	2	4	128	128	47.26	1	6	0	0		0	0	0		0	0	0	#NULL!	0	0	0	#NULL!	0	0	0	#NULL!	0	0	0	0	#NULL!	0	0	0	0	#NULL!	0	0	0
5914726	930840	2009-06-29 09:30:00	2009-07-07 13:38:00	8.17222	B330	CAC	1	1	1	63.3	1	3	101	101	47.97	1	2	1	0		0	0	0		0	0	0	#NULL!	0	0	0	#NULL!	0	0	0	#NULL!	0	0	0	0	#NULL!	0	0	0	0	#NULL!	0	0	0
5920413	714666	2007-03-30 22:22:00	2007-04-11 11:30:00	11.5472	A304	GAS	0	1	1	86	3	5	123	123	35.91	1	1	0	0		0	0	0		0	0	0	#NULL!	0	0	0	#NULL!	0	0	0	#NULL!	0	0	0	0	#NULL!	0	0	0	0	#NULL!	0	0	0
5920498	953920	2009-11-08 11:00:00	2009-11-14 10:00:00	5.95833	B330	CAC	1	0	2	60.6	1	3	200	200	29.65	2	0	1	0		0	0	0		0	0	0	#NULL!	0	0	0	#NULL!	0	0	1	100	1	0	0	0	#NULL!	0	0	0	0	#NULL!	0	0	0
5921679	952213	2009-10-29 09:22:00	2009-11-13 10:30:00	15.0472	A303	NEF	0	0	1	65	1	4	139	139	44.48	1	4	1	0		0	0	0		0	0	0	#NULL!	0	0	0	#NULL!	0	0	1	100	1	0	0	0	#NULL!	0	0	0	0	#NULL!	0	0	0
5925017	945451	2009-09-23 08:00:00	2009-10-06 11:00:00	13.125	C302	ORT	1	1	1	64.3	1	3	105	105	45.72	1	13	1	0		0	0	0		0	0	0	#NULL!	0	0	0	#NULL!	0	0	0	#NULL!	0	0	0	0	#NULL!	0	0	0	0	#NULL!	0	0	0
5929036	1008143	2010-02-13 14:00:00	2010-02-25 15:00:00	12.0417	A303	NEF	0	0	1	71.6	2	4	200	200	28.66	2	0	1	0		0	0	0		0	0	0	#NULL!	0	0	0	#NULL!	0	0	0	#NULL!	0	0	0	0	#NULL!	0	0	0	0	#NULL!	0	0	0
5929079	960886	2009-12-13 11:33:00	2009-12-24 14:00:00	11.1021	A395	GER	0	0	1	84.8	3	5	139	139	42.14	1	0	1	0		0	0	0		0	0	0	#NULL!	0	0	0	#NULL!	0	0	0	#NULL!	0	0	0	0	#NULL!	0	0	0	0	#NULL!	0	0	0
5939187	1112173	2011-03-07 09:30:00	2011-03-11 11:50:00	4.09722	B310	CAR	0	0	2	78	2	4	160	160	36.44	1	0	1	0		0	0	0		0	0	0	#NULL!	0	0	0	#NULL!	0	0	0	#NULL!	0	0	0	0	#NULL!	0	0	0	0	#NULL!	0	0	0
5939343	921957	2009-05-07 09:30:00	2009-05-22 12:00:00	15.1042	B310	CAR	0	1	1	65.7	2	4	107	107	44.54	1	4	1	0		0	0	0		0	0	0	#NULL!	0	0	0	#NULL!	0	0	0	#NULL!	0	0	0	0	#NULL!	0	0	0	0	#NULL!	0	0	0
5939363	732385	2007-07-24 18:16:00	2007-07-26 15:00:00	1.86389	C303	URO	1	1	2	81.3	3	5	97	97	47.77	1	2	0	0		0	0	0		0	0	0	#NULL!	0	0	0	#NULL!	0	0	0	#NULL!	0	0	0	0	#NULL!	0	0	0	0	#NULL!	0	0	1
5939734	715619	2007-04-06 16:11:00	2007-04-16 15:00:00	9.95069	C303	URO	1	0	1	71.7	2	4	158	158	37.61	1	5	0	0		0	0	0		0	0	0	#NULL!	0	0	0	#NULL!	0	0	0	#NULL!	0	0	0	0	#NULL!	0	0	0	0	#NULL!	0	0	0
5940551	837319	2008-08-19 12:45:00	2008-08-28 14:15:00	9.0625	B330	CAC	1	1	1	82.2	3	5	101	101	45.49	1	1	0	0		0	0	0		0	0	0	#NULL!	0	0	1	999	0	0	0	#NULL!	0	0	0	0	#NULL!	0	0	0	0	#NULL!	0	0	0
5941192	956220	2009-11-19 11:00:00	2009-11-21 11:00:00	2	A303	NEF	0	0	2	70.8	2	4	201	201	28.56	2	0	1	0		0	0	0		0	0	0	#NULL!	0	0	0	#NULL!	0	0	0	#NULL!	0	0	0	0	#NULL!	0	0	0	0	#NULL!	0	0	0
5942228	848358	2008-10-22 23:59:00	2008-12-12 15:15:00	50.6361	B310	CAR	0	0	3	69.9	2	4	136	136	44.95	1	0	0	0		0	0	0		0	0	0	#NULL!	0	0	0	#NULL!	0	0	0	#NULL!	0	0	0	0	#NULL!	0	0	0	0	#NULL!	0	0	0
5944056	756833	2007-12-25 10:13:00	2007-12-28 13:45:00	3.14722	A303	NEF	0	1	2	62.7	1	3	109	109	44.02	1	0	0	0		0	0	0		0	0	0	#NULL!	0	0	1	999	0	0	0	#NULL!	0	0	0	0	#NULL!	0	0	0	0	#NULL!	0	0	0
5947004	829276	2008-06-27 09:30:00	2008-07-04 11:00:00	7.0625	D380	NEC	1	1	1	76	2	4	116	116	39.4	1	7	0	0		0	0	0		0	0	0	#NULL!	0	0	0	#NULL!	0	0	0	#NULL!	0	0	0	0	#NULL!	0	0	0	0	#NULL!	0	0	0
5947705	824435	2008-05-29 15:15:00	2008-06-18 19:00:00	20.1562	B310	CAR	0	0	1	80.1	3	5	147	147	39.97	1	0	0	0		0	0	0		0	0	0	#NULL!	0	0	0	#NULL!	0	0	0	#NULL!	0	0	0	0	#NULL!	0	0	0	0	#NULL!	0	0	0
5954022	931114	2009-06-30 09:30:00	2009-07-13 10:45:00	13.0521	B330	CAC	1	0	1	75.2	2	4	143	143	41.79	1	0	1	0		0	0	0		0	0	0	#NULL!	0	0	0	#NULL!	0	0	0	#NULL!	0	0	0	0	#NULL!	0	0	0	0	#NULL!	0	0	0
5955384	1016831	2010-04-06 09:30:00	2010-04-09 14:00:00	3.1875	B310	CAR	0	1	2	44.5	1	2	136	136	36.55	1	2	1	0		0	0	0		0	0	0	#NULL!	0	0	0	#NULL!	0	0	1	200	1	0	0	0	#NULL!	0	0	0	0	#NULL!	0	0	0
5960369	1016078	2010-03-26 18:00:00	2010-04-08 12:00:00	12.75	E310	KNO	1	0	1	88.9	3	5	230	230	23.34	2	5	1	0		0	0	0		0	0	0	#NULL!	0	0	0	#NULL!	0	0	0	#NULL!	0	0	0	0	#NULL!	0	0	0	0	#NULL!	0	0	0
5965973	1014985	2010-03-23 08:00:00	2010-03-26 13:00:00	3.20833	C303	VAT	1	0	2	85.4	3	5	155	155	37.11	1	0	1	0		0	0	0		0	0	0	#NULL!	0	0	0	#NULL!	0	0	0	#NULL!	0	0	0	0	#NULL!	0	0	0	0	#NULL!	0	0	0
5966408	1018062	2010-04-12 10:00:00	2010-04-14 17:00:00	2.29167	B330	CAC	1	0	2	76.9	2	4	140	140	42.64	1	0	1	0		0	0	0		0	0	0	#NULL!	0	0	1	999	0	0	0	#NULL!	0	0	0	0	#NULL!	0	0	0	0	#NULL!	0	0	0
5966493	1018591	2010-04-13 14:00:00	2010-04-14 18:30:00	1.1875	B310	CAR	0	0	2	80.2	3	5	275	275	19.4	2	0	1	0		0	0	0		0	0	0	#NULL!	0	0	0	#NULL!	0	0	1	100	1	0	0	0	#NULL!	0	0	0	0	#NULL!	0	0	0
5966931	1031126	2010-06-22 09:30:00	2010-07-01 10:00:00	9.02083	B330	CAC	1	1	1	85.3	3	5	121	121	36.65	1	3	1	0		0	0	0		0	0	0	#NULL!	0	0	0	#NULL!	0	0	0	#NULL!	0	0	0	0	#NULL!	0	0	0	0	#NULL!	0	0	0
5968735	1004931	2010-01-28 15:35:00	2010-02-04 11:00:00	6.80903	A395	GER	0	1	2	88.6	3	5	110	110	40.6	1	6	1	0		0	0	0		0	0	0	#NULL!	0	0	0	#NULL!	0	0	0	#NULL!	0	0	0	0	#NULL!	0	0	0	0	#NULL!	0	0	0
5970048	915049	2009-03-26 11:45:00	2009-04-10 12:00:00	15.0104	B310	CAR	0	0	1	45.7	1	2	233	233	26.32	2	0	1	0		0	0	0		0	0	0	#NULL!	0	0	0	#NULL!	0	0	1	300	1	0	1	0	#NULL!	0	0	0	0	#NULL!	0	0	0
5970108	912459	2009-03-11 19:58:00	2009-03-21 11:00:00	9.62639	B310	CAR	0	1	1	81.4	3	5	126	126	35.32	1	0	0	0		0	0	0		0	0	0	#NULL!	0	0	0	#NULL!	0	0	0	#NULL!	0	0	0	0	#NULL!	0	0	0	0	#NULL!	0	0	0
5973851	823822	2008-05-26 15:45:00	2008-07-10 10:30:00	44.7812	A395	GER	0	1	3	78.1	2	4	99	99	47.04	1	14	0	0		0	0	0		0	0	0	#NULL!	0	0	0	#NULL!	0	0	0	#NULL!	0	0	0	0	#NULL!	0	0	0	0	#NULL!	0	0	0
5974456	819482	2008-04-26 19:31:00	2008-05-13 11:00:00	16.6451	A303	NEF	0	1	1	62	1	3	98	98	49.88	1	1	0	0		0	0	0		0	0	0	#NULL!	0	0	0	#NULL!	0	0	0	#NULL!	0	0	0	0	#NULL!	0	0	0	0	#NULL!	0	0	0
5977677	905803	2009-02-04 10:00:00	2009-02-18 11:00:00	14.0417	A395	GER	0	1	1	83.2	3	5	177	177	23.75	2	2	0	0		0	0	0		0	0	0	#NULL!	0	0	1	10	1	1	1	100	1	0	0	0	#NULL!	0	0	0	0	#NULL!	0	0	0
5978366	904808	2009-01-30 09:30:00	2009-02-06 10:00:00	7.02083	D380	NEC	1	1	2	63.2	1	3	105	105	45.88	1	7	0	0		0	0	0		0	0	0	#NULL!	0	0	0	#NULL!	0	0	0	#NULL!	0	0	0	0	#NULL!	0	0	0	0	#NULL!	0	0	0
5978664	923109	2009-05-13 10:30:00	2009-05-14 14:00:00	1.14583	A302	INT	0	1	2	30.3	1	1	121	121	45.23	1	0	1	0		0	0	0		0	0	0	#NULL!	0	0	0	#NULL!	0	0	0	#NULL!	0	0	0	0	#NULL!	0	0	0	0	#NULL!	0	0	0
5981319	951380	2009-10-24 11:07:00	2009-11-23 10:30:00	29.9743	C301	CTR	1	1	1	88	3	5	98	98	46.46	1	3	1	0		0	0	0		0	0	0	#NULL!	0	0	0	#NULL!	0	0	0	#NULL!	0	0	0	0	#NULL!	0	0	0	0	#NULL!	0	0	0
5985608	859547	2008-12-23 17:43:00	2009-01-01 11:00:00	8.72014	A308	ONC	0	1	1	50.6	1	3	164	164	28.69	2	0	0	0		0	0	0		0	0	0	#NULL!	0	0	0	#NULL!	0	0	0	#NULL!	0	0	0	0	#NULL!	0	0	0	0	#NULL!	0	0	0
5986344	859747	2008-12-24 18:33:00	2008-12-30 13:45:00	5.8	D350	NEC	1	0	2	79.2	2	4	232	232	23.66	2	6	0	0		0	0	0		0	0	0	#NULL!	0	0	0	#NULL!	0	0	0	#NULL!	0	0	0	0	#NULL!	0	0	0	0	#NULL!	0	0	0
5993065	1037333	2010-07-26 20:44:00	2010-07-29 11:00:00	2.59444	E310	KNO	1	0	2	74.4	2	4	213	213	26.45	2	3	1	0		0	0	0		0	0	0	#NULL!	0	0	0	#NULL!	0	0	1	50	1	0	0	0	#NULL!	0	0	0	0	#NULL!	0	0	0
5994673	950941	2009-10-22 12:16:00	2009-11-09 14:30:00	18.0931	G301	OOG	1	1	1	90.3	3	5	94	94	48.49	1	2	1	0		0	0	0		0	0	0	#NULL!	0	0	0	#NULL!	0	0	0	#NULL!	0	0	0	0	#NULL!	0	0	0	0	#NULL!	0	0	0
5995245	962502	2009-12-22 13:30:00	2010-03-10 10:50:00	77.8889	F320	GON	1	1	3	70	2	4	133	133	34.21	1	2	1	0		0	0	0		0	0	0	#NULL!	0	0	0	#NULL!	0	0	0	#NULL!	0	0	0	0	#NULL!	0	0	0	0	#NULL!	0	0	0
5996630	1016532	2010-03-31 13:00:00	2010-04-08 13:00:00	8	C303	VAT	1	0	1	87.3	3	5	136	136	42.96	1	6	1	0		0	0	0		0	0	0	#NULL!	0	0	0	#NULL!	0	0	0	#NULL!	0	0	0	0	#NULL!	0	0	0	0	#NULL!	0	0	0
6002059	801644	2008-01-10 23:26:00	2008-01-13 16:00:00	2.69028	B340	LON	0	1	2	83.1	3	5	94	94	49.32	1	1	0	0		0	0	0		0	0	0	#NULL!	0	0	0	#NULL!	0	0	0	#NULL!	0	0	0	0	#NULL!	0	0	0	0	#NULL!	0	0	0
6003049	738715	2007-09-07 06:00:00	2007-09-20 11:45:00	13.2396	B310	CAR	0	1	1	81.6	3	5	144	144	30.26	1	2	0	0		0	0	0		0	0	0	#NULL!	0	0	0	#NULL!	0	0	0	#NULL!	0	0	0	0	#NULL!	0	0	0	1	999	0	0	0
6015398	926643	2009-06-04 02:45:00	2009-07-04 10:00:00	30.3021	B310	CAR	0	0	3	56.4	1	3	137	137	46.55	1	1	1	0		0	0	0		0	0	0	#NULL!	0	0	0	#NULL!	0	0	1	100	1	0	0	0	#NULL!	0	0	0	0	#NULL!	0	0	0
6016858	743525	2007-10-07 11:00:00	2007-10-24 14:30:00	17.1458	B330	CAC	1	1	1	80.1	3	5	96	96	48.49	1	0	0	0		0	0	0		0	0	0	#NULL!	0	0	0	#NULL!	0	0	0	#NULL!	0	0	0	0	#NULL!	0	0	0	0	#NULL!	0	0	0
6017193	1064785	2010-12-15 21:00:00	2010-12-18 12:30:00	2.64583	B340	LON	0	0	2	80.9	3	5	127	127	47.22	1	2	1	0		0	0	0		0	0	0	#NULL!	0	0	0	#NULL!	0	0	1	300	1	1	0	0	#NULL!	0	0	0	0	#NULL!	0	0	0
6019571	1017441	2010-04-07 11:00:00	2010-04-09 11:00:00	2	A303	NEF	0	0	2	30.6	1	1	172	172	40.54	1	2	1	0		0	0	0		0	0	0	#NULL!	0	0	0	#NULL!	0	0	0	#NULL!	0	0	0	0	#NULL!	0	0	0	0	#NULL!	0	0	0
6020716	1056875	2010-11-06 09:39:00	2010-11-12 10:19:00	6.02778	D380	NER	0	0	2	77.8	2	4	125	125	48.48	1	3	1	0		0	0	0		0	0	0	#NULL!	0	0	0	#NULL!	0	0	1	100	1	0	0	0	#NULL!	0	0	0	0	#NULL!	0	0	0
6027934	1124497	2011-05-06 10:44:00	2011-05-26 14:00:00	20.1361	A320	DER	0	0	1	74.2	2	4	132	132	45.96	1	11	1	0		0	0	0		0	0	0	#NULL!	0	0	0	#NULL!	0	0	0	#NULL!	0	0	0	0	#NULL!	0	0	0	0	#NULL!	0	0	0
6029804	732936	2007-07-29 00:32:00	2007-08-03 15:30:00	5.62361	A303	NEF	0	0	2	52.1	1	3	137	137	47.31	1	1	0	0		0	0	0		0	0	0	#NULL!	0	0	0	#NULL!	0	0	0	#NULL!	0	0	0	0	#NULL!	0	0	0	0	#NULL!	0	0	0
6036415	825231	2008-06-03 15:16:00	2008-06-25 13:00:00	21.9056	B310	CAR	0	0	1	82	3	5	123	123	48.86	1	2	0	0		0	0	0		0	0	0	#NULL!	0	0	0	#NULL!	0	0	0	#NULL!	0	0	0	0	#NULL!	0	0	0	0	#NULL!	0	0	0
6037219	832927	2008-07-21 09:00:00	2008-08-08 12:30:00	18.1458	E310	KNO	1	0	1	79.7	2	4	123	123	49.15	1	14	0	0		0	0	0		0	0	0	#NULL!	0	0	0	#NULL!	0	0	0	#NULL!	0	0	0	0	#NULL!	0	0	0	0	#NULL!	0	0	0
6040073	945485	2009-09-23 10:30:00	2009-09-26 16:00:00	3.22917	D350	NEC	1	0	2	47.6	1	2	159	159	40.58	1	3	1	0		0	0	0		0	0	0	#NULL!	0	0	0	#NULL!	0	0	0	#NULL!	0	0	0	0	#NULL!	0	0	0	0	#NULL!	0	0	0
6042129	1012927	2010-03-12 10:30:00	2010-03-18 10:00:00	5.97917	D350	NEC	1	0	2	76.2	2	4	127	127	47.8	1	6	1	0		0	0	0		0	0	0	#NULL!	0	0	0	#NULL!	0	0	0	#NULL!	0	0	0	0	#NULL!	0	0	0	0	#NULL!	0	0	0
6047809	1000937	2010-01-08 08:30:00	2010-01-15 13:00:00	7.1875	C301	CHI	1	0	1	40.6	1	2	178	178	36.79	1	3	1	0		0	0	0		0	0	0	#NULL!	0	0	0	#NULL!	0	0	0	#NULL!	0	0	0	0	#NULL!	0	0	0	0	#NULL!	0	0	0
6048166	1012390	2010-03-08 16:30:00	2010-03-18 11:00:00	9.77083	G301	OOG	1	1	1	86.4	3	5	94	94	48.93	1	9	1	0		0	0	0		0	0	0	#NULL!	0	0	0	#NULL!	0	0	0	#NULL!	0	0	0	0	#NULL!	0	0	0	0	#NULL!	0	0	0
6049315	653388	2006-12-20 14:50:00	2007-03-20 10:00:00	89.7986	D320	NEC	1	1	3	54.9	1	3	167	167	27.64	2	1	0	0		0	0	0		0	0	0	#NULL!	0	0	0	#NULL!	0	0	0	#NULL!	0	0	0	0	#NULL!	0	0	0	0	#NULL!	0	0	0
6055983	947140	2009-10-02 07:00:00	2009-10-11 10:00:00	9.125	C303	URO	1	0	1	83.7	3	5	129	129	46.06	1	5	1	0		0	0	0		0	0	0	#NULL!	0	0	0	#NULL!	0	0	0	#NULL!	0	0	0	0	#NULL!	0	0	0	0	#NULL!	0	0	0
6059672	755925	2007-12-18 10:43:00	2007-12-24 16:00:00	6.22014	A304	GAS	0	0	2	59.2	1	3	148	148	42.17	1	0	0	0		0	0	0		0	0	0	#NULL!	0	0	0	#NULL!	0	0	0	#NULL!	0	0	0	0	#NULL!	0	0	0	0	#NULL!	0	0	0
6059727	1002761	2010-01-18 11:00:00	2010-01-22 11:00:00	4	A307	REU	0	1	2	52.7	1	3	102	102	49.23	1	3	1	0		0	0	0		0	0	0	#NULL!	0	0	1	999	0	0	0	#NULL!	0	0	0	0	#NULL!	0	0	0	0	#NULL!	0	0	0
6060130	819498	2008-04-27 13:00:00	2008-05-14 11:00:00	16.9167	A302	INT	0	0	1	57.8	1	3	179	179	34.02	1	1	0	0		0	0	0		0	0	0	#NULL!	0	0	0	#NULL!	0	0	0	#NULL!	0	0	0	0	#NULL!	0	0	0	0	#NULL!	0	0	0
6060775	722910	2007-05-29 11:00:00	2007-06-06 16:00:00	8.20833	D320	NEC	1	1	1	65	1	4	110	110	43.24	1	8	0	0		0	0	0		0	0	0	#NULL!	0	0	0	#NULL!	0	0	0	#NULL!	0	0	0	0	#NULL!	0	0	0	0	#NULL!	0	0	1
6063430	857814	2008-12-14 11:00:00	2008-12-23 13:30:00	9.10417	B330	CAC	1	1	1	71	2	4	128	128	35.66	1	0	0	0		0	0	0		0	0	0	#NULL!	0	0	0	#NULL!	0	0	0	#NULL!	0	0	0	0	#NULL!	0	0	0	0	#NULL!	0	0	0
6077893	756439	2007-12-21 14:00:00	2008-01-04 16:00:00	14.0833	C303	VAT	1	1	1	52	1	3	127	127	38.33	1	9	0	0		0	0	0		0	0	0	#NULL!	0	0	0	#NULL!	0	0	0	#NULL!	0	0	0	0	#NULL!	0	0	0	0	#NULL!	0	0	0
6082468	1123100	2011-04-29 09:30:00	2011-05-05 11:00:00	6.0625	B310	CAR	0	0	2	73.8	2	4	123	123	49.92	1	0	1	0		0	0	0		0	0	0	#NULL!	0	0	0	#NULL!	0	0	1	100	1	0	0	0	#NULL!	0	0	0	0	#NULL!	0	0	0
6088538	813252	2008-03-19 18:54:00	2008-03-26 11:30:00	6.69167	A303	NEF	0	1	2	66.3	2	4	293	293	13.9	2	2	0	0		0	0	0		0	0	0	#NULL!	0	0	1	10	0	0	0	#NULL!	0	0	0	0	#NULL!	0	0	0	0	#NULL!	0	0	0
6096528	859693	2008-12-29 09:30:00	2008-12-31 12:00:00	2.10417	B410	CAR	0	1	2	69.6	2	4	106	106	44.5	1	2	0	0		0	0	0		0	0	0	#NULL!	0	0	0	#NULL!	0	0	1	100	1	0	0	0	#NULL!	0	0	0	0	#NULL!	0	0	0
6099358	709353	2007-02-28 11:00:00	2007-03-02 18:00:00	2.29167	A303	NEF	0	0	2	32.2	1	2	172	172	40.12	1	1	0	0		0	0	0		0	0	0	#NULL!	0	0	0	#NULL!	0	0	0	#NULL!	0	0	0	0	#NULL!	0	0	0	0	#NULL!	0	0	0
6104421	1102112	2011-01-13 01:45:00	2011-01-27 13:45:00	14.5	B310	CAR	0	1	1	88.4	3	5	96	96	47.53	1	0	1	0		0	0	0		0	0	0	#NULL!	0	0	0	#NULL!	0	0	0	#NULL!	0	0	0	0	#NULL!	0	0	0	0	#NULL!	0	0	0
6107893	856906	2008-12-08 12:48:00	2008-12-12 14:00:00	4.05	C302	CTR	1	0	2	76.7	2	4	162	162	36.05	1	0	0	0		0	0	0		0	0	0	#NULL!	0	0	0	#NULL!	0	0	0	#NULL!	0	0	0	0	#NULL!	0	0	0	0	#NULL!	0	0	0
6109763	937762	2009-08-09 15:36:00	2009-08-11 11:30:00	1.82917	A395	GER	0	1	2	82.9	3	5	99	99	46.47	1	2	1	0		0	0	0		0	0	0	#NULL!	0	0	0	#NULL!	0	0	0	#NULL!	0	0	0	0	#NULL!	0	0	0	1	999	0	0	0
6110553	750768	2007-11-18 10:00:00	2007-12-14 12:30:00	26.1042	G301	OOG	1	0	1	82.5	3	5	170	170	33.59	1	14	0	0		0	0	0		0	0	0	#NULL!	0	0	0	#NULL!	0	0	0	#NULL!	0	0	0	0	#NULL!	0	0	0	0	#NULL!	0	0	0
6110585	712322	2007-03-16 12:43:00	2007-04-11 15:00:00	26.0951	A303	NEF	0	0	1	59	1	3	158	158	39.13	1	5	0	0		0	0	0		0	0	0	#NULL!	0	0	1	999	0	0	0	#NULL!	0	0	0	0	#NULL!	0	0	0	0	#NULL!	0	0	1
6112362	959901	2009-12-08 10:51:00	2009-12-09 20:00:00	1.38125	D361	NER	0	1	2	81.1	3	5	228	228	17.83	2	1	1	0		0	0	0		0	0	0	#NULL!	0	0	0	#NULL!	0	0	0	#NULL!	0	0	0	0	#NULL!	0	0	0	0	#NULL!	0	0	0
6115278	946040	2009-09-28 11:00:00	2009-10-07 13:00:00	9.08333	A300	HAE	0	1	1	51.3	1	3	110	110	45.37	1	0	1	0		0	0	0		0	0	0	#NULL!	0	0	0	#NULL!	0	0	0	#NULL!	0	0	0	0	#NULL!	0	0	0	0	#NULL!	0	0	0
6118811	836512	2008-08-13 09:00:00	2008-08-19 16:00:00	6.29167	B340	LON	0	0	2	74.4	2	4	123	123	49.84	1	0	0	0		0	0	0		0	0	0	#NULL!	0	0	0	#NULL!	0	0	0	#NULL!	0	0	0	0	#NULL!	0	0	0	0	#NULL!	0	0	0
6122365	816617	2008-04-10 07:00:00	2008-04-16 14:00:00	6.29167	B310	CAR	0	1	2	75.8	2	4	109	109	42.35	1	1	0	0		0	0	0		0	0	0	#NULL!	0	0	0	#NULL!	0	0	0	#NULL!	0	0	0	0	#NULL!	0	0	0	0	#NULL!	0	0	0
6131015	917850	2009-04-09 15:52:00	2009-05-08 10:30:00	28.7764	A395	GER	0	1	1	89	3	5	119	119	37.05	1	1	1	0		0	0	0		0	0	0	#NULL!	0	0	0	#NULL!	0	0	0	#NULL!	0	0	0	0	#NULL!	0	0	0	0	#NULL!	0	0	0
6151221	1012642	2010-03-10 10:30:00	2010-03-17 11:00:00	7.02083	D340	NER	0	0	2	77.7	2	4	125	125	48.49	1	1	1	0		0	0	0		0	0	0	#NULL!	0	0	0	#NULL!	0	0	0	#NULL!	0	0	0	0	#NULL!	0	0	0	0	#NULL!	0	0	0
6153784	735869	2007-08-19 11:07:00	2007-08-25 13:00:00	6.07847	A302	AGI	0	1	2	65.4	2	4	152	152	29.73	2	0	0	0		0	0	0		0	0	0	#NULL!	0	0	0	#NULL!	0	0	0	#NULL!	0	0	0	0	#NULL!	0	0	0	0	#NULL!	0	0	0
6154603	835722	2008-08-06 13:16:00	2008-08-08 18:30:00	2.21806	A304	INT	0	0	2	74.1	2	4	130	130	46.79	1	0	0	0		0	0	0		0	0	0	#NULL!	0	0	0	#NULL!	0	0	0	#NULL!	0	0	0	0	#NULL!	0	0	0	0	#NULL!	0	0	0
6158336	1063206	2010-12-08 11:31:00	2010-12-19 10:30:00	10.9576	A304	GAS	0	1	1	89.2	3	5	98	98	46.33	1	3	1	0		0	0	0		0	0	0	#NULL!	0	0	1	999	0	0	0	#NULL!	0	0	0	0	#NULL!	0	0	0	0	#NULL!	0	0	0
6158783	809662	2008-02-27 13:21:00	2008-03-04 19:30:00	6.25625	A303	NEF	0	1	2	70	2	4	96	96	49.84	1	1	0	0		0	0	0		0	0	0	#NULL!	0	0	0	#NULL!	0	0	0	#NULL!	0	0	0	0	#NULL!	0	0	0	0	#NULL!	0	0	0
6162342	819754	2008-04-28 20:27:00	2008-05-01 13:00:00	2.68958	D360	NER	0	1	2	80	2	5	98	98	47.36	1	3	0	0		0	0	0		0	0	0	#NULL!	0	0	0	#NULL!	0	0	0	#NULL!	0	0	0	0	#NULL!	0	0	0	0	#NULL!	0	0	0
6175917	1065421	2010-12-19 16:44:00	2010-12-27 14:50:00	7.92083	A320	DER	0	1	1	59.3	1	3	126	126	37.66	1	8	1	0		0	0	0		0	0	0	#NULL!	0	0	0	#NULL!	0	0	0	#NULL!	0	0	0	0	#NULL!	0	0	0	0	#NULL!	0	0	0
6177581	730919	2007-07-13 15:44:00	2007-07-17 09:10:00	3.72639	C302	CGO	1	1	2	74.5	2	4	192	192	22.11	2	4	0	0		0	0	0		0	0	0	#NULL!	0	0	0	#NULL!	0	0	0	#NULL!	0	0	0	0	#NULL!	0	0	0	0	#NULL!	0	0	0
6180328	719867	2007-05-06 15:40:00	2007-05-10 18:30:00	4.11806	A302	AGI	0	1	2	74.6	2	4	124	124	36.62	1	0	0	0		0	0	0		0	0	0	#NULL!	0	0	0	#NULL!	0	0	0	#NULL!	0	0	0	0	#NULL!	0	0	0	0	#NULL!	0	0	1
6180558	947168	2009-10-01 14:20:00	2009-10-07 11:00:00	5.86111	B340	LON	0	1	2	74.1	2	4	109	109	42.55	1	0	1	0		0	0	0		0	0	0	#NULL!	0	0	0	#NULL!	0	0	0	#NULL!	0	0	0	0	#NULL!	0	0	0	0	#NULL!	0	0	0
6180792	942285	2009-09-03 16:00:00	2009-09-10 14:00:00	6.91667	C303	VAT	1	1	2	76.4	2	4	101	101	46.17	1	8	1	0		0	0	0		0	0	0	#NULL!	0	0	0	#NULL!	0	0	0	#NULL!	0	0	0	0	#NULL!	0	0	0	1	999	0	0	0
6185621	900529	2009-01-06 11:00:00	2009-01-15 14:00:00	9.125	A303	NEF	0	0	1	45.7	1	2	164	164	39.48	1	0	0	0		0	0	0		0	0	0	#NULL!	0	0	0	#NULL!	0	0	0	#NULL!	0	0	0	0	#NULL!	0	0	0	0	#NULL!	0	0	0
6193093	1058714	2010-11-17 10:30:00	2010-11-26 13:00:00	9.10417	A395	GER	0	1	1	80.3	3	5	193	193	21.65	2	1	1	0		0	0	0		0	0	0	#NULL!	0	0	0	#NULL!	0	0	1	100	1	0	0	0	#NULL!	0	0	0	0	#NULL!	0	0	1
6201130	716938	2007-04-16 16:00:00	2007-04-24 13:00:00	7.875	G301	OOG	1	1	1	86.7	3	5	96	96	47.72	1	5	0	0		0	0	0		0	0	0	#NULL!	0	0	0	#NULL!	0	0	0	#NULL!	0	0	0	0	#NULL!	0	0	0	0	#NULL!	0	0	0
6207863	917462	2009-04-09 08:30:00	2009-04-23 11:00:00	14.1042	A395	GER	0	1	1	86.3	3	5	98	98	46.64	1	1	1	0		0	0	0		0	0	0	#NULL!	0	0	0	#NULL!	0	0	0	#NULL!	0	0	0	0	#NULL!	0	0	0	0	#NULL!	0	0	0
6232306	1105868	2011-02-01 14:00:00	2011-02-08 12:00:00	6.91667	B340	LON	0	1	2	69.6	2	4	97	97	49.3	1	0	1	0		0	0	0		0	0	0	#NULL!	0	0	0	#NULL!	0	0	0	#NULL!	0	0	0	0	#NULL!	0	0	0	0	#NULL!	0	0	0
6233655	701177	2007-01-09 13:30:00	2007-01-18 13:00:00	8.97917	C301	ORT	1	0	1	59.9	1	3	165	165	37.11	1	4	0	0		0	0	0		0	0	0	#NULL!	0	0	1	999	0	0	0	#NULL!	0	0	0	0	#NULL!	0	0	0	0	#NULL!	0	0	0
6261500	845377	2008-10-05 08:30:00	2008-12-11 10:15:00	67.0729	B330	CAC	1	1	3	67.8	2	4	213	213	20	2	0	0	0		0	0	0		0	0	0	#NULL!	0	0	0	#NULL!	0	0	0	#NULL!	0	0	0	0	#NULL!	0	0	0	0	#NULL!	0	0	0
6270433	1029993	2010-06-14 15:57:00	2010-07-06 10:00:00	21.7521	D370	NER	0	0	1	87	3	5	158	158	36.16	1	4	1	0		0	0	0		0	0	0	#NULL!	0	0	0	#NULL!	0	0	0	#NULL!	0	0	0	0	#NULL!	0	0	0	0	#NULL!	0	0	0
6273076	725927	2007-06-14 09:40:00	2007-06-16 12:00:00	2.09722	A302	AGI	0	0	2	47.1	1	2	177	177	35.93	1	0	0	0		0	0	0		0	0	0	#NULL!	0	0	0	#NULL!	0	0	0	#NULL!	0	0	0	0	#NULL!	0	0	0	0	#NULL!	0	0	0
6282876	702701	2007-01-18 11:30:00	2007-01-29 15:45:00	11.1771	B340	LON	0	1	1	79.6	2	4	98	98	47.41	1	4	0	0		0	0	0		0	0	0	#NULL!	0	0	0	#NULL!	0	0	0	#NULL!	0	0	0	0	#NULL!	0	0	0	0	#NULL!	0	0	0
6300181	1123125	2011-04-28 11:37:00	2011-04-30 12:00:00	2.01597	C302	CHI	1	1	2	73.9	2	4	127	127	35.69	1	1	1	0		0	0	0		0	0	0	#NULL!	0	0	0	#NULL!	0	0	0	#NULL!	0	0	0	0	#NULL!	0	0	0	0	#NULL!	0	0	0
6302544	1058011	2010-11-12 11:00:00	2010-11-15 13:00:00	3.08333	B340	LON	0	1	2	68.4	2	4	112	112	41.91	1	3	1	0		0	0	0		0	0	0	#NULL!	0	0	0	#NULL!	0	0	0	#NULL!	0	0	0	0	#NULL!	0	0	0	0	#NULL!	0	0	0
6306831	1000786	2010-01-06 19:17:00	2010-01-08 19:00:00	1.98819	A303	NEF	0	0	2	41.1	1	2	493	493	11.33	2	0	1	0		0	0	0		0	0	0	#NULL!	0	0	0	#NULL!	0	0	0	#NULL!	0	0	0	0	#NULL!	0	0	0	0	#NULL!	0	0	0
6307942	813285	2008-03-19 17:30:00	2008-03-20 18:00:00	1.02083	A304	GAS	0	1	2	75.6	2	4	114	114	40.24	1	0	0	0		0	0	0		0	0	0	#NULL!	0	0	0	#NULL!	0	0	0	#NULL!	0	0	0	0	#NULL!	0	0	0	0	#NULL!	0	0	0
6308891	814084	2008-03-26 10:22:00	2008-03-28 14:30:00	2.17222	D340	NER	0	0	2	72.7	2	4	306	306	17.49	2	0	0	0		0	0	0		0	0	0	#NULL!	0	0	0	#NULL!	0	0	0	#NULL!	0	0	0	0	#NULL!	0	0	0	0	#NULL!	0	0	0
6309587	817676	2008-04-17 14:00:00	2008-04-19 10:00:00	1.83333	B310	CAR	0	1	2	65	1	4	106	106	45.13	1	2	0	0		0	0	0		0	0	0	#NULL!	0	0	1	999	0	0	0	#NULL!	0	0	0	0	#NULL!	0	0	0	0	#NULL!	0	0	0
6315260	827337	2008-06-16 14:00:00	2008-06-18 13:00:00	1.95833	A307	REU	0	1	2	64.4	1	3	103	103	46.73	1	2	0	0		0	0	0		0	0	0	#NULL!	0	0	0	#NULL!	0	0	0	#NULL!	0	0	0	0	#NULL!	0	0	0	0	#NULL!	0	0	0
6317192	1000788	2010-01-06 15:59:00	2010-01-15 10:00:00	8.75069	B340	LON	0	1	1	91.7	3	5	95	95	47.75	1	2	1	0		0	0	0		0	0	0	#NULL!	0	0	0	#NULL!	0	0	0	#NULL!	0	0	0	0	#NULL!	0	0	0	0	#NULL!	0	0	0
6317328	958421	2009-12-01 07:00:00	2009-12-04 18:00:00	3.45833	C305	VAT	1	0	2	62	1	3	293	293	18.99	2	0	1	0		0	0	0		0	0	0	#NULL!	0	0	0	#NULL!	0	0	0	#NULL!	0	0	0	0	#NULL!	0	0	0	0	#NULL!	0	0	0
6320826	742268	2007-10-01 10:00:00	2007-10-17 10:30:00	16.0208	D310	NER	0	1	1	79.5	2	4	162	162	26.55	2	2	0	0		0	0	0		0	0	0	#NULL!	0	0	1	5	0	0	0	#NULL!	0	0	0	0	#NULL!	0	0	0	0	#NULL!	0	0	0
6329090	700586	2007-01-04 12:13:00	2007-01-08 18:00:00	4.24097	B340	LON	0	1	2	19.8	1	1	174	174	32.42	1	3	0	0		0	0	0		0	0	0	#NULL!	0	0	0	#NULL!	0	0	0	#NULL!	0	0	0	0	#NULL!	0	0	0	0	#NULL!	0	0	0
6330908	734871	2007-08-13 07:00:00	2007-08-27 11:00:00	14.1667	C303	ORT	1	1	1	71.9	2	4	96	96	49.57	1	14	0	0		0	0	0		0	0	0	#NULL!	0	0	0	#NULL!	0	0	0	#NULL!	0	0	0	0	#NULL!	0	0	0	0	#NULL!	0	0	0
6331733	715150	2007-04-03 21:20:00	2007-04-25 10:30:00	21.5486	C301	ORT	1	1	1	88.2	3	5	96	96	47.55	1	17	0	0		0	0	0		0	0	0	#NULL!	0	0	0	#NULL!	0	0	0	#NULL!	0	0	0	0	#NULL!	0	0	0	0	#NULL!	0	0	0
6332438	720097	2007-05-07 16:46:00	2007-05-30 09:30:00	22.6972	C301	CTR	1	0	1	82.2	3	5	129	129	46.23	1	1	0	0		0	0	0		0	0	0	#NULL!	0	0	0	#NULL!	0	0	0	#NULL!	0	0	0	0	#NULL!	0	0	0	0	#NULL!	0	0	0
6334079	939890	2009-08-23 10:00:00	2009-09-22 14:45:00	30.1979	B330	CAC	1	0	3	79.5	2	4	179	179	31.89	1	1	1	0		0	0	0		0	0	0	#NULL!	0	0	0	#NULL!	0	0	0	#NULL!	0	0	0	0	#NULL!	0	0	0	0	#NULL!	0	0	0
6335085	749961	2007-11-14 12:45:00	2007-11-21 10:15:00	6.89583	B330	CAC	1	0	2	64.1	1	3	126	126	49.96	1	1	0	0		0	0	0		0	0	0	#NULL!	0	0	0	#NULL!	0	0	0	#NULL!	0	0	0	0	#NULL!	0	0	0	0	#NULL!	0	0	1
6342933	705011	2007-02-01 09:30:00	2007-02-13 10:46:00	12.0528	B330	CAC	1	1	1	78	2	4	95	95	49.35	1	0	0	0		0	0	0		0	0	0	#NULL!	0	0	0	#NULL!	0	0	0	#NULL!	0	0	0	0	#NULL!	0	0	0	0	#NULL!	0	0	0
6347137	918269	2009-04-14 14:24:00	2009-04-18 11:00:00	3.85833	A308	ONC	0	1	2	82.6	3	5	105	105	43.46	1	1	1	0		0	0	0		0	0	0	#NULL!	0	0	0	#NULL!	0	0	0	#NULL!	0	0	0	0	#NULL!	0	0	0	0	#NULL!	0	0	0
6347710	958209	2009-11-29 11:00:00	2010-01-06 10:30:00	37.9792	A395	GER	0	1	3	76	2	4	127	127	35.49	1	6	1	0		0	0	0		0	0	0	#NULL!	0	0	0	#NULL!	0	0	0	#NULL!	0	0	0	0	#NULL!	0	0	0	0	#NULL!	0	0	1
6350471	732415	2007-07-25 11:00:00	2007-08-09 16:00:00	15.2083	B330	CAC	1	1	1	79.7	2	4	108	108	42.37	1	1	0	0		0	0	0		0	0	0	#NULL!	0	0	0	#NULL!	0	0	0	#NULL!	0	0	0	0	#NULL!	0	0	0	0	#NULL!	0	0	0
6352618	741161	2007-09-24 14:00:00	2007-10-03 11:00:00	8.875	C303	VAT	1	0	1	68.3	2	4	125	125	49.78	1	1	0	0		0	0	0		0	0	0	#NULL!	0	0	0	#NULL!	0	0	0	#NULL!	0	0	0	0	#NULL!	0	0	0	0	#NULL!	0	0	0
6358683	829746	2008-06-30 11:00:00	2008-07-09 15:00:00	9.16667	B340	LON	0	0	1	54.8	1	3	135	135	47.63	1	1	0	0		0	0	0		0	0	0	#NULL!	0	0	1	999	0	0	0	#NULL!	0	0	0	0	#NULL!	0	0	0	0	#NULL!	0	0	0
6360057	924117	2009-05-18 17:15:00	2009-05-22 13:30:00	3.84375	D340	NER	0	0	2	78.2	2	4	183	183	31.19	1	3	1	0		0	0	0		0	0	0	#NULL!	0	0	0	#NULL!	0	0	1	150	1	0	0	0	#NULL!	0	0	0	0	#NULL!	0	0	0
6360602	707312	2007-02-14 13:30:00	2007-03-02 11:00:00	15.8958	B410	CAR	0	1	1	81.8	3	5	104	104	44.03	1	2	0	0		0	0	0		0	0	0	#NULL!	0	0	0	#NULL!	0	0	0	#NULL!	0	0	0	0	#NULL!	0	0	0	0	#NULL!	0	0	0
6361055	960044	2009-12-09 10:30:00	2010-01-07 11:00:00	29.0208	D380	NEC	1	1	1	78.4	2	4	148	148	29.55	2	2	1	0		0	0	0		0	0	0	#NULL!	0	0	0	#NULL!	0	0	0	#NULL!	0	0	0	0	#NULL!	0	0	0	0	#NULL!	0	0	0
6361378	825902	2008-06-09 09:30:00	2008-06-16 13:00:00	7.14583	B310	CAR	0	0	1	59	1	3	143	143	43.9	1	0	0	0		0	0	0		0	0	0	#NULL!	0	0	0	#NULL!	0	0	1	100	1	0	0	0	#NULL!	0	0	0	0	#NULL!	0	0	0
6362939	808441	2008-02-20 03:22:00	2008-02-21 13:00:00	1.40139	B410	CAR	0	0	2	82.4	3	5	135	135	43.84	1	0	0	0		0	0	0		0	0	0	#NULL!	0	0	0	#NULL!	0	0	0	#NULL!	0	0	0	0	#NULL!	0	0	0	0	#NULL!	0	0	0
6363709	821560	2008-05-14 12:45:00	2008-05-21 10:00:00	6.88542	B330	CAC	1	0	2	59.5	1	3	170	170	35.9	1	1	0	0		0	0	0		0	0	0	#NULL!	0	0	0	#NULL!	0	0	0	#NULL!	0	0	0	0	#NULL!	0	0	0	0	#NULL!	0	0	0
6364752	801124	2008-01-09 11:05:00	2008-02-04 19:30:00	26.3507	B310	CAR	0	0	1	69.7	2	4	145	145	41.77	1	1	0	0		0	0	0		0	0	0	#NULL!	0	0	0	#NULL!	0	0	1	100	1	0	0	0	#NULL!	0	0	0	0	#NULL!	0	0	0
6364804	756191	2007-12-19 18:56:00	2007-12-28 11:00:00	8.66944	A304	GAS	0	1	1	56.2	1	3	104	104	47.51	1	4	0	0		0	0	0		0	0	0	#NULL!	0	0	0	#NULL!	0	0	0	#NULL!	0	0	0	0	#NULL!	0	0	0	0	#NULL!	0	0	0
6368756	859156	2008-12-21 18:25:00	2008-12-29 16:30:00	7.92014	D340	NER	0	1	1	36	1	2	116	116	45.85	1	8	0	0		0	0	0		0	0	0	#NULL!	0	0	0	#NULL!	0	0	0	#NULL!	0	0	0	0	#NULL!	0	0	0	0	#NULL!	0	0	0
6370682	718067	2007-04-23 21:24:00	2007-04-27 14:00:00	3.69167	A303	NEF	0	0	2	28.4	1	1	160	160	44.74	1	0	0	0		0	0	0		0	0	0	#NULL!	0	0	0	#NULL!	0	0	1	100	1	0	0	0	#NULL!	0	0	0	0	#NULL!	0	0	0
6374362	1038089	2010-08-02 09:30:00	2010-08-07 15:30:00	5.25	B310	CAR	0	0	2	66.7	2	4	175	175	33.92	1	0	1	0		0	0	0		0	0	0	#NULL!	0	0	0	#NULL!	0	0	1	400	1	1	0	0	#NULL!	0	0	0	0	#NULL!	0	0	0
6378648	1016306	2010-03-30 09:30:00	2010-04-02 11:15:00	3.07292	B310	CAR	0	0	2	79.4	2	4	125	125	48.28	1	3	1	0		0	0	0		0	0	0	#NULL!	0	0	0	#NULL!	0	0	0	#NULL!	0	0	0	0	#NULL!	0	0	0	0	#NULL!	0	0	0
6378815	1048508	2010-09-25 02:07:00	2010-10-01 14:20:00	6.50903	B310	CAR	0	1	2	68.1	2	4	120	120	38.74	1	0	1	0		0	0	0		0	0	0	#NULL!	0	0	0	#NULL!	0	0	0	#NULL!	0	0	0	0	#NULL!	0	0	0	0	#NULL!	0	0	0
6388540	715943	2007-04-10 15:30:00	2007-04-20 09:30:00	9.75	C301	ORT	1	1	1	92.7	3	5	96	96	47.07	1	7	0	0		0	0	0		0	0	0	#NULL!	0	0	1	999	0	0	0	#NULL!	0	0	0	0	#NULL!	0	0	0	0	#NULL!	0	0	0
6389379	727498	2007-06-23 11:32:00	2007-06-28 11:30:00	4.99861	B340	LON	0	1	2	75	2	4	114	114	40.3	1	3	0	0		0	0	0		0	0	0	#NULL!	0	0	0	#NULL!	0	0	0	#NULL!	0	0	0	0	#NULL!	0	0	0	0	#NULL!	0	0	0
6389432	1021394	2010-04-27 11:00:00	2010-05-07 18:30:00	10.3125	A307	REU	0	1	1	64.9	1	3	100	100	48.28	1	9	1	0		0	0	0		0	0	0	#NULL!	0	0	0	#NULL!	0	0	0	#NULL!	0	0	0	0	#NULL!	0	0	0	0	#NULL!	0	0	0
6393418	936273	2009-07-29 16:25:00	2009-08-03 14:15:00	4.90972	A308	ONC	0	1	2	58	1	3	100	100	49.39	1	3	1	0		0	0	0		0	0	0	#NULL!	0	0	0	#NULL!	0	0	0	#NULL!	0	0	0	0	#NULL!	0	0	0	0	#NULL!	0	0	0
6394716	809350	2008-02-26 02:16:00	2008-02-27 14:00:00	1.48889	A302	AGI	0	0	2	63	1	3	130	130	48.36	1	1	0	0		0	0	0		0	0	0	#NULL!	0	0	0	#NULL!	0	0	0	#NULL!	0	0	0	0	#NULL!	0	0	0	0	#NULL!	0	0	0
6395694	804954	2008-01-30 11:50:00	2008-02-02 10:30:00	2.94444	A303	NEF	0	0	2	23.2	1	1	208	208	34.44	1	1	0	0		0	0	0		0	0	0	#NULL!	0	0	0	#NULL!	0	0	0	#NULL!	0	0	0	0	#NULL!	0	0	0	0	#NULL!	0	0	0
6397511	837605	2008-08-21 09:15:00	2008-08-23 17:00:00	2.32292	B310	CAR	0	1	2	62.9	1	3	102	102	47.49	1	2	0	0		0	0	0		0	0	0	#NULL!	0	0	0	#NULL!	0	0	0	#NULL!	0	0	0	0	#NULL!	0	0	0	0	#NULL!	0	0	0
6403363	852745	2008-11-16 12:28:00	2008-11-25 10:00:00	8.89722	D380	NEC	1	1	1	73.1	2	4	116	116	39.71	1	8	0	0		0	0	0		0	0	0	#NULL!	0	0	1	999	0	0	0	#NULL!	0	0	0	0	#NULL!	0	0	0	0	#NULL!	0	0	0
6404643	1016003	2010-03-29 07:00:00	2010-04-03 13:00:00	5.25	C302	CGO	1	1	2	47.6	1	2	116	116	43.32	1	3	1	0		0	0	0		0	0	0	#NULL!	0	0	0	#NULL!	0	0	0	#NULL!	0	0	0	0	#NULL!	0	0	0	0	#NULL!	0	0	1
6417839	930018	2009-06-23 13:30:00	2009-07-02 16:00:00	9.10417	C302	CGO	1	0	1	32.3	1	2	156	156	44.88	1	0	1	0		0	0	0		0	0	0	#NULL!	0	0	0	#NULL!	0	0	0	#NULL!	0	0	0	0	#NULL!	0	0	0	0	#NULL!	0	0	0
6417998	827903	2008-06-20 11:00:00	2008-06-23 19:00:00	3.33333	A300	HAE	0	0	2	62.4	1	3	131	131	48.03	1	0	0	0		0	0	0		0	0	0	#NULL!	0	0	0	#NULL!	0	0	1	300	1	1	0	0	#NULL!	0	0	0	0	#NULL!	0	0	0
6425903	753631	2007-12-05 14:00:00	2007-12-14 11:15:00	8.88542	B340	LON	0	0	1	67.1	2	4	139	139	44.2	1	4	0	0		0	0	0		0	0	0	#NULL!	0	0	1	999	0	0	0	#NULL!	0	0	0	0	#NULL!	0	0	0	0	#NULL!	0	0	0
6436347	805923	2008-02-06 07:00:00	2008-02-18 10:00:00	12.125	C303	URO	1	1	1	78.5	2	4	123	123	36.58	1	7	0	0		0	0	0		0	0	0	#NULL!	0	0	0	#NULL!	0	0	0	#NULL!	0	0	0	0	#NULL!	0	0	0	0	#NULL!	0	0	0
6437304	711134	2007-03-11 20:30:00	2007-03-21 10:30:00	9.58333	C301	ORT	1	0	1	87.3	3	5	136	136	42.96	1	2	0	0		0	0	0		0	0	0	#NULL!	0	0	0	#NULL!	0	0	0	#NULL!	0	0	0	0	#NULL!	0	0	0	0	#NULL!	0	0	0
6444125	1017034	2010-04-01 14:55:00	2010-04-02 20:00:00	1.21181	B410	CAR	0	1	2	70.7	2	4	96	96	49.74	1	1	1	0		0	0	0		0	0	0	#NULL!	0	0	0	#NULL!	0	0	0	#NULL!	0	0	0	0	#NULL!	0	0	0	0	#NULL!	0	0	0
6445031	719495	2007-05-04 07:00:00	2007-05-13 16:00:00	9.375	C303	URO	1	1	1	69.9	2	4	146	146	30.73	1	4	0	0		0	0	0		0	0	0	#NULL!	0	0	0	#NULL!	0	0	0	#NULL!	0	0	0	0	#NULL!	0	0	0	0	#NULL!	0	0	0
6448249	727459	2007-06-25 09:30:00	2007-07-04 10:15:00	9.03125	B330	CAC	1	0	1	75.8	2	4	129	129	46.99	1	2	0	0		0	0	0		0	0	0	#NULL!	0	0	0	#NULL!	0	0	0	#NULL!	0	0	0	0	#NULL!	0	0	0	0	#NULL!	0	0	0
6457649	726886	2007-06-20 12:09:00	2007-08-01 10:17:00	41.9222	B310	CAC	1	1	3	81.7	3	5	132	132	33.44	1	2	0	0		0	0	0		0	0	0	#NULL!	0	0	0	#NULL!	0	0	0	#NULL!	0	0	0	0	#NULL!	0	0	0	0	#NULL!	0	0	0
6458313	741195	2007-09-23 20:30:00	2007-10-02 16:00:00	8.8125	C303	ORT	1	0	1	61.7	1	3	351	351	15.44	2	0	0	0		0	0	0		0	0	0	#NULL!	0	0	0	#NULL!	0	0	0	#NULL!	0	0	0	0	#NULL!	0	0	0	0	#NULL!	0	0	0
6458770	823640	2008-05-24 23:00:00	2008-05-26 14:30:00	1.64583	A303	NEF	0	0	2	48.7	1	2	258	258	23.1	2	0	0	0		0	0	0		0	0	0	#NULL!	0	0	0	#NULL!	0	0	0	#NULL!	0	0	0	0	#NULL!	0	0	0	0	#NULL!	0	0	0
6459344	900472	2009-01-05 10:31:00	2009-01-22 14:00:00	17.1451	A300	HAE	0	1	1	68	2	4	100	100	47.82	1	1	0	0		0	0	0		0	0	0	#NULL!	0	0	0	#NULL!	0	0	0	#NULL!	0	0	0	0	#NULL!	0	0	0	0	#NULL!	0	0	0
6462851	1109101	2011-02-18 09:30:00	2011-03-11 15:00:00	21.2292	A304	GAS	0	1	1	42.6	1	2	109	109	47.61	1	0	1	0		0	0	0		0	0	0	#NULL!	0	0	0	#NULL!	0	0	0	#NULL!	0	0	0	0	#NULL!	0	0	0	0	#NULL!	0	0	0
6476202	961705	2009-12-17 11:25:00	2009-12-18 17:30:00	1.25347	D340	NER	0	0	2	77.4	2	4	131	131	45.97	1	0	1	0		0	0	0		0	0	0	#NULL!	0	0	0	#NULL!	0	0	0	#NULL!	0	0	0	0	#NULL!	0	0	0	0	#NULL!	0	0	1
6482062	805802	2007-12-01 16:00:00	2007-12-05 10:00:00	3.75	G301	OOG	1	0	2	72.5	2	4	139	139	43.51	1	2	0	0		0	0	0		0	0	0	#NULL!	0	0	0	#NULL!	0	0	0	#NULL!	0	0	0	0	#NULL!	0	0	0	0	#NULL!	0	0	0
6487453	756398	2007-12-21 00:48:00	2007-12-22 19:00:00	1.75833	A300	ONC	0	1	2	82.5	3	5	187	187	22.33	2	1	0	0		0	0	0		0	0	0	#NULL!	0	0	0	#NULL!	0	0	0	#NULL!	0	0	0	0	#NULL!	0	0	0	0	#NULL!	0	0	0
6493490	702148	2007-01-14 23:52:00	2007-01-19 10:00:00	4.42222	A304	GAS	0	1	2	59.9	1	3	109	109	44.43	1	0	0	0		0	0	0		0	0	0	#NULL!	0	0	0	#NULL!	0	0	0	#NULL!	0	0	0	0	#NULL!	0	0	0	0	#NULL!	0	0	0
6496520	834670	2008-07-30 14:30:00	2008-08-02 11:00:00	2.85417	B310	CAR	0	0	2	85.1	3	5	196	196	28.33	2	0	0	0		0	0	0		0	0	0	#NULL!	0	0	0	#NULL!	0	0	1	100	1	0	0	0	#NULL!	0	0	0	0	#NULL!	0	0	0
6499671	1120858	2011-04-15 15:02:00	2011-05-13 13:00:00	27.9153	G301	OOG	1	1	1	81.4	3	5	124	124	35.97	1	2	1	0		0	0	0		0	0	0	#NULL!	0	0	0	#NULL!	0	0	0	#NULL!	0	0	0	1	100	1	1	0	0	#NULL!	0	0	0
6512027	704602	2007-01-29 11:45:00	2007-02-01 10:45:00	2.95833	A304	GAS	0	0	2	86.6	3	5	152	152	37.85	1	1	0	0		0	0	0		0	0	0	#NULL!	0	0	0	#NULL!	0	0	0	#NULL!	0	0	0	0	#NULL!	0	0	0	0	#NULL!	0	0	0
6514746	1044550	2010-09-06 10:30:00	2010-09-08 12:00:00	2.0625	O733	ONC	0	1	2	73	2	4	110	110	42.23	1	2	1	0		0	0	0		0	0	0	#NULL!	0	0	0	#NULL!	0	0	0	#NULL!	0	0	0	0	#NULL!	0	0	0	0	#NULL!	0	0	0
6515190	1047174	2010-09-18 08:49:00	2010-09-19 14:00:00	1.21597	A308	GAS	0	1	2	66.4	2	4	126	126	36.81	1	1	1	0		0	0	0		0	0	0	#NULL!	0	0	0	#NULL!	0	0	0	#NULL!	0	0	0	0	#NULL!	0	0	0	0	#NULL!	0	0	0
6515962	1062597	2010-12-07 11:30:00	2010-12-12 11:00:00	4.97917	E330	MND	1	0	2	81.7	3	5	177	177	32.13	1	2	1	0		0	0	0		0	0	0	#NULL!	0	0	0	#NULL!	0	0	0	#NULL!	0	0	0	0	#NULL!	0	0	0	0	#NULL!	0	0	0
6516466	1050734	2010-10-06 20:00:00	2010-11-09 12:00:00	33.6667	A395	GER	0	1	3	73.3	2	4	262	262	15.5	2	1	1	0		0	0	0		0	0	0	#NULL!	0	0	0	#NULL!	0	0	0	#NULL!	0	0	0	0	#NULL!	0	0	0	1	75	1	1	0
6519809	1056128	2010-11-04 09:30:00	2010-11-08 11:30:00	4.08333	B310	CAR	0	0	2	75.1	2	4	136	136	44.3	1	0	1	0		0	0	0		0	0	0	#NULL!	0	0	0	#NULL!	0	0	0	#NULL!	0	0	0	0	#NULL!	0	0	0	0	#NULL!	0	0	0
6537704	1116119	2011-03-24 16:00:00	2011-04-13 15:15:00	19.9688	B330	CAC	1	1	1	81.2	3	5	111	111	40.9	1	2	1	0		0	0	0		0	0	0	#NULL!	0	0	0	#NULL!	0	0	1	200	1	0	0	0	#NULL!	0	0	0	0	#NULL!	0	0	0
6544345	1026551	2010-05-27 21:11:00	2010-06-01 11:00:00	4.57569	D350	NEC	1	1	2	80.4	3	5	98	98	47.32	1	3	1	0		0	0	0		0	0	0	#NULL!	0	0	0	#NULL!	0	0	0	#NULL!	0	0	0	0	#NULL!	0	0	0	0	#NULL!	0	0	0
6549452	1044222	2010-09-06 07:00:00	2010-09-10 14:00:00	4.29167	E311	KNO	1	0	2	71.5	2	4	187	187	30.98	1	4	1	0		0	0	0		0	0	0	#NULL!	0	0	0	#NULL!	0	0	0	#NULL!	0	0	0	0	#NULL!	0	0	0	0	#NULL!	0	0	0
6554003	956976	2009-11-24 15:00:00	2009-11-30 11:45:00	5.86458	F320	GON	1	1	2	77.7	2	4	136	136	32.64	1	6	1	0		0	0	0		0	0	0	#NULL!	0	0	0	#NULL!	0	0	0	#NULL!	0	0	0	0	#NULL!	0	0	0	0	#NULL!	0	0	0
6576787	1110555	2011-03-02 10:00:00	2011-03-07 14:06:00	5.17083	C303	VAT	1	0	2	68	2	4	128	128	48.48	1	3	1	0		0	0	0		0	0	0	#NULL!	0	0	0	#NULL!	0	0	0	#NULL!	0	0	0	0	#NULL!	0	0	0	0	#NULL!	0	0	0
6579845	1106469	2011-02-03 15:30:00	2011-02-11 11:00:00	7.8125	D340	NER	0	1	1	78.7	2	4	98	98	47.52	1	7	1	0		0	0	0		0	0	0	#NULL!	0	0	0	#NULL!	0	0	0	#NULL!	0	0	0	0	#NULL!	0	0	0	0	#NULL!	0	0	0
6582260	1062907	2010-12-07 02:00:00	2010-12-08 16:15:00	1.59375	B410	CAR	0	1	2	76.9	2	4	249	249	16.28	2	0	1	0		0	0	0		0	0	0	#NULL!	0	0	0	#NULL!	0	0	0	#NULL!	0	0	0	0	#NULL!	0	0	0	0	#NULL!	0	0	0
6583544	1059236	2010-11-19 10:00:00	2010-11-24 11:30:00	5.0625	B310	CAR	0	1	2	79.3	2	4	140	140	31.44	1	0	1	0		0	0	0		0	0	0	#NULL!	0	0	0	#NULL!	0	0	0	#NULL!	0	0	0	0	#NULL!	0	0	0	0	#NULL!	0	0	0
6585043	1059084	2010-11-18 07:01:00	2010-12-07 14:00:00	19.291	C303	VAT	1	0	1	48.5	1	2	149	149	43.57	1	0	1	0		0	0	0		0	0	0	#NULL!	0	0	0	#NULL!	0	0	0	#NULL!	0	0	0	0	#NULL!	0	0	0	0	#NULL!	0	0	0
6594817	741724	2007-09-26 05:30:00	2007-09-27 18:00:00	1.52083	A303	NEF	0	0	2	65.4	2	4	169	169	35.46	1	0	0	0		0	0	0		0	0	0	#NULL!	0	0	0	#NULL!	0	0	0	#NULL!	0	0	0	0	#NULL!	0	0	0	0	#NULL!	0	0	0
6609396	1015350	2010-03-25 10:00:00	2010-03-27 10:30:00	2.02083	A308	ONC	0	1	2	66.7	2	4	107	107	44.41	1	2	1	0		0	0	0		0	0	0	#NULL!	0	0	0	#NULL!	0	0	0	#NULL!	0	0	0	0	#NULL!	0	0	0	0	#NULL!	0	0	0
6613072	835372	2008-08-05 11:00:00	2008-08-13 11:00:00	8	C302	CGO	1	1	1	70.4	2	4	296	296	13.57	2	8	0	0		0	0	0		0	0	0	#NULL!	0	0	0	#NULL!	0	0	0	#NULL!	0	0	0	0	#NULL!	0	0	0	0	#NULL!	0	0	0
6617868	1051558	2010-10-11 11:30:00	2010-10-29 12:30:00	18.0417	A395	GER	0	1	1	84.2	3	5	150	150	28.68	2	3	1	0		0	0	0		0	0	0	#NULL!	0	0	0	#NULL!	0	0	0	#NULL!	0	0	0	0	#NULL!	0	0	0	0	#NULL!	0	0	0
6618618	732535	2007-07-25 23:03:00	2007-07-28 14:00:00	2.62292	C303	URO	1	0	2	37.1	1	2	158	158	42.99	1	0	0	0		0	0	0		0	0	0	#NULL!	0	0	0	#NULL!	0	0	1	100	1	0	0	0	#NULL!	0	0	0	0	#NULL!	0	0	0
6628432	708036	2007-02-19 11:58:00	2007-03-01 09:30:00	9.89722	A303	NEF	0	0	1	71	2	4	143	143	42.28	1	1	0	0		0	0	0		0	0	0	#NULL!	0	0	0	#NULL!	0	0	1	100	1	0	0	0	#NULL!	0	0	0	0	#NULL!	0	0	0
6629667	715615	2007-04-06 16:16:00	2007-04-15 12:00:00	8.82222	A303	NEF	0	1	1	47.2	1	2	221	221	20.63	2	3	0	0		0	0	0		0	0	0	#NULL!	0	0	0	#NULL!	0	0	0	#NULL!	0	0	0	0	#NULL!	0	0	0	0	#NULL!	0	0	0
6638715	805955	2008-02-05 10:31:00	2008-02-08 16:00:00	3.22847	D311	NER	0	1	2	60.8	1	3	123	123	38.53	1	3	0	0		0	0	0		0	0	0	#NULL!	0	0	0	#NULL!	0	0	0	#NULL!	0	0	0	0	#NULL!	0	0	0	0	#NULL!	0	0	0
6641998	724258	2007-06-04 14:13:00	2007-06-06 14:30:00	2.01181	A303	INT	0	1	2	60	1	3	134	134	34.99	1	0	0	0		0	0	0		0	0	0	#NULL!	0	0	0	#NULL!	0	0	0	#NULL!	0	0	0	0	#NULL!	0	0	0	0	#NULL!	0	0	0
6645434	713067	2007-03-21 17:49:00	2007-04-10 19:00:00	20.0493	D310	NER	0	0	1	61.5	1	3	133	133	47.33	1	19	0	0		0	0	0		0	0	0	#NULL!	0	0	0	#NULL!	0	0	0	#NULL!	0	0	0	0	#NULL!	0	0	0	0	#NULL!	0	0	0
6649198	723483	2007-05-31 02:39:00	2007-07-25 19:00:00	55.6812	A303	NEF	0	1	3	67.4	2	4	126	126	36.69	1	1	0	0		0	0	0		0	0	0	#NULL!	0	0	0	#NULL!	0	0	0	#NULL!	0	0	0	0	#NULL!	0	0	0	0	#NULL!	0	0	0
6653061	653387	2006-12-20 14:40:00	2007-01-09 10:00:00	19.8056	C302	CGO	1	1	1	61.4	1	3	151	151	30.35	1	4	0	0		0	0	0		0	0	0	#NULL!	0	0	0	#NULL!	0	0	0	#NULL!	0	0	0	0	#NULL!	0	0	0	0	#NULL!	0	0	0
6662630	702081	2007-01-12 15:25:00	2007-01-20 17:00:00	8.06597	A302	INT	0	1	1	84	3	5	155	155	27.63	2	2	0	0		0	0	0		0	0	0	#NULL!	0	0	0	#NULL!	0	0	0	#NULL!	0	0	0	0	#NULL!	0	0	0	0	#NULL!	0	0	0
6670328	853675	2008-11-21 09:15:00	2008-12-01 09:30:00	10.0104	B330	CAC	1	0	1	66.1	2	4	146	146	41.89	1	4	0	0		0	0	0		0	0	0	#NULL!	0	0	0	#NULL!	0	0	0	#NULL!	0	0	0	0	#NULL!	0	0	0	0	#NULL!	0	0	0
6675431	1020970	2010-04-23 10:08:00	2010-04-26 14:00:00	3.16111	C303	URO	1	0	2	74.5	2	4	134	134	45.14	1	2	1	0		0	0	0		0	0	0	#NULL!	0	0	0	#NULL!	0	0	1	100	1	0	0	0	#NULL!	0	0	0	0	#NULL!	0	0	0
6686475	839469	2008-09-02 11:00:00	2008-09-11 11:00:00	9	A303	NEF	0	1	1	53.7	1	3	187	187	24.36	2	0	0	0		0	0	0		0	0	0	#NULL!	0	0	0	#NULL!	0	0	0	#NULL!	0	0	0	0	#NULL!	0	0	0	0	#NULL!	0	0	0
6692371	722361	2007-05-23 12:00:00	2007-05-25 14:00:00	2.08333	A303	NEF	0	0	2	48	1	2	261	261	22.86	2	0	0	0		0	0	0		0	0	0	#NULL!	0	0	0	#NULL!	0	0	0	#NULL!	0	0	0	0	#NULL!	0	0	0	0	#NULL!	0	0	0
6697700	813559	2008-03-21 04:24:00	2008-03-26 16:30:00	5.50417	D340	NER	0	1	2	73.8	2	4	104	104	44.95	1	5	0	0		0	0	0		0	0	0	#NULL!	0	0	0	#NULL!	0	0	0	#NULL!	0	0	0	0	#NULL!	0	0	0	0	#NULL!	0	0	1
6699395	1122201	2011-04-25 07:00:00	2011-05-03 14:00:00	8.29167	A307	REU	0	1	1	70.3	2	4	100	100	47.5	1	1	1	0		0	0	0		0	0	0	#NULL!	0	0	1	999	0	0	0	#NULL!	0	0	0	0	#NULL!	0	0	0	0	#NULL!	0	0	0
6700383	942546	2009-09-04 15:36:00	2009-09-30 18:00:00	26.1	C301	CTR	1	0	1	82.1	3	5	173	173	32.96	1	1	1	0		0	0	0		0	0	0	#NULL!	0	0	0	#NULL!	0	0	0	#NULL!	0	0	0	0	#NULL!	0	0	0	0	#NULL!	0	0	0
6700806	1000557	2010-01-05 21:30:00	2010-01-07 10:00:00	1.52083	D360	NER	0	0	2	89.4	3	5	143	143	40.35	1	0	1	0		0	0	0		0	0	0	#NULL!	0	0	0	#NULL!	0	0	0	#NULL!	0	0	0	0	#NULL!	0	0	0	0	#NULL!	0	0	0
6702326	910112	2009-02-27 10:00:00	2009-03-09 10:45:00	10.0312	B340	LON	0	1	1	64.4	1	3	137	137	33.63	1	0	0	0		0	0	0		0	0	0	#NULL!	0	0	1	999	0	0	0	#NULL!	0	0	0	0	#NULL!	0	0	0	0	#NULL!	0	0	0
6721068	927762	2009-06-11 16:00:00	2009-07-02 10:00:00	20.75	A307	REU	0	1	1	75.1	2	4	100	100	46.87	1	14	1	0		0	0	0		0	0	0	#NULL!	0	0	0	#NULL!	0	0	0	#NULL!	0	0	0	0	#NULL!	0	0	0	0	#NULL!	0	0	1
6721923	905272	2009-02-02 11:00:00	2009-02-11 12:15:00	9.05208	C303	VAT	1	1	1	82.5	3	5	140	140	31.19	1	3	0	0		0	0	0		0	0	0	#NULL!	0	0	0	#NULL!	0	0	0	#NULL!	0	0	0	0	#NULL!	0	0	0	0	#NULL!	0	0	1
6722050	823815	2008-05-26 16:09:00	2008-06-05 13:00:00	9.86875	C301	CTR	1	1	1	59.6	1	3	139	139	33.59	1	7	0	0		0	0	0		0	0	0	#NULL!	0	0	1	999	0	0	0	#NULL!	0	0	0	0	#NULL!	0	0	0	0	#NULL!	0	0	0
6725359	706925	2007-02-12 12:00:00	2007-02-16 14:00:00	4.08333	A303	NEF	0	0	2	51	1	3	148	148	43.46	1	0	0	0		0	0	0		0	0	0	#NULL!	0	0	0	#NULL!	0	0	0	#NULL!	0	0	0	0	#NULL!	0	0	0	0	#NULL!	0	0	0
6727052	1047404	2010-09-21 11:00:00	2010-10-01 12:15:00	10.0521	A303	NEF	0	1	1	56.2	1	3	178	178	25.55	2	0	1	0		0	0	0		0	0	0	#NULL!	0	0	0	#NULL!	0	0	0	#NULL!	0	0	0	0	#NULL!	0	0	0	0	#NULL!	0	0	0
6736731	959772	2009-12-07 14:30:00	2009-12-21 11:15:00	13.8646	B330	CAC	1	0	1	79	2	4	149	149	39.46	1	1	1	0		0	0	0		0	0	0	#NULL!	0	0	0	#NULL!	0	0	0	#NULL!	0	0	0	0	#NULL!	0	0	0	0	#NULL!	0	0	0
6736845	723050	2007-05-28 20:40:00	2007-06-22 10:30:00	24.5764	C302	CGO	1	1	1	76.3	2	4	151	151	29.04	2	1	0	0		0	0	0		0	0	0	#NULL!	0	0	1	10	0	0	0	#NULL!	0	0	0	0	#NULL!	0	0	0	0	#NULL!	0	0	0
6739952	708157	2007-02-20 03:00:00	2007-04-02 13:00:00	41.4167	B310	CAR	0	0	3	75.9	2	4	164	164	35.61	1	0	0	0		0	0	0		0	0	0	#NULL!	0	0	0	#NULL!	0	0	0	#NULL!	0	0	0	0	#NULL!	0	0	0	0	#NULL!	0	0	0
6745893	704795	2007-01-31 10:05:00	2007-02-05 12:03:00	5.08194	B310	CAR	0	1	2	52.4	1	3	211	211	21.3	2	0	0	0		0	0	0		0	0	0	#NULL!	0	0	0	#NULL!	0	0	0	#NULL!	0	0	0	0	#NULL!	0	0	0	0	#NULL!	0	0	0
6749405	706728	2007-02-11 13:00:00	2007-02-14 13:00:00	3	D310	NER	0	1	2	85.5	3	5	115	115	38.85	1	3	0	0		0	0	0		0	0	0	#NULL!	0	0	0	#NULL!	0	0	0	#NULL!	0	0	0	0	#NULL!	0	0	0	0	#NULL!	0	0	0
6750942	812277	2008-03-13 21:08:00	2008-03-20 15:00:00	6.74444	A303	NEF	0	0	2	69.3	2	4	219	219	25.98	2	0	0	0		0	0	0		0	0	0	#NULL!	0	0	0	#NULL!	0	0	0	#NULL!	0	0	0	0	#NULL!	0	0	0	0	#NULL!	0	0	0
6760098	706710	2007-02-10 20:29:00	2007-02-14 20:00:00	3.97986	B410	CAR	0	0	2	83.1	3	5	121	121	49.66	1	0	0	0		0	0	0		0	0	0	#NULL!	0	0	0	#NULL!	0	0	0	#NULL!	0	0	0	0	#NULL!	0	0	0	0	#NULL!	0	0	0
6760261	855792	2008-12-02 14:00:00	2008-12-05 15:00:00	3.04167	C305	URO	1	0	2	86	3	5	127	127	46.64	1	2	0	0		0	0	0		0	0	0	#NULL!	0	0	0	#NULL!	0	0	0	#NULL!	0	0	0	0	#NULL!	0	0	0	0	#NULL!	0	0	0
6760374	855137	2008-11-28 13:34:00	2008-12-04 16:00:00	6.10139	A308	ONC	0	1	2	49.6	1	2	137	137	35.46	1	2	0	0		0	0	0		0	0	0	#NULL!	0	0	0	#NULL!	0	0	0	#NULL!	0	0	0	0	#NULL!	0	0	0	0	#NULL!	0	0	0
6760793	857998	2008-12-14 17:44:00	2008-12-24 11:00:00	9.71944	A303	NEF	0	0	1	56.5	1	3	237	237	24.72	2	0	0	0		0	0	0		0	0	0	#NULL!	0	0	0	#NULL!	0	0	0	#NULL!	0	0	0	0	#NULL!	0	0	0	0	#NULL!	0	0	0
6767666	725675	2007-06-13 05:41:00	2007-06-20 11:00:00	7.22153	A303	NEF	0	1	1	45	1	2	104	104	49.7	1	0	0	0		0	0	0		0	0	0	#NULL!	0	0	0	#NULL!	0	0	0	#NULL!	0	0	0	0	#NULL!	0	0	0	0	#NULL!	0	0	0
6777495	853504	2008-11-20 12:03:00	2008-11-21 12:00:00	0.997917	D360	NER	0	0	2	68.5	2	4	129	129	47.97	1	1	0	0		0	0	0		0	0	0	#NULL!	0	0	0	#NULL!	0	0	0	#NULL!	0	0	0	0	#NULL!	0	0	0	0	#NULL!	0	0	0
6779198	916178	2009-04-02 05:43:00	2009-04-08 14:45:00	6.37639	A303	NEF	0	1	2	36.4	1	2	336	336	13.41	2	0	1	0		0	0	0		0	0	0	#NULL!	0	0	0	#NULL!	0	0	0	#NULL!	0	0	0	0	#NULL!	0	0	0	0	#NULL!	0	0	0
6784080	653342	2006-12-21 10:05:00	2007-01-02 13:30:00	12.1424	B310	CAR	0	1	1	45.4	1	2	125	125	40.13	1	0	0	0		0	0	0		0	0	0	#NULL!	0	0	0	#NULL!	0	0	0	#NULL!	0	0	0	0	#NULL!	0	0	0	0	#NULL!	0	0	0
6796764	1063753	2010-12-13 15:30:00	2010-12-17 10:30:00	3.79167	C305	VAT	1	1	2	75.3	2	4	113	113	40.68	1	1	1	0		0	0	0		0	0	0	#NULL!	0	0	0	#NULL!	0	0	0	#NULL!	0	0	0	0	#NULL!	0	0	0	0	#NULL!	0	0	0
6803728	963018	2009-12-25 01:52:00	2009-12-26 15:00:00	1.54722	D361	NER	0	0	2	66.2	2	4	133	133	46.63	1	1	1	0		0	0	0		0	0	0	#NULL!	0	0	0	#NULL!	0	0	0	#NULL!	0	0	0	0	#NULL!	0	0	0	0	#NULL!	0	0	0
6818129	853768	2008-11-22 10:30:00	2008-11-26 15:00:00	4.1875	A395	GER	0	0	2	87.6	3	5	128	128	46.05	1	0	0	0		0	0	0		0	0	0	#NULL!	0	0	0	#NULL!	0	0	0	#NULL!	0	0	0	0	#NULL!	0	0	0	0	#NULL!	0	0	0
6823375	951539	2009-10-27 11:00:00	2009-11-03 16:30:00	7.22917	A303	NEF	0	1	1	56	1	3	102	102	48.62	1	0	1	0		0	0	0		0	0	0	#NULL!	0	0	0	#NULL!	0	0	0	#NULL!	0	0	0	0	#NULL!	0	0	0	0	#NULL!	0	0	1
6829625	903475	2009-01-21 14:50:00	2009-02-24 13:00:00	33.9236	C301	ORT	1	1	3	80.4	3	5	112	112	40.56	1	8	0	0		0	0	0		0	0	0	#NULL!	0	0	0	#NULL!	0	0	0	#NULL!	0	0	0	0	#NULL!	0	0	0	0	#NULL!	0	0	0
6831626	1048694	2010-09-27 11:35:00	2010-10-08 11:00:00	10.9757	C303	VAT	1	1	1	90.6	3	5	140	140	30.6	1	0	1	0		0	0	0		0	0	0	#NULL!	0	0	0	#NULL!	0	0	0	#NULL!	0	0	0	0	#NULL!	0	0	0	0	#NULL!	0	0	0
6845795	923230	2009-05-13 12:19:00	2009-05-20 15:00:00	7.11181	D360	NER	0	1	1	81.4	3	5	108	108	42.19	1	5	1	0		0	0	0		0	0	0	#NULL!	0	0	0	#NULL!	0	0	0	#NULL!	0	0	0	0	#NULL!	0	0	0	0	#NULL!	0	0	0
6852283	923005	2009-05-13 15:00:00	2009-05-24 10:30:00	10.8125	F320	GON	1	1	1	71.9	2	4	141	141	31.81	1	7	1	0		0	0	0		0	0	0	#NULL!	0	0	0	#NULL!	0	0	0	#NULL!	0	0	0	0	#NULL!	0	0	0	0	#NULL!	0	0	0
6854317	729081	2007-07-03 18:20:00	2007-07-06 13:30:00	2.79861	A302	INT	0	1	2	75.8	2	4	129	129	34.87	1	3	0	0		0	0	0		0	0	0	#NULL!	0	0	0	#NULL!	0	0	0	#NULL!	0	0	0	0	#NULL!	0	0	0	0	#NULL!	0	0	0
6867111	1018411	2010-04-11 04:46:00	2010-04-20 13:20:00	9.35694	A303	NEF	0	1	1	66.8	2	4	264	264	15.66	2	1	1	0		0	0	0		0	0	0	#NULL!	0	0	0	#NULL!	0	0	0	#NULL!	0	0	0	0	#NULL!	0	0	0	0	#NULL!	0	0	0
6877333	947779	2009-10-06 10:30:00	2009-10-13 20:15:00	7.40625	A303	NEF	0	1	1	45.9	1	2	152	152	31.95	1	0	1	0		0	0	0		0	0	0	#NULL!	0	0	0	#NULL!	0	0	0	#NULL!	0	0	0	0	#NULL!	0	0	0	0	#NULL!	0	0	0
6890307	1106146	2011-02-03 11:00:00	2011-02-04 19:00:00	1.33333	A303	NEF	0	0	2	62.1	1	3	139	139	44.9	1	0	1	0		0	0	0		0	0	0	#NULL!	0	0	0	#NULL!	0	0	0	#NULL!	0	0	0	0	#NULL!	0	0	0	0	#NULL!	0	0	1
6901080	1026612	2010-05-31 14:00:00	2010-06-02 11:00:00	1.875	E311	KNO	1	0	2	77	2	4	159	159	36.8	1	1	1	0		0	0	0		0	0	0	#NULL!	0	0	0	#NULL!	0	0	0	#NULL!	0	0	0	0	#NULL!	0	0	0	0	#NULL!	0	0	0
6904063	1016527	2010-03-31 11:00:00	2010-04-03 11:00:00	3	C303	VAT	1	0	2	79.1	2	4	145	145	40.71	1	1	1	0		0	0	0		0	0	0	#NULL!	0	0	0	#NULL!	0	0	0	#NULL!	0	0	0	0	#NULL!	0	0	0	0	#NULL!	0	0	0
6904515	755057	2007-12-14 10:00:00	2007-12-21 19:00:00	7.375	D311	NER	0	0	1	83.1	3	5	123	123	48.73	1	0	0	0		0	0	0		0	0	0	#NULL!	0	0	0	#NULL!	0	0	0	#NULL!	0	0	0	0	#NULL!	0	0	0	0	#NULL!	0	0	0
6905745	1018406	2010-04-10 22:00:00	2010-04-13 18:00:00	2.83333	D380	NER	0	0	2	81.1	3	5	130	130	45.94	1	3	1	0		0	0	0		0	0	0	#NULL!	0	0	0	#NULL!	0	0	0	#NULL!	0	0	0	0	#NULL!	0	0	0	0	#NULL!	0	0	0
6907809	1026729	2010-05-31 11:00:00	2010-06-04 13:00:00	4.08333	A300	HAE	0	1	2	62	1	3	102	102	47.63	1	0	1	0		0	0	0		0	0	0	#NULL!	0	0	0	#NULL!	0	0	0	#NULL!	0	0	0	0	#NULL!	0	0	0	0	#NULL!	0	0	0
6908564	1015616	2010-03-25 13:54:00	2010-04-01 17:00:00	7.12917	E311	KNO	1	1	1	94.3	3	5	142	142	29.86	2	1	1	0		0	0	0		0	0	0	#NULL!	0	0	0	#NULL!	0	0	0	#NULL!	0	0	0	0	#NULL!	0	0	0	0	#NULL!	0	0	0
6908638	1022422	2010-05-04 10:30:00	2010-05-07 15:30:00	3.20833	A395	GER	0	1	2	77.9	2	4	100	100	46.52	1	0	1	0		0	0	0		0	0	0	#NULL!	0	0	0	#NULL!	0	0	1	100	1	0	0	0	#NULL!	0	0	0	0	#NULL!	0	0	0
6915966	854629	2008-11-27 10:05:00	2008-12-01 11:45:00	4.06944	B310	CAR	0	0	2	62.2	1	3	129	129	48.92	1	2	0	0		0	0	0		0	0	0	#NULL!	0	0	0	#NULL!	0	0	1	200	1	0	0	0	#NULL!	0	0	0	0	#NULL!	0	0	0
6918283	725273	2007-06-10 22:18:00	2007-06-20 16:00:00	9.7375	B340	LON	0	0	1	91	3	5	123	123	47.84	1	7	0	0		0	0	0		0	0	0	#NULL!	0	0	0	#NULL!	0	0	0	#NULL!	0	0	0	0	#NULL!	0	0	0	0	#NULL!	0	0	0
6918828	840797	2008-09-09 13:00:00	2008-10-24 13:00:00	45	H312	PSY	0	1	3	44	1	2	118	118	43.16	1	11	0	0		0	0	0		0	0	0	#NULL!	0	0	0	#NULL!	0	0	0	#NULL!	0	0	0	0	#NULL!	0	0	0	0	#NULL!	0	0	0
6919784	834832	2008-08-01 11:00:00	2008-08-09 10:30:00	7.97917	C301	ORT	1	1	1	67.7	2	4	104	104	45.75	1	7	0	0		0	0	0		0	0	0	#NULL!	0	0	0	#NULL!	0	0	0	#NULL!	0	0	0	0	#NULL!	0	0	0	0	#NULL!	0	0	0
6921104	947579	2009-10-04 03:05:00	2009-10-06 14:30:00	2.47569	A308	ONC	0	1	2	49.3	1	2	111	111	45.26	1	1	1	0		0	0	0		0	0	0	#NULL!	0	0	0	#NULL!	0	0	0	#NULL!	0	0	0	0	#NULL!	0	0	0	0	#NULL!	0	0	0
6921741	937039	2009-08-05 10:00:00	2009-08-20 17:00:00	15.2917	B330	CAC	1	1	1	80.2	3	5	97	97	47.9	1	0	1	0		0	0	0		0	0	0	#NULL!	0	0	0	#NULL!	0	0	0	#NULL!	0	0	0	0	#NULL!	0	0	0	0	#NULL!	0	0	0
6925989	1037438	2010-07-27 12:30:00	2010-08-01 19:00:00	5.27083	B310	CAR	0	0	2	80.5	3	5	222	222	24.81	2	0	1	0		0	0	0		0	0	0	#NULL!	0	0	0	#NULL!	0	0	0	#NULL!	0	0	0	0	#NULL!	0	0	0	0	#NULL!	0	0	0
6926871	1013243	2010-03-12 12:00:00	2010-03-24 11:30:00	11.9792	A320	DER	0	0	1	71.8	2	4	138	138	43.96	1	5	1	0		0	0	0		0	0	0	#NULL!	0	0	0	#NULL!	0	0	0	#NULL!	0	0	0	0	#NULL!	0	0	0	0	#NULL!	0	0	0
6929334	949248	2009-10-14 09:30:00	2009-10-20 12:40:00	6.13194	B330	CAC	1	1	2	69.3	2	4	99	99	48.2	1	1	1	0		0	0	0		0	0	0	#NULL!	0	0	0	#NULL!	0	0	0	#NULL!	0	0	0	0	#NULL!	0	0	0	0	#NULL!	0	0	0
6930194	951732	2009-10-27 20:30:00	2009-11-06 10:00:00	9.5625	C303	URO	1	0	1	80.4	3	5	146	146	40.25	1	4	1	0		0	0	0		0	0	0	#NULL!	0	0	0	#NULL!	0	0	0	#NULL!	0	0	0	0	#NULL!	0	0	0	0	#NULL!	0	0	0
6931050	1000283	2010-01-05 10:30:00	2010-01-12 15:00:00	7.1875	A303	NEF	0	0	1	25.7	1	1	159	159	45.98	1	0	1	0		0	0	0		0	0	0	#NULL!	0	0	0	#NULL!	0	0	0	#NULL!	0	0	0	0	#NULL!	0	0	0	0	#NULL!	0	0	0
6931152	1019162	2010-04-14 19:47:00	2010-04-22 15:30:00	7.82153	A308	ONC	0	1	1	38.2	1	2	130	130	39.72	1	1	1	0		0	0	0		0	0	0	#NULL!	0	0	0	#NULL!	0	0	0	#NULL!	0	0	0	0	#NULL!	0	0	0	0	#NULL!	0	0	0
6932801	922581	2009-05-08 15:00:00	2009-06-09 15:00:00	32	B310	CAR	0	0	3	59.8	1	3	130	130	48.87	1	0	1	0		0	0	0		0	0	0	#NULL!	0	0	0	#NULL!	0	0	0	#NULL!	0	0	0	0	#NULL!	0	0	0	0	#NULL!	0	0	0
6934361	922439	2009-05-10 20:00:00	2009-05-20 17:00:00	9.875	D380	NEC	1	1	1	54.2	1	3	108	108	45.82	1	10	1	0		0	0	0		0	0	0	#NULL!	0	0	0	#NULL!	0	0	0	#NULL!	0	0	0	0	#NULL!	0	0	0	0	#NULL!	0	0	0
6935109	926048	2009-06-02 07:00:00	2009-09-15 10:30:00	105.146	C303	VAT	1	1	3	79.2	2	4	161	161	26.76	2	26	1	0		0	0	0		0	0	0	#NULL!	0	0	0	#NULL!	0	0	0	#NULL!	0	0	0	0	#NULL!	0	0	0	0	#NULL!	0	0	0
6937853	919356	2009-04-21 09:30:00	2009-04-28 18:00:00	7.35417	D380	NEC	1	1	1	77.7	2	4	106	106	43.52	1	7	1	0		0	0	0		0	0	0	#NULL!	0	0	0	#NULL!	0	0	0	#NULL!	0	0	0	0	#NULL!	0	0	0	0	#NULL!	0	0	0
6938810	916692	2009-04-03 15:20:00	2009-05-12 11:30:00	38.8403	B310	CAR	0	1	3	54	1	3	118	118	41.4	1	6	1	0		0	0	0		0	0	0	#NULL!	0	0	0	#NULL!	0	0	0	#NULL!	0	0	0	0	#NULL!	0	0	0	1	999	0	0	0
6940099	835806	2008-08-07 13:00:00	2009-01-05 10:36:00	150.9	B330	CAC	1	1	3	49	1	2	115	115	43.5	1	3	0	0		0	0	0		0	0	0	#NULL!	0	0	0	#NULL!	0	0	0	#NULL!	0	0	0	0	#NULL!	0	0	0	0	#NULL!	0	0	0
6941282	1124573	2011-05-09 20:30:00	2011-05-13 14:00:00	3.72917	C303	VAT	1	0	2	79	2	4	155	155	37.7	1	0	1	0		0	0	0		0	0	0	#NULL!	0	0	0	#NULL!	0	0	0	#NULL!	0	0	0	0	#NULL!	0	0	0	0	#NULL!	0	0	0
6947637	834009	2008-07-27 10:30:00	2008-07-29 10:00:00	1.97917	A395	GER	0	0	2	77.2	2	4	198	198	28.56	2	1	0	0		0	0	0		0	0	0	#NULL!	0	0	1	10	0	0	0	#NULL!	0	0	0	0	#NULL!	0	0	0	0	#NULL!	0	0	0
6954924	926642	2009-06-03 23:30:00	2009-06-16 10:30:00	12.4583	D340	NER	0	0	1	91.5	3	5	149	149	38.3	1	1	1	0		0	0	0		0	0	0	#NULL!	0	0	0	#NULL!	0	0	0	#NULL!	0	0	0	0	#NULL!	0	0	0	0	#NULL!	0	0	0
6955578	930438	2009-06-24 19:39:00	2009-06-26 13:45:00	1.75417	A302	INT	0	1	2	76.5	2	4	125	125	36.09	1	1	1	0		0	0	0		0	0	0	#NULL!	0	0	0	#NULL!	0	0	0	#NULL!	0	0	0	0	#NULL!	0	0	0	0	#NULL!	0	0	0
6956458	716516	2007-04-15 11:00:00	2007-04-22 11:00:00	7	B330	CAC	1	0	2	71.8	2	4	127	127	48.38	1	1	0	0		0	0	0		0	0	0	#NULL!	0	0	0	#NULL!	0	0	0	#NULL!	0	0	0	0	#NULL!	0	0	0	0	#NULL!	0	0	0
6957262	928813	2009-06-17 09:30:00	2009-06-26 12:15:00	9.11458	B310	CAR	0	0	1	72	2	4	124	124	49.7	1	0	1	0		0	0	0		0	0	0	#NULL!	0	0	0	#NULL!	0	0	0	#NULL!	0	0	0	0	#NULL!	0	0	0	0	#NULL!	0	0	0
6957734	945204	2009-09-22 09:30:00	2009-09-28 12:30:00	6.125	B310	CAR	0	0	2	50.7	1	3	134	134	48.8	1	0	1	0		0	0	0		0	0	0	#NULL!	0	0	0	#NULL!	0	0	0	#NULL!	0	0	0	0	#NULL!	0	0	0	0	#NULL!	0	0	0
6959840	932357	2009-07-05 16:00:00	2009-07-10 10:30:00	4.77083	B330	CAC	1	1	2	75.9	2	4	102	102	45.71	1	2	1	0		0	0	0		0	0	0	#NULL!	0	0	0	#NULL!	0	0	1	100	1	0	0	0	#NULL!	0	0	0	0	#NULL!	0	0	0
6964789	1000017	2010-01-01 12:00:00	2010-01-15 11:00:00	13.9583	G301	OOG	1	0	1	78.6	2	4	160	160	36.38	1	2	1	0		0	0	0		0	0	0	#NULL!	0	0	0	#NULL!	0	0	0	#NULL!	0	0	0	0	#NULL!	0	0	0	0	#NULL!	0	0	0
6965221	703467	2007-01-23 11:00:00	2007-01-24 19:30:00	1.35417	A303	NEF	0	1	2	41	1	2	383	383	11.25	2	1	0	0		0	0	0		0	0	0	#NULL!	0	0	0	#NULL!	0	0	0	#NULL!	0	0	0	0	#NULL!	0	0	0	0	#NULL!	0	0	0
6965403	1015862	2010-03-29 09:30:00	2010-04-08 13:00:00	10.1458	B330	CAC	1	0	1	65	1	4	141	141	43.75	1	0	1	0		0	0	0		0	0	0	#NULL!	0	0	0	#NULL!	0	0	0	#NULL!	0	0	0	0	#NULL!	0	0	0	0	#NULL!	0	0	0
6965623	1022171	2010-04-29 15:49:00	2010-05-10 14:30:00	10.9451	C303	VAT	1	0	1	63.8	1	3	127	127	49.55	1	6	1	0		0	0	0		0	0	0	#NULL!	0	0	0	#NULL!	0	0	0	#NULL!	0	0	0	0	#NULL!	0	0	0	0	#NULL!	0	0	0
6967041	1127344	2011-05-20 22:43:00	2011-05-23 13:00:00	2.59514	B410	CAR	0	1	2	80.1	3	5	110	110	41.44	1	0	1	0		0	0	0		0	0	0	#NULL!	0	0	0	#NULL!	0	0	0	#NULL!	0	0	0	0	#NULL!	0	0	0	0	#NULL!	0	0	0
6968102	1008282	2010-02-16 09:30:00	2010-02-24 16:30:00	8.29167	B330	CAC	1	0	1	77.2	2	4	122	122	49.93	1	0	1	0		0	0	0		0	0	0	#NULL!	0	0	0	#NULL!	0	0	0	#NULL!	0	0	0	0	#NULL!	0	0	0	0	#NULL!	0	0	0
6970443	913070	2009-03-15 10:28:00	2009-04-01 10:00:00	16.9806	D360	NER	0	1	1	86.8	3	5	110	110	40.77	1	1	0	0		0	0	0		0	0	0	#NULL!	0	0	0	#NULL!	0	0	0	#NULL!	0	0	0	0	#NULL!	0	0	0	0	#NULL!	0	0	0
6970452	913087	2009-03-15 22:00:00	2009-04-15 11:00:00	30.5417	C303	VAT	1	0	3	74.9	2	4	149	149	39.89	1	1	1	0		0	0	0		0	0	0	#NULL!	0	0	0	#NULL!	0	0	0	#NULL!	0	0	0	0	#NULL!	0	0	0	0	#NULL!	0	0	0
6970474	913048	2009-03-14 18:00:00	2009-03-21 11:00:00	6.70833	G301	OOG	1	0	2	80	2	5	151	151	38.76	1	3	0	0		0	0	0		0	0	0	#NULL!	0	0	0	#NULL!	0	0	0	#NULL!	0	0	0	0	#NULL!	0	0	0	0	#NULL!	0	0	0
6971200	909225	2009-02-22 15:55:00	2009-03-06 15:00:00	11.9618	C301	ORT	1	1	1	69.9	2	4	97	97	49.26	1	9	0	0		0	0	0		0	0	0	#NULL!	0	0	1	999	0	0	0	#NULL!	0	0	0	0	#NULL!	0	0	0	0	#NULL!	0	0	0
6971738	1060593	2010-11-26 12:30:00	2010-11-30 14:30:00	4.08333	A308	ONC	0	1	2	62.3	1	3	102	102	47.58	1	4	1	0		0	0	0		0	0	0	#NULL!	0	0	0	#NULL!	0	0	0	#NULL!	0	0	0	0	#NULL!	0	0	0	0	#NULL!	0	0	0
6972971	913160	2009-03-17 10:15:00	2009-04-07 11:00:00	21.0312	E311	KNO	1	0	1	67.7	2	4	157	157	38.33	1	4	1	0		0	0	0		0	0	0	#NULL!	0	0	0	#NULL!	0	0	0	#NULL!	0	0	0	0	#NULL!	0	0	0	0	#NULL!	0	0	0
6974241	902883	2009-01-19 10:00:00	2009-02-06 20:00:00	18.4167	A320	DER	0	1	1	86.5	3	5	94	94	48.92	1	17	0	0		0	0	0		0	0	0	#NULL!	0	0	0	#NULL!	0	0	0	#NULL!	0	0	0	0	#NULL!	0	0	0	0	#NULL!	0	0	0
6974386	932445	2009-07-07 10:00:00	2009-07-13 15:00:00	6.20833	D350	NEC	1	1	2	68.2	2	4	104	104	45.68	1	6	1	0		0	0	0		0	0	0	#NULL!	0	0	1	999	0	0	0	#NULL!	0	0	0	0	#NULL!	0	0	0	0	#NULL!	0	0	1
6975466	938572	2009-08-14 09:30:00	2009-08-25 14:00:00	11.1875	B310	CAR	0	1	1	67.2	2	4	97	97	49.65	1	11	1	0		0	0	0		0	0	0	#NULL!	0	0	0	#NULL!	0	0	0	#NULL!	0	0	0	0	#NULL!	0	0	0	0	#NULL!	0	0	0
6976078	912060	2009-03-09 13:45:00	2009-03-17 10:30:00	7.86458	E310	KNO	1	0	1	66.6	2	4	129	129	48.25	1	4	0	0		0	0	0		0	0	0	#NULL!	0	0	0	#NULL!	0	0	0	#NULL!	0	0	0	0	#NULL!	0	0	0	0	#NULL!	0	0	0
6980573	931164	2009-06-30 11:00:00	2009-07-09 13:00:00	9.08333	A300	HAE	0	1	1	56.3	1	3	112	112	43.6	1	1	1	0		0	0	0		0	0	0	#NULL!	0	0	0	#NULL!	0	0	0	#NULL!	0	0	0	0	#NULL!	0	0	0	0	#NULL!	0	0	0
6982916	1028342	2010-06-06 16:56:00	2010-07-07 09:45:00	30.7007	B330	CAC	1	1	3	55.7	1	3	102	102	48.68	1	0	1	0		0	0	0		0	0	0	#NULL!	0	0	1	999	0	0	0	#NULL!	0	0	0	0	#NULL!	0	0	0	0	#NULL!	0	0	0
6984041	855726	2008-12-03 09:30:00	2008-12-19 14:00:00	16.1875	B330	CAC	1	0	1	74.7	2	4	134	134	45.11	1	2	0	0		0	0	0		0	0	0	#NULL!	0	0	0	#NULL!	0	0	1	100	1	0	0	0	#NULL!	0	0	0	0	#NULL!	0	0	0
6984303	1115472	2011-03-21 11:11:00	2011-03-25 11:00:00	3.99236	A308	ONC	0	0	2	42.2	1	2	143	143	46.99	1	1	1	0		0	0	0		0	0	0	#NULL!	0	0	0	#NULL!	0	0	0	#NULL!	0	0	0	0	#NULL!	0	0	0	0	#NULL!	0	0	0
6984884	900301	2009-01-04 20:00:00	2009-01-21 10:00:00	16.5833	B330	CAC	1	1	1	72.7	2	4	140	140	32	1	0	0	0		0	0	0		0	0	0	#NULL!	0	0	0	#NULL!	0	0	0	#NULL!	0	0	0	0	#NULL!	0	0	0	0	#NULL!	0	0	0
6985347	916156	2009-04-02 14:00:00	2009-04-22 17:00:00	20.125	B310	CAR	0	0	1	75.9	2	4	426	426	11.84	2	0	1	0		0	0	0		0	0	0	#NULL!	0	0	0	#NULL!	0	0	0	#NULL!	0	0	0	0	#NULL!	0	0	0	0	#NULL!	0	0	0
6989497	1033663	2010-07-03 23:30:00	2010-07-06 14:45:00	2.63542	D360	NER	0	0	2	74.9	2	4	126	126	48.41	1	2	1	0		0	0	0		0	0	0	#NULL!	0	0	0	#NULL!	0	0	0	#NULL!	0	0	0	0	#NULL!	0	0	0	0	#NULL!	0	0	0
6996471	961380	2009-12-15 14:53:00	2010-01-04 11:00:00	19.8382	D360	NER	0	0	1	78.4	2	4	166	166	34.89	1	5	1	0		0	0	0		0	0	0	#NULL!	0	0	0	#NULL!	0	0	0	#NULL!	0	0	0	0	#NULL!	0	0	0	0	#NULL!	0	0	0
6998746	702656	2007-01-18 07:00:00	2007-02-06 10:30:00	19.1458	C301	ORT	1	1	1	63	1	3	142	142	32.41	1	17	0	0		0	0	0		0	0	0	#NULL!	0	0	1	999	0	0	0	#NULL!	0	0	0	0	#NULL!	0	0	0	0	#NULL!	0	0	1
7000233	738430	2007-09-06 05:04:00	2007-09-25 15:00:00	19.4139	B340	LON	0	0	1	34.7	1	2	163	163	42.04	1	0	0	0		0	0	0		0	0	0	#NULL!	0	0	0	#NULL!	0	0	0	#NULL!	0	0	0	0	#NULL!	0	0	0	0	#NULL!	0	0	0
7000432	726247	2007-06-18 08:00:00	2007-06-20 13:30:00	2.22917	C301	ORT	1	0	2	55	1	3	145	145	43.83	1	2	0	0		0	0	0		0	0	0	#NULL!	0	0	0	#NULL!	0	0	0	#NULL!	0	0	0	0	#NULL!	0	0	0	0	#NULL!	0	0	0
7003383	1064292	2010-12-13 16:30:00	2010-12-23 15:15:00	9.94792	B310	CAR	0	1	1	64.7	1	3	186	186	23.61	2	0	1	0		0	0	0		0	0	0	#NULL!	0	0	0	#NULL!	0	0	0	#NULL!	0	0	0	0	#NULL!	0	0	0	0	#NULL!	0	0	0
7004913	752719	2007-11-30 11:00:00	2007-12-04 17:00:00	4.25	A303	NEF	0	1	2	41.9	1	2	130	130	38.98	1	0	0	0		0	0	0		0	0	0	#NULL!	0	0	0	#NULL!	0	0	0	#NULL!	0	0	0	0	#NULL!	0	0	0	0	#NULL!	0	0	1
7006015	1104265	2011-01-25 10:00:00	2011-01-27 10:30:00	2.02083	A308	ONC	0	1	2	63	1	3	110	110	43.51	1	2	1	0		0	0	0		0	0	0	#NULL!	0	0	0	#NULL!	0	0	0	#NULL!	0	0	0	0	#NULL!	0	0	0	0	#NULL!	0	0	0
7007097	903358	2009-01-21 14:00:00	2009-01-23 16:00:00	2.08333	B340	LON	0	1	2	55.3	1	3	121	121	40.03	1	1	0	0		0	0	0		0	0	0	#NULL!	0	0	1	999	0	0	0	#NULL!	0	0	0	0	#NULL!	0	0	0	0	#NULL!	0	0	0
7008562	1046664	2010-09-16 11:01:00	2010-09-17 13:00:00	1.08264	A320	NEF	0	0	2	59.4	1	3	178	178	34.05	1	1	1	0		0	0	0		0	0	0	#NULL!	0	0	0	#NULL!	0	0	0	#NULL!	0	0	0	0	#NULL!	0	0	0	0	#NULL!	0	0	0
7013742	957725	2009-11-27 08:00:00	2009-12-01 11:00:00	4.125	C303	URO	1	0	2	54.2	1	3	150	150	42.27	1	0	1	0		0	0	0		0	0	0	#NULL!	0	0	0	#NULL!	0	0	0	#NULL!	0	0	0	0	#NULL!	0	0	0	0	#NULL!	0	0	0
7014018	803417	2008-01-22 11:00:00	2008-01-25 20:00:00	3.375	C303	URO	1	0	2	62.9	1	3	128	128	49.25	1	2	0	0		0	0	0		0	0	0	#NULL!	0	0	1	999	0	0	0	#NULL!	0	0	0	0	#NULL!	0	0	0	0	#NULL!	0	0	0
7016253	801956	2008-01-12 13:44:00	2008-02-03 11:00:00	21.8861	C303	VAT	1	1	1	70.5	2	4	109	109	42.98	1	3	0	0		0	0	0		0	0	0	#NULL!	0	0	0	#NULL!	0	0	0	#NULL!	0	0	0	0	#NULL!	0	0	0	0	#NULL!	0	0	0
7016408	722015	2007-05-22 11:00:00	2007-06-07 19:00:00	16.3333	B310	CAR	0	0	1	68.1	2	4	172	172	34.46	1	0	0	0		0	0	0		0	0	0	#NULL!	0	0	0	#NULL!	0	0	1	100	1	0	0	0	#NULL!	0	0	0	0	#NULL!	0	0	0
7018644	843916	2008-09-29 08:45:00	2008-10-08 12:21:00	9.15	B310	CAR	0	0	1	76.9	2	4	342	342	15.21	2	0	0	0		0	0	0		0	0	0	#NULL!	0	0	0	#NULL!	0	0	0	#NULL!	0	0	0	0	#NULL!	0	0	0	0	#NULL!	0	0	0
7023141	906518	2009-02-06 09:12:00	2009-02-18 14:00:00	12.2	B310	CAR	0	0	1	88.8	3	5	234	234	22.89	2	0	0	0		0	0	0		0	0	0	#NULL!	0	0	0	#NULL!	0	0	0	#NULL!	0	0	0	0	#NULL!	0	0	0	0	#NULL!	0	0	0
7029130	1055653	2010-11-02 09:30:00	2010-11-04 11:30:00	2.08333	B310	CAR	0	1	2	79.3	2	4	111	111	41.1	1	2	1	0		0	0	0		0	0	0	#NULL!	0	0	0	#NULL!	0	0	0	#NULL!	0	0	0	0	#NULL!	0	0	0	0	#NULL!	0	0	0
7029540	752085	2007-11-27 11:00:00	2007-12-04 12:00:00	7.04167	A303	NEF	0	0	2	45.8	1	2	164	164	39.46	1	0	0	0		0	0	0		0	0	0	#NULL!	0	0	0	#NULL!	0	0	0	#NULL!	0	0	0	0	#NULL!	0	0	0	0	#NULL!	0	0	0
7029851	909405	2009-02-24 10:00:00	2009-04-06 14:00:00	41.1667	A320	DER	0	1	3	86.5	3	5	115	115	38.76	1	3	1	0		0	0	0		0	0	0	#NULL!	0	0	1	999	0	0	0	#NULL!	0	0	0	0	#NULL!	0	0	0	1	999	0	0	0
7032257	813033	2008-03-18 16:30:00	2008-03-20 17:00:00	2.02083	A302	INT	0	1	2	78.4	2	4	111	111	41.19	1	2	0	0		0	0	0		0	0	0	#NULL!	0	0	0	#NULL!	0	0	0	#NULL!	0	0	0	0	#NULL!	0	0	0	0	#NULL!	0	0	0
7032549	814992	2008-03-31 15:04:00	2008-04-01 18:00:00	1.12222	B410	CAR	0	1	2	76.3	2	4	118	118	38.6	1	0	0	0		0	0	0		0	0	0	#NULL!	0	0	0	#NULL!	0	0	0	#NULL!	0	0	0	0	#NULL!	0	0	0	0	#NULL!	0	0	0
7039842	720063	2007-05-07 14:48:00	2007-05-22 10:30:00	14.8208	C303	VAT	1	0	1	79.3	2	4	156	156	37.4	1	15	0	0		0	0	0		0	0	0	#NULL!	0	0	0	#NULL!	0	0	0	#NULL!	0	0	0	0	#NULL!	0	0	0	0	#NULL!	0	0	0
7041302	731173	2007-07-18 15:00:00	2007-07-25 10:30:00	6.8125	F320	GON	1	1	2	41.3	1	2	160	160	30.76	1	2	0	0		0	0	0		0	0	0	#NULL!	0	0	0	#NULL!	0	0	1	100	1	0	0	0	#NULL!	0	0	0	0	#NULL!	0	0	0
7044469	1107614	2011-02-09 13:59:00	2011-02-21 13:30:00	11.9799	B310	CAR	0	1	1	78	2	4	101	101	45.98	1	0	1	0		0	0	0		0	0	0	#NULL!	0	0	0	#NULL!	0	0	0	#NULL!	0	0	0	0	#NULL!	0	0	0	0	#NULL!	0	0	0
7046257	858407	2008-12-16 20:13:00	2008-12-18 12:00:00	1.65764	B340	GER	0	1	2	85.5	3	5	142	142	30.46	1	2	0	0		0	0	0		0	0	0	#NULL!	0	0	0	#NULL!	0	0	0	#NULL!	0	0	0	0	#NULL!	0	0	0	0	#NULL!	0	0	0
7047696	962195	2009-12-19 15:04:00	2009-12-24 18:00:00	5.12222	A303	NEF	0	0	2	56.5	1	3	364	364	15.07	2	0	1	0		0	0	0		0	0	0	#NULL!	0	0	0	#NULL!	0	0	0	#NULL!	0	0	0	0	#NULL!	0	0	0	0	#NULL!	0	0	0
7053449	825602	2008-06-05 10:57:00	2008-06-19 11:30:00	14.0229	B340	LON	0	0	1	57.7	1	3	131	131	48.8	1	1	0	0		0	0	0		0	0	0	#NULL!	0	0	0	#NULL!	0	0	0	#NULL!	0	0	0	0	#NULL!	0	0	0	0	#NULL!	0	0	1
7058886	708445	2007-02-22 11:00:00	2007-03-06 16:00:00	12.2083	A303	NEF	0	1	1	62.3	1	3	374	374	10.62	2	0	0	0		0	0	0		0	0	0	#NULL!	0	0	0	#NULL!	0	0	0	#NULL!	0	0	0	0	#NULL!	0	0	0	0	#NULL!	0	0	1
7070121	955879	2009-11-17 04:07:00	2009-12-22 11:00:00	35.2868	A302	INT	0	0	3	72.5	2	4	153	153	38.95	1	5	1	0		0	0	0		0	0	0	#NULL!	0	0	0	#NULL!	0	0	0	#NULL!	0	0	0	0	#NULL!	0	0	0	0	#NULL!	0	0	0
7071398	756557	2007-12-22 19:14:00	2008-01-15 13:30:00	23.7611	D311	NER	0	0	1	87.8	3	5	138	138	42.2	1	5	0	0		0	0	0		0	0	0	#NULL!	0	0	0	#NULL!	0	0	0	#NULL!	0	0	0	0	#NULL!	0	0	0	0	#NULL!	0	0	1
7074541	1027618	2010-06-03 09:30:00	2010-06-07 14:00:00	4.1875	B310	CAR	0	0	2	71.4	2	4	134	134	45.53	1	0	1	0		0	0	0		0	0	0	#NULL!	0	0	0	#NULL!	0	0	1	100	1	0	0	0	#NULL!	0	0	0	0	#NULL!	0	0	0
7075103	717421	2007-04-20 10:05:00	2007-04-23 11:30:00	3.05903	B310	CAR	0	0	2	89.1	3	5	124	124	47.6	1	3	0	0		0	0	0		0	0	0	#NULL!	0	0	0	#NULL!	0	0	0	#NULL!	0	0	0	0	#NULL!	0	0	0	0	#NULL!	0	0	0
7079144	1055867	2010-11-02 11:32:00	2010-11-09 12:00:00	7.01944	C303	VAT	1	0	2	66.4	2	4	187	187	31.45	1	7	1	0		0	0	0		0	0	0	#NULL!	0	0	0	#NULL!	0	0	0	#NULL!	0	0	0	0	#NULL!	0	0	0	0	#NULL!	0	0	0
7085784	1009278	2010-02-19 12:00:00	2010-02-23 12:30:00	4.02083	B340	LON	0	1	2	58.6	1	3	100	100	49.29	1	1	1	0		0	0	0		0	0	0	#NULL!	0	0	1	999	0	0	0	#NULL!	0	0	0	0	#NULL!	0	0	0	0	#NULL!	0	0	0
7089044	739010	2007-09-07 15:00:00	2007-10-03 14:00:00	25.9583	C302	CHI	1	1	1	82.7	3	5	100	100	45.96	1	5	0	0		0	0	0		0	0	0	#NULL!	0	0	0	#NULL!	0	0	0	#NULL!	0	0	0	0	#NULL!	0	0	0	0	#NULL!	0	0	1
7089112	844263	2008-09-30 11:00:00	2008-10-08 10:00:00	7.95833	A303	NEF	0	1	1	27.4	1	1	148	148	36.58	1	1	0	0		0	0	0		0	0	0	#NULL!	0	0	0	#NULL!	0	0	0	#NULL!	0	0	0	0	#NULL!	0	0	0	0	#NULL!	0	0	0
7090248	958406	2009-12-01 11:00:00	2009-12-09 11:00:00	8	A303	NEF	0	1	1	38.1	1	2	120	120	43.59	1	0	1	0		0	0	0		0	0	0	#NULL!	0	0	0	#NULL!	0	0	0	#NULL!	0	0	0	0	#NULL!	0	0	0	0	#NULL!	0	0	0
7090592	749538	2007-11-10 14:11:00	2007-11-28 10:30:00	17.8465	D311	NER	0	1	1	78.7	2	4	186	186	22.69	2	13	0	0		0	0	0		0	0	0	#NULL!	0	0	0	#NULL!	0	0	0	#NULL!	0	0	0	0	#NULL!	0	0	0	0	#NULL!	0	0	0
7104526	1104456	2011-01-26 10:00:00	2011-02-03 10:20:00	8.01389	B330	CAC	1	1	1	79	2	4	123	123	36.53	1	0	1	0		0	0	0		0	0	0	#NULL!	0	0	0	#NULL!	0	0	0	#NULL!	0	0	0	0	#NULL!	0	0	0	0	#NULL!	0	0	0
7107445	936803	2009-08-03 02:09:00	2009-08-05 12:00:00	2.41042	B410	CAR	0	1	2	59.1	1	3	108	108	45.02	1	1	1	0		0	0	0		0	0	0	#NULL!	0	0	1	999	0	0	0	#NULL!	0	0	0	0	#NULL!	0	0	0	0	#NULL!	0	0	0
7116786	1038997	2010-08-05 14:09:00	2010-08-07 14:00:00	1.99375	B410	CAR	0	0	2	49.4	1	2	208	208	29.54	2	0	1	0		0	0	0		0	0	0	#NULL!	0	0	0	#NULL!	0	0	0	#NULL!	0	0	0	0	#NULL!	0	0	0	0	#NULL!	0	0	0
7118551	714843	2007-04-03 11:00:00	2007-04-12 12:30:00	9.0625	A303	NEF	0	1	1	51.6	1	3	106	106	47.29	1	0	0	0		0	0	0		0	0	0	#NULL!	0	0	0	#NULL!	0	0	0	#NULL!	0	0	0	0	#NULL!	0	0	0	0	#NULL!	0	0	0
7121078	826020	2008-06-09 04:23:00	2008-06-13 11:30:00	4.29653	B310	CAR	0	0	2	68.3	2	4	149	149	40.64	1	1	0	0		0	0	0		0	0	0	#NULL!	0	0	0	#NULL!	0	0	0	#NULL!	0	0	0	0	#NULL!	0	0	0	0	#NULL!	0	0	0
7122265	1039118	2010-08-06 10:35:00	2010-09-05 13:00:00	30.1007	B310	CAR	0	0	3	30.3	1	1	193	193	35.56	1	0	1	0		0	0	0		0	0	0	#NULL!	0	0	1	999	0	0	0	#NULL!	0	0	0	0	#NULL!	0	0	0	0	#NULL!	0	0	0
7123590	823526	2008-05-23 14:51:00	2008-05-27 11:00:00	3.83958	C302	CGO	1	1	2	65.3	2	4	121	121	38.7	1	3	0	0		0	0	0		0	0	0	#NULL!	0	0	0	#NULL!	0	0	0	#NULL!	0	0	0	0	#NULL!	0	0	0	0	#NULL!	0	0	0
7127457	702137	2007-01-14 14:54:00	2007-01-26 11:00:00	11.8375	C302	CGO	1	1	1	65.5	2	4	103	103	46.57	1	4	0	0		0	0	0		0	0	0	#NULL!	0	0	0	#NULL!	0	0	0	#NULL!	0	0	0	0	#NULL!	0	0	0	0	#NULL!	0	0	0
7135856	908468	2009-02-17 22:00:00	2009-02-27 12:20:00	9.59722	B310	CAR	0	0	1	80.1	3	5	128	128	46.89	1	0	0	0		0	0	0		0	0	0	#NULL!	0	0	0	#NULL!	0	0	0	#NULL!	0	0	0	0	#NULL!	0	0	0	0	#NULL!	0	0	0
7150956	1024450	2010-05-16 16:20:00	2010-05-22 14:00:00	5.90278	A303	NEF	0	0	2	91.6	3	5	268	268	19.45	2	0	1	0		0	0	0		0	0	0	#NULL!	0	0	0	#NULL!	0	0	0	#NULL!	0	0	0	0	#NULL!	0	0	0	0	#NULL!	0	0	0
7153921	856673	2008-12-07 15:00:00	2008-12-22 11:30:00	14.8542	B310	CAR	0	0	1	81.9	3	5	138	138	42.8	1	0	0	0		0	0	0		0	0	0	#NULL!	0	0	0	#NULL!	0	0	0	#NULL!	0	0	0	0	#NULL!	0	0	0	0	#NULL!	0	0	0
7155630	714863	2007-04-03 11:00:00	2007-04-12 11:30:00	9.02083	C301	ORT	1	0	1	59.7	1	3	152	152	40.82	1	4	0	0		0	0	0		0	0	0	#NULL!	0	0	0	#NULL!	0	0	0	#NULL!	0	0	0	0	#NULL!	0	0	0	0	#NULL!	0	0	0
7157045	828732	2008-06-25 11:00:00	2008-07-01 17:00:00	6.25	E330	MND	1	1	2	74.4	2	4	112	112	41.2	1	6	0	0		0	0	0		0	0	0	#NULL!	0	0	0	#NULL!	0	0	0	#NULL!	0	0	0	0	#NULL!	0	0	0	0	#NULL!	0	0	0
7157304	832158	2008-07-15 11:05:00	2008-07-21 12:00:00	6.03819	B310	CAR	0	0	2	60.5	1	3	141	141	44.4	1	0	0	0		0	0	0		0	0	0	#NULL!	0	0	0	#NULL!	0	0	0	#NULL!	0	0	0	0	#NULL!	0	0	0	0	#NULL!	0	0	0
7169621	713050	2007-03-21 19:35:00	2007-04-08 23:00:00	18.1424	A302	INT	0	0	1	71	2	4	144	144	41.95	1	0	0	0		0	0	0		0	0	0	#NULL!	0	0	0	#NULL!	0	0	0	#NULL!	0	0	0	0	#NULL!	0	0	0	0	#NULL!	0	0	0
7181667	1112316	2011-03-05 15:56:00	2011-03-07 13:30:00	1.89861	D360	NER	0	1	2	81.5	3	5	116	116	38.84	1	2	1	0		0	0	0		0	0	0	#NULL!	0	0	0	#NULL!	0	0	0	#NULL!	0	0	0	0	#NULL!	0	0	0	0	#NULL!	0	0	0
7183820	933835	2009-07-15 11:00:00	2009-07-25 12:30:00	10.0625	A303	NEF	0	1	1	81.1	3	5	167	167	25.53	2	1	1	0		0	0	0		0	0	0	#NULL!	0	0	0	#NULL!	0	0	0	#NULL!	0	0	0	0	#NULL!	0	0	0	0	#NULL!	0	0	0
7186673	927521	2009-06-08 23:21:00	2009-06-18 18:00:00	9.77708	D380	NER	0	1	1	68.2	2	4	115	115	40.68	1	10	1	0		0	0	0		0	0	0	#NULL!	0	0	0	#NULL!	0	0	0	#NULL!	0	0	0	0	#NULL!	0	0	0	0	#NULL!	0	0	0
7188580	702569	2007-01-17 10:00:00	2007-01-18 18:00:00	1.33333	A302	INT	0	1	2	60.6	1	3	99	99	49.53	1	0	0	0		0	0	0		0	0	0	#NULL!	0	0	0	#NULL!	0	0	0	#NULL!	0	0	0	0	#NULL!	0	0	0	1	999	0	0	0
7189707	848560	2008-10-23 19:00:00	2008-10-28 13:30:00	4.77083	B410	CAR	0	0	2	55.6	1	3	155	155	40.49	1	1	0	0		0	0	0		0	0	0	#NULL!	0	0	0	#NULL!	0	0	1	200	1	0	0	0	#NULL!	0	0	0	0	#NULL!	0	0	0
7194723	1058244	2010-11-12 21:07:00	2010-11-16 15:20:00	3.75903	B410	CAR	0	0	2	68	2	4	126	126	49.36	1	0	1	0		0	0	0		0	0	0	#NULL!	0	0	0	#NULL!	0	0	0	#NULL!	0	0	0	0	#NULL!	0	0	0	0	#NULL!	0	0	0
7238213	803822	2008-01-24 00:14:00	2008-01-31 13:45:00	7.56319	A302	INT	0	1	1	65.6	2	4	182	182	24.14	2	1	0	0		0	0	0		0	0	0	#NULL!	0	0	0	#NULL!	0	0	0	#NULL!	0	0	0	0	#NULL!	0	0	0	0	#NULL!	0	0	0
7262150	746128	2007-10-23 20:30:00	2007-10-31 09:30:00	7.54167	C302	CGO	1	1	1	73	2	4	110	110	42.23	1	5	0	0		0	0	0		0	0	0	#NULL!	0	0	0	#NULL!	0	0	0	#NULL!	0	0	0	0	#NULL!	0	0	0	0	#NULL!	0	0	0
7262242	914544	2009-03-24 11:00:00	2009-04-01 20:00:00	8.375	C302	CGO	1	0	1	61.4	1	3	137	137	45.76	1	1	0	0		0	0	0		0	0	0	#NULL!	0	0	1	999	0	0	0	#NULL!	0	0	0	0	#NULL!	0	0	0	0	#NULL!	0	0	0
7262374	938987	2009-08-16 14:51:00	2009-08-19 16:15:00	3.05833	A303	NEF	0	1	2	60.6	1	3	131	131	35.85	1	0	1	0		0	0	0		0	0	0	#NULL!	0	0	0	#NULL!	0	0	0	#NULL!	0	0	0	0	#NULL!	0	0	0	0	#NULL!	0	0	0
7271569	840931	2008-09-11 11:00:00	2009-05-30 11:00:00	261	C302	CGO	1	0	3	58.9	1	3	265	265	21.55	2	2	1	0		0	0	0		0	0	0	#NULL!	0	0	0	#NULL!	0	0	0	#NULL!	0	0	0	0	#NULL!	0	0	0	0	#NULL!	0	0	0
7279381	922403	2009-05-07 12:00:00	2009-05-14 15:00:00	7.125	C303	URO	1	1	1	66.8	2	4	152	152	29.61	2	2	1	0		0	0	0		0	0	0	#NULL!	0	0	0	#NULL!	0	0	0	#NULL!	0	0	0	0	#NULL!	0	0	0	0	#NULL!	0	0	0
7286885	1103037	2011-01-17 15:13:00	2011-01-21 13:00:00	3.90764	A303	NEF	0	1	2	59.7	1	3	170	170	26.62	2	0	1	0		0	0	0		0	0	0	#NULL!	0	0	0	#NULL!	0	0	1	100	1	0	0	0	#NULL!	0	0	0	0	#NULL!	0	0	0
7301340	938689	2009-08-13 22:04:00	2009-08-31 10:00:00	17.4972	D360	NER	0	0	1	78.9	2	4	180	180	31.74	1	14	1	0		0	0	0		0	0	0	#NULL!	0	0	0	#NULL!	0	0	0	#NULL!	0	0	0	0	#NULL!	0	0	0	0	#NULL!	0	0	0
7301469	902217	2009-01-14 13:58:00	2009-01-22 20:00:00	8.25139	A395	GER	0	1	1	85	3	5	137	137	31.78	1	1	0	0		0	0	0		0	0	0	#NULL!	0	0	0	#NULL!	0	0	0	#NULL!	0	0	0	0	#NULL!	0	0	0	0	#NULL!	0	0	0
7302127	842589	2008-09-22 11:00:00	2008-09-27 10:00:00	4.95833	D350	NEC	1	0	2	81.3	3	5	168	168	34.16	1	5	0	0		0	0	0		0	0	0	#NULL!	0	0	0	#NULL!	0	0	0	#NULL!	0	0	0	0	#NULL!	0	0	0	0	#NULL!	0	0	0
7306905	1046138	2010-09-13 20:37:00	2010-09-21 19:00:00	7.93264	B310	CAR	0	1	1	79.7	2	4	152	152	28.56	2	1	1	0		0	0	0		0	0	0	#NULL!	0	0	0	#NULL!	0	0	0	#NULL!	0	0	0	0	#NULL!	0	0	0	0	#NULL!	0	0	0
7307634	840794	2008-09-11 14:00:00	2008-09-29 00:15:00	17.4271	E330	MND	1	0	1	78.1	2	4	151	151	38.95	1	1	0	0		0	0	0		0	0	0	#NULL!	0	0	0	#NULL!	0	0	0	#NULL!	0	0	0	0	#NULL!	0	0	0	1	999	0	0	1
7309021	818542	2008-04-22 09:30:00	2008-05-09 12:10:00	17.1111	B310	CAR	0	1	1	58.7	1	3	130	130	36.4	1	14	0	0		0	0	0		0	0	0	#NULL!	0	0	0	#NULL!	0	0	0	#NULL!	0	0	0	0	#NULL!	0	0	0	0	#NULL!	0	0	0
7310137	852079	2008-11-13 13:30:00	2008-11-26 13:00:00	12.9792	C303	URO	1	0	1	75.4	2	4	137	137	43.89	1	3	0	0		0	0	0		0	0	0	#NULL!	0	0	0	#NULL!	0	0	0	#NULL!	0	0	0	0	#NULL!	0	0	0	0	#NULL!	0	0	1
7313245	806386	2008-02-08 11:00:00	2008-02-11 14:00:00	3.125	A303	NEF	0	0	2	34.9	1	2	315	315	19.63	2	0	0	0		0	0	0		0	0	0	#NULL!	0	0	0	#NULL!	0	0	0	#NULL!	0	0	0	0	#NULL!	0	0	0	0	#NULL!	0	0	0
7316854	1100389	2011-01-04 12:00:00	2011-01-11 17:00:00	7.20833	B340	LON	0	1	1	55.5	1	3	131	131	36.49	1	1	1	0		0	0	0		0	0	0	#NULL!	0	0	1	999	0	0	0	#NULL!	0	0	0	0	#NULL!	0	0	0	0	#NULL!	0	0	0
7318296	856634	2008-12-06 14:46:00	2008-12-12 20:15:00	6.22847	A303	NEF	0	0	2	34.4	1	2	190	190	35.29	1	0	0	0		0	0	0		0	0	0	#NULL!	0	0	0	#NULL!	0	0	0	#NULL!	0	0	0	0	#NULL!	0	0	0	0	#NULL!	0	0	0
7322557	746316	2007-10-24 09:30:00	2007-11-13 15:00:00	20.2292	B330	CAC	1	0	1	82.5	3	5	128	128	46.61	1	0	0	0		0	0	0		0	0	0	#NULL!	0	0	0	#NULL!	0	0	0	#NULL!	0	0	0	0	#NULL!	0	0	0	0	#NULL!	0	0	0
7328170	804092	2008-01-28 11:00:00	2008-02-11 17:00:00	14.25	A300	HAE	0	1	1	50.1	1	3	151	151	31.63	1	0	0	0		0	0	0		0	0	0	#NULL!	0	0	0	#NULL!	0	0	0	#NULL!	0	0	0	0	#NULL!	0	0	0	0	#NULL!	0	0	0
7329405	741484	2007-09-26 15:00:00	2007-10-10 11:00:00	13.8333	F320	GON	1	1	1	79.6	2	4	131	131	33.92	1	12	0	0		0	0	0		0	0	0	#NULL!	0	0	0	#NULL!	0	0	0	#NULL!	0	0	0	0	#NULL!	0	0	0	0	#NULL!	0	0	0
7330443	1112356	2011-03-06 17:00:00	2011-03-11 11:15:00	4.76042	B340	LON	0	0	2	88.6	3	5	194	194	28.43	2	2	1	0		0	0	0		0	0	0	#NULL!	0	0	0	#NULL!	0	0	0	#NULL!	0	0	0	0	#NULL!	0	0	0	0	#NULL!	0	0	0
7333358	726266	2007-06-18 09:30:00	2007-06-28 10:15:00	10.0312	B330	CAC	1	1	1	83.2	3	5	107	107	42.46	1	4	0	0		0	0	0		0	0	0	#NULL!	0	0	0	#NULL!	0	0	0	#NULL!	0	0	0	0	#NULL!	0	0	0	0	#NULL!	0	0	0
7335785	713764	2007-03-27 10:05:00	2007-04-07 13:00:00	11.1215	B310	CAR	0	0	1	82	3	5	139	139	42.43	1	0	0	0		0	0	0		0	0	0	#NULL!	0	0	0	#NULL!	0	0	0	#NULL!	0	0	0	0	#NULL!	0	0	0	0	#NULL!	0	0	0
7335888	1126039	2011-05-13 17:00:00	2011-05-20 15:00:00	6.91667	G301	OOG	1	1	2	76.8	2	4	111	111	41.36	1	0	1	0		0	0	0		0	0	0	#NULL!	0	0	0	#NULL!	0	0	0	#NULL!	0	0	0	0	#NULL!	0	0	0	0	#NULL!	0	0	0
7341550	912187	2009-03-11 09:00:00	2009-03-12 10:45:00	1.07292	A308	ONC	0	0	2	46.7	1	2	145	145	45.31	1	1	0	0		0	0	0		0	0	0	#NULL!	0	0	0	#NULL!	0	0	0	#NULL!	0	0	0	0	#NULL!	0	0	0	0	#NULL!	0	0	0
7347905	915681	2009-03-31 12:30:00	2009-04-08 09:30:00	7.875	B330	CAC	1	0	1	66.9	2	4	138	138	44.59	1	2	1	0		0	0	0		0	0	0	#NULL!	0	0	0	#NULL!	0	0	0	#NULL!	0	0	0	0	#NULL!	0	0	0	0	#NULL!	0	0	0
7350306	733052	2007-07-31 09:30:00	2007-08-17 19:00:00	17.3958	B310	CAR	0	0	1	74.3	2	4	176	176	32.97	1	0	0	0		0	0	0		0	0	0	#NULL!	0	0	0	#NULL!	0	0	0	#NULL!	0	0	0	0	#NULL!	0	0	0	0	#NULL!	0	0	0
7351094	849144	2008-10-28 13:00:00	2008-11-04 15:00:00	7.08333	A303	NEF	0	0	1	45.6	1	2	152	152	43.11	1	0	0	0		0	0	0		0	0	0	#NULL!	0	0	0	#NULL!	0	0	0	#NULL!	0	0	0	0	#NULL!	0	0	0	0	#NULL!	0	0	0
7352057	732413	2007-07-25 10:00:00	2007-07-31 10:21:00	6.01458	B330	CAC	1	0	2	76.3	2	4	150	150	39.44	1	0	0	0		0	0	0		0	0	0	#NULL!	0	0	0	#NULL!	0	0	1	100	1	0	0	0	#NULL!	0	0	0	0	#NULL!	0	0	0
7354507	730247	2007-07-11 02:05:00	2007-07-27 17:00:00	16.6215	A395	GER	0	1	1	92.3	3	5	98	98	46.01	1	8	0	0		0	0	0		0	0	0	#NULL!	0	0	0	#NULL!	0	0	0	#NULL!	0	0	0	0	#NULL!	0	0	0	0	#NULL!	0	0	0
7354818	813861	2008-03-26 14:00:00	2008-03-28 15:50:00	2.07639	B410	CAR	0	1	2	71.6	2	4	160	160	27.51	2	0	0	0		0	0	0		0	0	0	#NULL!	0	0	0	#NULL!	0	0	0	#NULL!	0	0	0	0	#NULL!	0	0	0	0	#NULL!	0	0	0
7356967	807593	2008-02-14 15:30:00	2008-02-20 10:00:00	5.77083	B340	LON	0	1	2	55.3	1	3	108	108	45.64	1	1	0	0		0	0	0		0	0	0	#NULL!	0	0	0	#NULL!	0	0	0	#NULL!	0	0	0	0	#NULL!	0	0	0	0	#NULL!	0	0	0
7357934	715985	2007-04-10 18:00:00	2007-04-14 16:00:00	3.91667	A308	ONC	0	0	2	50.2	1	3	163	163	39.01	1	0	0	0		0	0	0		0	0	0	#NULL!	0	0	0	#NULL!	0	0	0	#NULL!	0	0	0	0	#NULL!	0	0	0	0	#NULL!	0	0	0
7359009	744345	2007-10-12 11:00:00	2007-10-22 12:30:00	10.0625	A303	NEF	0	0	1	63.9	1	3	144	144	42.85	1	0	0	0		0	0	0		0	0	0	#NULL!	0	0	0	#NULL!	0	0	0	#NULL!	0	0	0	0	#NULL!	0	0	0	0	#NULL!	0	0	0
7361375	849227	2008-10-27 22:41:00	2008-10-31 11:00:00	3.51319	C302	CHI	1	1	2	80.1	3	5	96	96	48.49	1	2	0	0		0	0	0		0	0	0	#NULL!	0	0	0	#NULL!	0	0	0	#NULL!	0	0	0	0	#NULL!	0	0	0	0	#NULL!	0	0	0
7361938	931423	2009-07-01 10:15:00	2009-07-03 13:00:00	2.11458	G301	OOG	1	1	2	79.7	2	4	112	112	40.63	1	2	1	0		0	0	0		0	0	0	#NULL!	0	0	0	#NULL!	0	0	1	100	1	0	0	0	#NULL!	0	0	0	0	#NULL!	0	0	0
7362001	925066	2009-05-26 14:00:00	2009-06-04 10:00:00	8.83333	A303	NEF	0	1	1	64.2	1	3	141	141	32.55	1	0	1	0		0	0	0		0	0	0	#NULL!	0	0	0	#NULL!	0	0	0	#NULL!	0	0	0	0	#NULL!	0	0	0	0	#NULL!	0	0	0
7362988	1023077	2010-05-06 13:00:00	2010-05-11 14:24:00	5.05833	B310	CAR	0	0	2	80.3	3	5	137	137	43.33	1	2	1	0		0	0	0		0	0	0	#NULL!	0	0	0	#NULL!	0	0	0	#NULL!	0	0	0	0	#NULL!	0	0	0	0	#NULL!	0	0	0
7367613	804837	2008-01-30 12:45:00	2008-02-08 14:30:00	9.07292	B330	CAC	1	1	1	65.1	2	4	99	99	48.81	1	1	0	0		0	0	0		0	0	0	#NULL!	0	0	0	#NULL!	0	0	0	#NULL!	0	0	0	0	#NULL!	0	0	0	0	#NULL!	0	0	0
7367706	806849	2008-02-12 09:30:00	2008-02-22 10:15:00	10.0312	B330	CAC	1	1	1	65.9	2	4	102	102	47.04	1	3	0	0		0	0	0		0	0	0	#NULL!	0	0	0	#NULL!	0	0	0	#NULL!	0	0	0	0	#NULL!	0	0	0	0	#NULL!	0	0	0
7373101	814150	2008-03-27 09:30:00	2008-04-04 11:00:00	8.0625	B330	CAC	1	1	1	67	2	4	130	130	35.44	1	2	0	0		0	0	0		0	0	0	#NULL!	0	0	0	#NULL!	0	0	0	#NULL!	0	0	0	0	#NULL!	0	0	0	0	#NULL!	0	0	0
7376768	705800	2007-02-05 16:10:00	2007-02-15 11:00:00	9.78472	B310	CAR	0	0	1	80.8	3	5	129	129	46.39	1	2	0	0		0	0	0		0	0	0	#NULL!	0	0	0	#NULL!	0	0	0	#NULL!	0	0	0	0	#NULL!	0	0	0	0	#NULL!	0	0	0
7377522	750771	2007-11-18 12:00:00	2007-11-26 13:00:00	8.04167	A304	GAS	0	0	1	33.5	1	2	144	144	48.86	1	0	0	0		0	0	0		0	0	0	#NULL!	0	0	0	#NULL!	0	0	0	#NULL!	0	0	0	0	#NULL!	0	0	0	0	#NULL!	0	0	0
7377686	1026490	2010-05-28 10:30:00	2010-06-05 12:00:00	8.0625	A303	NEF	0	1	1	44.8	1	2	116	116	43.86	1	4	1	0		0	0	0		0	0	0	#NULL!	0	0	0	#NULL!	0	0	0	#NULL!	0	0	0	0	#NULL!	0	0	0	0	#NULL!	0	0	0
7378986	653623	2006-12-22 09:00:00	2007-01-02 10:30:00	11.0625	A300	HAE	0	1	1	61.5	1	3	100	100	48.81	1	0	0	0		0	0	0		0	0	0	#NULL!	0	0	0	#NULL!	0	0	1	600	1	1	0	0	#NULL!	0	0	0	0	#NULL!	0	0	0
7381415	928809	2009-06-17 09:30:00	2009-06-19 12:00:00	2.10417	B310	CAR	0	0	2	79	2	4	218	218	25.44	2	0	1	0		0	0	0		0	0	0	#NULL!	0	0	0	#NULL!	0	0	0	#NULL!	0	0	0	0	#NULL!	0	0	0	0	#NULL!	0	0	0
7391381	751618	2007-11-22 16:26:00	2007-11-27 14:00:00	4.89861	D320	NEC	1	0	2	65.1	2	4	454	454	11.35	2	1	0	0		0	0	0		0	0	0	#NULL!	0	0	0	#NULL!	0	0	0	#NULL!	0	0	0	0	#NULL!	0	0	0	0	#NULL!	0	0	0
7391627	806947	2008-02-12 11:00:00	2008-02-20 18:00:00	8.29167	A303	NEF	0	0	1	36.5	1	2	262	262	24.06	2	0	0	0		0	0	0		0	0	0	#NULL!	0	0	0	#NULL!	0	0	0	#NULL!	0	0	0	0	#NULL!	0	0	0	0	#NULL!	0	0	0
7392151	751873	2007-11-24 00:18:00	2008-01-09 10:30:00	46.425	B330	CAC	1	0	3	76.5	2	4	188	188	30.37	1	2	0	0		0	0	0		0	0	0	#NULL!	0	0	0	#NULL!	0	0	0	#NULL!	0	0	0	0	#NULL!	0	0	0	0	#NULL!	0	0	0
7392817	930674	2009-06-25 18:09:00	2009-06-29 15:00:00	3.86875	A304	GAS	0	1	2	56.3	1	3	102	102	48.57	1	3	1	0		0	0	0		0	0	0	#NULL!	0	0	0	#NULL!	0	0	0	#NULL!	0	0	0	0	#NULL!	0	0	0	0	#NULL!	0	0	0
7394836	946361	2009-09-27 11:59:00	2009-11-11 10:30:00	44.9382	A303	NEF	0	1	3	66.9	2	4	138	138	33.09	1	2	1	0		0	0	0		0	0	0	#NULL!	0	0	0	#NULL!	0	0	0	#NULL!	0	0	0	0	#NULL!	0	0	0	0	#NULL!	0	0	0
7398151	851136	2008-11-10 11:00:00	2008-11-17 11:30:00	7.02083	E310	KNO	1	1	2	31.8	1	2	292	292	16.2	2	7	0	0		0	0	0		0	0	0	#NULL!	0	0	0	#NULL!	0	0	0	#NULL!	0	0	0	0	#NULL!	0	0	0	0	#NULL!	0	0	0
7406567	828136	2008-06-19 20:00:00	2008-06-22 17:00:00	2.875	C303	URO	1	0	2	76.8	2	4	159	159	36.82	1	0	0	0		0	0	0		0	0	0	#NULL!	0	0	0	#NULL!	0	0	0	#NULL!	0	0	0	0	#NULL!	0	0	0	0	#NULL!	0	0	0
7408988	1003460	2010-01-20 17:54:00	2010-02-03 11:00:00	13.7125	G301	OOG	1	0	1	81.5	3	5	126	126	47.58	1	8	1	0		0	0	0		0	0	0	#NULL!	0	0	0	#NULL!	0	0	0	#NULL!	0	0	0	0	#NULL!	0	0	0	0	#NULL!	0	0	0
7419158	828467	2008-06-21 13:57:00	2008-07-10 10:32:00	18.8576	B310	CAR	0	0	1	76.9	2	4	161	161	36.28	1	19	0	0		0	0	0		0	0	0	#NULL!	0	0	0	#NULL!	0	0	0	#NULL!	0	0	0	0	#NULL!	0	0	0	0	#NULL!	0	0	0
7424686	745239	2007-10-17 11:00:00	2007-10-23 10:00:00	5.95833	D320	NEC	1	0	2	84.4	3	5	127	127	46.82	1	6	0	0		0	0	0		0	0	0	#NULL!	0	0	0	#NULL!	0	0	0	#NULL!	0	0	0	0	#NULL!	0	0	0	0	#NULL!	0	0	0
7426317	951691	2009-10-26 19:48:00	2009-11-03 10:45:00	7.62292	A303	NEF	0	1	1	58.1	1	3	130	130	36.48	1	0	1	0		0	0	0		0	0	0	#NULL!	0	0	0	#NULL!	0	0	0	#NULL!	0	0	0	0	#NULL!	0	0	0	0	#NULL!	0	0	0
7433184	1108599	2011-02-15 10:30:00	2011-02-18 16:00:00	3.22917	A395	GER	0	0	2	76	2	4	125	125	48.71	1	0	1	0		0	0	0		0	0	0	#NULL!	0	0	0	#NULL!	0	0	0	#NULL!	0	0	0	0	#NULL!	0	0	0	0	#NULL!	0	0	0
7435261	939030	2009-08-18 10:00:00	2009-08-20 19:00:00	2.375	A320	DER	0	1	2	85.7	3	5	97	97	47.26	1	1	1	0		0	0	0		0	0	0	#NULL!	0	0	0	#NULL!	0	0	0	#NULL!	0	0	0	0	#NULL!	0	0	0	0	#NULL!	0	0	0
7438634	845617	2008-10-06 22:23:00	2008-10-16 14:00:00	9.65069	C302	CHI	1	1	1	69.4	2	4	239	239	17.43	2	3	0	0		0	0	0		0	0	0	#NULL!	0	0	0	#NULL!	0	0	0	#NULL!	0	0	0	0	#NULL!	0	0	0	0	#NULL!	0	0	0
7448708	1037409	2010-07-27 11:00:00	2010-08-02 12:45:00	6.07292	B310	CAR	0	1	2	57.3	1	3	105	105	46.8	1	2	1	0		0	0	0		0	0	0	#NULL!	0	0	1	999	0	0	0	#NULL!	0	0	0	0	#NULL!	0	0	0	0	#NULL!	0	0	0
7450822	810855	2008-03-05 20:42:00	2008-03-25 09:00:00	19.5125	D360	NER	0	0	1	72.4	2	4	345	345	15.24	2	8	0	0		0	0	0		0	0	0	#NULL!	0	0	0	#NULL!	0	0	0	#NULL!	0	0	0	0	#NULL!	0	0	0	0	#NULL!	0	0	1
7456081	722887	2007-05-25 13:30:00	2007-06-02 14:30:00	8.04167	C303	VAT	1	0	1	70.2	2	4	134	134	45.68	1	0	0	0		0	0	0		0	0	0	#NULL!	0	0	0	#NULL!	0	0	0	#NULL!	0	0	0	0	#NULL!	0	0	0	0	#NULL!	0	0	0
7462048	703892	2007-01-24 15:30:00	2007-01-30 14:00:00	5.9375	A302	INT	0	1	2	79.4	2	4	134	134	33.06	1	1	0	0		0	0	0		0	0	0	#NULL!	0	0	0	#NULL!	0	0	0	#NULL!	0	0	0	0	#NULL!	0	0	0	0	#NULL!	0	0	0
7463642	1010478	2010-03-01 07:45:00	2010-03-09 12:00:00	8.17708	C303	VAT	1	0	1	82.2	3	5	168	168	34.08	1	6	1	0		0	0	0		0	0	0	#NULL!	0	0	0	#NULL!	0	0	0	#NULL!	0	0	0	0	#NULL!	0	0	0	0	#NULL!	0	0	0
7475377	1019839	2010-04-18 16:31:00	2010-04-20 05:00:00	1.52014	U440	NER	0	1	2	79.8	2	4	110	110	41.47	1	1	1	0		0	0	0		0	0	0	#NULL!	0	0	0	#NULL!	0	0	0	#NULL!	0	0	0	0	#NULL!	0	0	0	0	#NULL!	0	0	0
7476830	822357	2008-05-18 11:00:00	2008-05-27 14:56:00	9.16389	B330	CAC	1	1	1	72.2	2	4	97	97	48.94	1	0	0	0		0	0	0		0	0	0	#NULL!	0	0	0	#NULL!	0	0	0	#NULL!	0	0	0	0	#NULL!	0	0	0	0	#NULL!	0	0	0
7494142	805533	2008-02-02 13:53:00	2008-02-03 19:00:00	1.21319	B340	LON	0	1	2	62.1	1	3	127	127	36.97	1	0	0	0		0	0	0		0	0	0	#NULL!	0	0	0	#NULL!	0	0	0	#NULL!	0	0	0	0	#NULL!	0	0	0	0	#NULL!	0	0	0
7513830	1117889	2011-04-04 09:30:00	2011-04-07 14:00:00	3.1875	B310	CAR	0	1	2	76.6	2	4	115	115	39.73	1	1	1	0		0	0	0		0	0	0	#NULL!	0	0	0	#NULL!	0	0	0	#NULL!	0	0	0	0	#NULL!	0	0	0	0	#NULL!	0	0	0
7517572	1043029	2010-08-29 11:00:00	2010-09-10 12:00:00	12.0417	B330	CAC	1	1	1	81.9	3	5	95	95	48.86	1	1	1	0		0	0	0		0	0	0	#NULL!	0	0	0	#NULL!	0	0	0	#NULL!	0	0	0	0	#NULL!	0	0	0	0	#NULL!	0	0	0
7517917	1047429	2010-09-21 09:00:00	2010-09-23 19:00:00	2.41667	C303	VAT	1	0	2	61.5	1	3	134	134	46.93	1	0	1	0		0	0	0		0	0	0	#NULL!	0	0	0	#NULL!	0	0	0	#NULL!	0	0	0	0	#NULL!	0	0	0	0	#NULL!	0	0	0
7520798	748538	2007-11-06 11:00:00	2007-11-07 14:30:00	1.14583	C303	URO	1	0	2	57.2	1	3	180	180	33.88	1	2	0	0		0	0	0		0	0	0	#NULL!	0	0	0	#NULL!	0	0	0	#NULL!	0	0	0	0	#NULL!	0	0	0	0	#NULL!	0	0	0
7531354	1121001	2011-04-16 22:32:00	2011-05-02 11:00:00	15.5194	D360	NER	0	1	1	73.8	2	4	98	98	48.15	1	1	1	0		0	0	0		0	0	0	#NULL!	0	0	0	#NULL!	0	0	0	#NULL!	0	0	0	0	#NULL!	0	0	0	0	#NULL!	0	0	0
7549614	1033063	2010-06-30 19:00:00	2010-07-09 13:40:00	8.77778	B330	CAC	1	0	1	71.4	2	4	124	124	49.79	1	1	1	0		0	0	0		0	0	0	#NULL!	0	0	0	#NULL!	0	0	0	#NULL!	0	0	0	0	#NULL!	0	0	0	0	#NULL!	0	0	0
7551589	723949	2007-06-04 08:00:00	2007-06-08 10:00:00	4.08333	C303	VAT	1	0	2	59.3	1	3	493	493	10.51	2	3	0	0		0	0	0		0	0	0	#NULL!	0	0	0	#NULL!	0	0	1	100	1	0	0	0	#NULL!	0	0	0	0	#NULL!	0	0	0
7557542	1100475	2011-01-04 15:19:00	2011-01-12 13:00:00	7.90347	A303	NEF	0	1	1	45.7	1	2	163	163	29.5	2	0	1	0		0	0	0		0	0	0	#NULL!	0	0	0	#NULL!	0	0	0	#NULL!	0	0	0	0	#NULL!	0	0	0	0	#NULL!	0	0	1
7574825	1101028	2011-01-10 11:00:00	2011-01-29 15:10:00	19.1736	E330	MND	1	1	1	75.5	2	4	107	107	43.3	1	5	1	1		0	0	0		0	0	0	#NULL!	0	0	0	#NULL!	0	0	0	#NULL!	0	0	0	0	#NULL!	0	0	0	0	#NULL!	0	0	0
7581461	1065484	2010-12-21 11:00:00	2011-01-05 19:00:00	15.3333	E310	KNO	1	1	1	60.9	1	3	105	105	46.23	1	2	1	0		0	0	0		0	0	0	#NULL!	0	0	0	#NULL!	0	0	0	#NULL!	0	0	0	0	#NULL!	0	0	0	0	#NULL!	0	0	0
7584783	1058027	2010-11-15 12:30:00	2010-11-30 14:20:00	15.0764	B330	CAC	1	0	1	84.5	3	5	166	166	34.36	1	0	1	0		0	0	0		0	0	0	#NULL!	0	0	0	#NULL!	0	0	0	#NULL!	0	0	0	0	#NULL!	0	0	0	0	#NULL!	0	0	0
7585410	1061710	2010-12-02 06:00:00	2010-12-04 10:00:00	2.16667	E310	KNO	1	1	2	62.9	1	3	107	107	44.94	1	2	1	0		0	0	0		0	0	0	#NULL!	0	0	0	#NULL!	0	0	0	#NULL!	0	0	0	0	#NULL!	0	0	0	0	#NULL!	0	0	0
7619717	938663	2009-08-14 11:00:00	2009-08-24 14:00:00	10.125	A303	NEF	0	1	1	70.6	2	4	208	208	20.38	2	0	1	0		0	0	0		0	0	0	#NULL!	0	0	0	#NULL!	0	0	0	#NULL!	0	0	0	0	#NULL!	0	0	0	0	#NULL!	0	0	0
7623114	1021947	2010-04-29 10:30:00	2010-05-05 11:00:00	6.02083	A395	GER	0	1	2	89.5	3	5	101	101	44.71	1	0	1	0		0	0	0		0	0	0	#NULL!	0	0	0	#NULL!	0	0	0	#NULL!	0	0	0	0	#NULL!	0	0	0	0	#NULL!	0	0	1
7625843	746463	2007-10-24 13:27:00	2007-10-31 22:00:00	7.35625	A308	ONC	0	0	1	59.8	1	3	269	269	21.12	2	0	0	0		0	0	0		0	0	0	#NULL!	0	0	0	#NULL!	0	0	0	#NULL!	0	0	0	0	#NULL!	0	0	0	0	#NULL!	0	0	0
7638345	724691	2007-06-06 15:00:00	2007-07-04 15:00:00	28	A303	NEF	0	0	1	37.4	1	2	341	341	17.67	2	0	0	0		0	0	0		0	0	0	#NULL!	0	0	0	#NULL!	0	0	1	100	1	0	0	0	#NULL!	0	0	0	0	#NULL!	0	0	0
7645850	1012304	2010-03-08 15:15:00	2010-03-10 18:45:00	2.14583	A302	INT	0	0	2	67.2	2	4	145	145	42.08	1	0	1	0		0	0	0		0	0	0	#NULL!	0	0	0	#NULL!	0	0	0	#NULL!	0	0	0	0	#NULL!	0	0	0	0	#NULL!	0	0	0
7649460	957239	2009-11-24 10:30:00	2009-12-01 10:00:00	6.97917	D350	NEC	1	0	2	76.3	2	4	126	126	48.22	1	3	1	0		0	0	0		0	0	0	#NULL!	0	0	0	#NULL!	0	0	0	#NULL!	0	0	0	0	#NULL!	0	0	0	0	#NULL!	0	0	0
7654024	713597	2007-03-23 21:21:00	2007-03-25 13:30:00	1.67292	A308	ONC	0	0	2	45.2	1	2	184	184	34.65	1	0	0	0		0	0	0		0	0	0	#NULL!	0	0	0	#NULL!	0	0	0	#NULL!	0	0	0	0	#NULL!	0	0	0	0	#NULL!	0	0	0
7656738	913644	2009-03-18 13:19:00	2009-03-27 12:00:00	8.94514	A308	ONC	0	1	1	63.1	1	3	149	149	30.65	1	2	0	0		0	0	0		0	0	0	#NULL!	0	0	0	#NULL!	0	0	0	#NULL!	0	0	0	0	#NULL!	0	0	0	0	#NULL!	0	0	0
7660271	1031272	2010-06-22 11:00:00	2010-07-06 15:00:00	14.1667	A302	INF	0	1	1	67.5	2	4	104	104	45.78	1	11	1	0		0	0	0		0	0	0	#NULL!	0	0	0	#NULL!	0	0	0	#NULL!	0	0	0	0	#NULL!	0	0	0	0	#NULL!	0	0	0
7672267	817664	2008-04-16 12:00:00	2008-04-24 12:00:00	8	B340	LON	0	0	1	86.4	3	5	124	124	47.9	1	0	0	0		0	0	0		0	0	0	#NULL!	0	0	1	999	0	0	0	#NULL!	0	0	0	0	#NULL!	0	0	0	0	#NULL!	0	0	0
7673345	1057598	2010-11-10 14:41:00	2010-11-19 12:00:00	8.88819	A304	GAS	0	0	1	65.3	2	4	142	142	43.36	1	1	1	0		0	0	0		0	0	0	#NULL!	0	0	0	#NULL!	0	0	1	100	1	0	0	0	#NULL!	0	0	0	0	#NULL!	0	0	1
7673624	1026941	2010-05-28 17:54:00	2010-06-08 11:30:00	10.7333	B310	CAR	0	0	1	80.4	3	5	132	132	45.22	1	1	1	0		0	0	0		0	0	0	#NULL!	0	0	0	#NULL!	0	0	0	#NULL!	0	0	0	0	#NULL!	0	0	0	0	#NULL!	0	0	0
7676166	809425	2008-02-27 11:00:00	2008-03-06 13:00:00	8.08333	A303	NEF	0	1	1	55.5	1	3	161	161	28.77	2	1	0	0		0	0	0		0	0	0	#NULL!	0	0	0	#NULL!	0	0	0	#NULL!	0	0	0	0	#NULL!	0	0	0	0	#NULL!	0	0	0
7686068	707182	2007-02-13 13:26:00	2007-02-22 11:00:00	8.89861	C302	CHI	1	1	1	62.6	1	3	119	119	39.79	1	3	0	0		0	0	0		0	0	0	#NULL!	0	0	0	#NULL!	0	0	0	#NULL!	0	0	0	0	#NULL!	0	0	0	0	#NULL!	0	0	0
7686356	1044967	2010-09-07 18:40:00	2010-09-10 20:45:00	3.08681	D351	NEC	1	0	2	83.5	3	5	133	133	44.49	1	0	1	0		0	0	0		0	0	0	#NULL!	0	0	0	#NULL!	0	0	1	300	1	1	0	0	#NULL!	0	0	0	0	#NULL!	0	0	0
7702405	919861	2009-04-23 10:21:00	2009-05-08 17:00:00	15.2771	A307	REU	0	0	1	79.8	2	4	228	228	24.1	2	3	1	0		0	0	0		0	0	0	#NULL!	0	0	0	#NULL!	0	0	1	300	1	0	1	0	#NULL!	0	0	0	0	#NULL!	0	0	0
7704546	1002442	2010-01-15 12:00:00	2010-01-18 13:00:00	3.04167	B340	LON	0	1	2	38	1	2	109	109	48.73	1	3	1	0		0	0	0		0	0	0	#NULL!	0	0	1	999	0	0	0	#NULL!	0	0	0	0	#NULL!	0	0	0	0	#NULL!	0	0	0
7711405	927694	2009-06-10 20:30:00	2009-06-16 13:00:00	5.6875	C303	VAT	1	1	2	61	1	3	136	136	34.29	1	0	1	0		0	0	0		0	0	0	#NULL!	0	0	0	#NULL!	0	0	0	#NULL!	0	0	0	0	#NULL!	0	0	0	0	#NULL!	0	0	0
7713085	1123927	2011-05-04 14:00:00	2011-05-23 11:00:00	18.875	A303	NEF	0	1	1	47.9	1	2	218	218	20.89	2	0	1	0		0	0	0		0	0	0	#NULL!	0	0	0	#NULL!	0	0	0	#NULL!	0	0	0	0	#NULL!	0	0	0	0	#NULL!	0	0	0
7717415	1015630	2010-03-26 07:00:00	2010-04-21 11:30:00	26.1875	C303	VAT	1	0	1	73.8	2	4	135	135	44.84	1	1	1	0		0	0	0		0	0	0	#NULL!	0	0	0	#NULL!	0	0	0	#NULL!	0	0	0	0	#NULL!	0	0	0	0	#NULL!	0	0	0
7724527	720603	2007-05-11 11:00:00	2007-06-06 10:15:00	25.9688	C301	ORT	1	0	1	82.8	3	5	144	144	40.66	1	15	0	0		0	0	0		0	0	0	#NULL!	0	0	0	#NULL!	0	0	0	#NULL!	0	0	0	0	#NULL!	0	0	0	1	999	0	0	0
7727357	754511	2007-12-11 11:00:00	2007-12-19 14:00:00	8.125	A303	NEF	0	1	1	56.8	1	3	118	118	40.98	1	0	0	0		0	0	0		0	0	0	#NULL!	0	0	0	#NULL!	0	0	0	#NULL!	0	0	0	0	#NULL!	0	0	0	0	#NULL!	0	0	0
7729542	702646	2007-01-17 13:31:00	2007-01-30 11:45:00	12.9264	A307	REU	0	1	1	46.5	1	2	335	335	12.8	2	4	0	0		0	0	0		0	0	0	#NULL!	0	0	0	#NULL!	0	0	0	#NULL!	0	0	0	0	#NULL!	0	0	0	0	#NULL!	0	0	0
7734425	747888	2007-11-01 10:15:00	2007-11-05 17:00:00	4.28125	B340	LON	0	1	2	67.2	2	4	102	102	46.86	1	4	0	0		0	0	0		0	0	0	#NULL!	0	0	0	#NULL!	0	0	0	#NULL!	0	0	0	0	#NULL!	0	0	0	0	#NULL!	0	0	0
7738147	726542	2007-06-19 11:00:00	2007-06-25 16:30:00	6.22917	A303	NEF	0	0	2	38.2	1	2	468	468	12.21	2	0	0	0		0	0	0		0	0	0	#NULL!	0	0	0	#NULL!	0	0	1	300	1	0	1	0	#NULL!	0	0	0	0	#NULL!	0	0	0
7738290	730954	2007-07-14 10:00:00	2007-08-06 16:22:00	23.2653	B330	CAC	1	1	1	76.9	2	4	153	153	28.55	2	0	0	0		0	0	0		0	0	0	#NULL!	0	0	0	#NULL!	0	0	0	#NULL!	0	0	0	0	#NULL!	0	0	0	0	#NULL!	0	0	0
7739371	810641	2008-03-04 21:27:00	2008-03-07 18:00:00	2.85625	A303	NEF	0	0	2	68.8	2	4	362	362	14.57	2	0	0	0		0	0	0		0	0	0	#NULL!	0	0	0	#NULL!	0	0	0	#NULL!	0	0	0	0	#NULL!	0	0	0	0	#NULL!	0	0	0
7755087	727714	2007-06-25 16:23:00	2007-06-29 11:30:00	3.79653	C302	CGO	1	0	2	70.6	2	4	191	191	30.31	1	2	0	0		0	0	0		0	0	0	#NULL!	0	0	0	#NULL!	0	0	0	#NULL!	0	0	0	0	#NULL!	0	0	0	0	#NULL!	0	0	0
7758126	1017659	2010-04-08 10:00:00	2010-04-11 10:00:00	3	A303	NEF	0	0	2	53.7	1	3	173	173	35.92	1	0	1	0		0	0	0		0	0	0	#NULL!	0	0	0	#NULL!	0	0	0	#NULL!	0	0	0	0	#NULL!	0	0	0	0	#NULL!	0	0	0
7763968	1101157	2011-01-07 10:30:00	2011-02-09 15:00:00	33.1875	B330	CAC	1	1	3	77.5	2	4	202	202	20.69	2	1	1	0		0	0	0		0	0	0	#NULL!	0	0	0	#NULL!	0	0	0	#NULL!	0	0	0	0	#NULL!	0	0	0	0	#NULL!	0	0	0
7778814	1105460	2011-01-29 01:15:00	2011-02-09 11:00:00	11.4062	A303	NEF	0	1	1	79	2	4	173	173	24.64	2	2	1	0		0	0	0		0	0	0	#NULL!	0	0	1	10	1	1	0	#NULL!	0	0	0	0	#NULL!	0	0	0	0	#NULL!	0	0	0
7778982	706018	2007-02-07 09:51:00	2007-02-16 10:30:00	9.02708	B310	CAR	0	0	1	60.6	1	3	165	165	37.02	1	0	0	0		0	0	0		0	0	0	#NULL!	0	0	0	#NULL!	0	0	1	100	1	0	0	0	#NULL!	0	0	0	0	#NULL!	0	0	0
7780347	817388	2008-04-15 11:00:00	2008-05-16 18:00:00	31.2917	A303	NEF	0	1	3	25.4	1	1	128	128	43.93	1	0	0	0		0	0	0		0	0	0	#NULL!	0	0	0	#NULL!	0	0	0	#NULL!	0	0	0	0	#NULL!	0	0	0	0	#NULL!	0	0	0
7785737	923987	2009-05-19 11:00:00	2009-05-29 10:00:00	9.95833	D350	NEC	1	0	1	80.2	3	5	148	148	39.65	1	10	1	0		0	0	0		0	0	0	#NULL!	0	0	0	#NULL!	0	0	0	#NULL!	0	0	0	0	#NULL!	0	0	0	0	#NULL!	0	0	0
7792900	832155	2008-07-14 15:00:00	2008-07-18 13:00:00	3.91667	B310	CAR	0	0	2	70.3	2	4	156	156	38.32	1	1	0	0		0	0	0		0	0	0	#NULL!	0	0	1	999	0	0	0	#NULL!	0	0	0	0	#NULL!	0	0	0	1	999	0	0	0
7798744	750795	2007-11-19 06:15:00	2007-12-20 14:30:00	31.3438	A303	NEF	0	0	3	47.6	1	2	206	206	30.09	1	0	0	0		0	0	0		0	0	0	#NULL!	0	0	0	#NULL!	0	0	0	#NULL!	0	0	0	0	#NULL!	0	0	0	0	#NULL!	0	0	0
7809602	1018956	2010-04-13 19:00:00	2010-04-22 19:30:00	9.02083	B310	CAR	0	1	1	35.6	1	2	112	112	47.85	1	0	1	0		0	0	0		0	0	0	#NULL!	0	0	1	999	0	0	0	#NULL!	0	0	0	0	#NULL!	0	0	0	0	#NULL!	0	0	0
7832963	1102990	2011-01-18 09:30:00	2011-01-20 12:30:00	2.125	B310	CAR	0	0	2	74	2	4	176	176	33	1	0	1	0		0	0	0		0	0	0	#NULL!	0	0	0	#NULL!	0	0	0	#NULL!	0	0	0	0	#NULL!	0	0	0	0	#NULL!	0	0	0
7836028	921057	2009-04-30 12:00:00	2009-05-04 12:00:00	4	A303	NEF	0	1	2	46	1	2	116	116	43.62	1	0	1	0		0	0	0		0	0	0	#NULL!	0	0	0	#NULL!	0	0	0	#NULL!	0	0	0	0	#NULL!	0	0	0	0	#NULL!	0	0	0
7841501	1005183	2010-01-29 11:29:00	2010-01-31 14:00:00	2.10486	A307	INT	0	1	2	29.8	1	1	180	180	28.69	2	0	1	0		0	0	0		0	0	0	#NULL!	0	0	0	#NULL!	0	0	0	#NULL!	0	0	0	0	#NULL!	0	0	0	0	#NULL!	0	0	0
7856030	807724	2008-02-15 10:16:00	2008-03-11 13:00:00	25.1139	C303	VAT	1	0	1	56.6	1	3	132	132	48.56	1	0	0	0		0	0	0		0	0	0	#NULL!	0	0	0	#NULL!	0	0	0	#NULL!	0	0	0	0	#NULL!	0	0	0	0	#NULL!	0	0	1
7858618	705523	2007-02-02 15:22:00	2007-04-16 17:00:00	73.0681	C303	VAT	1	1	3	67.6	2	4	315	315	12.74	2	0	0	0		0	0	0		0	0	0	#NULL!	0	0	0	#NULL!	0	0	0	#NULL!	0	0	0	0	#NULL!	0	0	0	0	#NULL!	0	0	0
7901960	845942	2008-10-08 16:00:00	2008-10-24 11:00:00	15.7917	A395	GER	0	1	1	91	3	5	112	112	39.55	1	0	0	0		0	0	0		0	0	0	#NULL!	0	0	0	#NULL!	0	0	0	#NULL!	0	0	0	0	#NULL!	0	0	0	0	#NULL!	0	0	0
7906187	1029573	2010-06-14 07:00:00	2010-06-19 11:00:00	5.16667	C303	URO	1	0	2	56.4	1	3	150	150	41.93	1	1	1	0		0	0	0		0	0	0	#NULL!	0	0	0	#NULL!	0	0	0	#NULL!	0	0	0	0	#NULL!	0	0	0	0	#NULL!	0	0	0
7908900	1016641	2010-03-31 14:00:00	2010-04-28 11:30:00	27.8958	H310	PSY	0	0	1	60.5	1	3	140	140	44.76	1	4	1	0		0	0	0		0	0	0	#NULL!	0	0	0	#NULL!	0	0	0	#NULL!	0	0	0	0	#NULL!	0	0	0	0	#NULL!	0	0	0
7912755	847036	2008-10-16 09:15:00	2008-10-20 12:00:00	4.11458	B310	CAR	0	0	2	55.1	1	3	143	143	44.52	1	4	0	0		0	0	0		0	0	0	#NULL!	0	0	0	#NULL!	0	0	0	#NULL!	0	0	0	0	#NULL!	0	0	0	0	#NULL!	0	0	0
7920757	1111229	2011-02-28 21:04:00	2011-03-07 10:00:00	6.53889	A302	INT	0	1	2	69.7	2	4	168	168	26.15	2	4	1	0		0	0	0		0	0	0	#NULL!	0	0	0	#NULL!	0	0	0	#NULL!	0	0	0	0	#NULL!	0	0	0	0	#NULL!	0	0	0
7924683	940213	2009-08-24 11:38:00	2009-08-31 15:00:00	7.14028	B410	CAR	0	1	1	75.5	2	4	189	189	22.46	2	0	1	0		0	0	0		0	0	0	#NULL!	0	0	0	#NULL!	0	0	0	#NULL!	0	0	0	0	#NULL!	0	0	0	0	#NULL!	0	0	0
7924724	1021987	2010-05-03 09:30:00	2010-05-06 13:00:00	3.14583	B310	CAR	0	1	2	84.8	3	5	114	114	39.31	1	0	1	0		0	0	0		0	0	0	#NULL!	0	0	1	999	0	0	0	#NULL!	0	0	0	0	#NULL!	0	0	0	0	#NULL!	0	0	0
7927039	942733	2009-09-07 11:34:00	2009-09-15 11:00:00	7.97639	B330	CAC	1	0	1	66.4	2	4	148	148	41.2	1	2	1	0		0	0	0		0	0	0	#NULL!	0	0	0	#NULL!	0	0	0	#NULL!	0	0	0	0	#NULL!	0	0	0	0	#NULL!	0	0	0
7930128	929914	2009-06-23 10:15:00	2009-07-10 09:00:00	16.9479	E310	KNO	1	0	1	78.3	2	4	160	160	36.41	1	1	1	0		0	0	0		0	0	0	#NULL!	0	0	0	#NULL!	0	0	0	#NULL!	0	0	0	0	#NULL!	0	0	0	0	#NULL!	0	0	0
7931493	921530	2009-05-05 08:00:00	2009-05-08 11:00:00	3.125	G301	OOG	1	0	2	66.2	2	4	183	183	32.27	1	4	1	0		0	0	0		0	0	0	#NULL!	0	0	1	999	0	0	0	#NULL!	0	0	0	0	#NULL!	0	0	0	0	#NULL!	0	0	0
7933813	918065	2009-04-14 10:00:00	2009-04-19 11:15:00	5.05208	B330	CAC	1	0	2	58	1	3	145	145	43.36	1	1	1	0		0	0	0		0	0	0	#NULL!	0	0	0	#NULL!	0	0	0	#NULL!	0	0	0	0	#NULL!	0	0	0	0	#NULL!	0	0	0
7933945	3000811	2010-12-23 22:19:00	2011-01-11 13:00:00	18.6118	B330	CAC	1	0	1	46.7	1	2	137	137	48.37	1	0	1	0		0	0	0		0	0	0	#NULL!	0	0	0	#NULL!	0	0	0	#NULL!	0	0	0	0	#NULL!	0	0	0	0	#NULL!	0	0	0
7937151	948210	2009-10-08 10:30:00	2009-10-27 10:00:00	18.9792	D350	NEC	1	1	1	73.7	2	4	126	126	36.03	1	19	1	0		0	0	0		0	0	0	#NULL!	0	0	0	#NULL!	0	0	0	#NULL!	0	0	0	0	#NULL!	0	0	0	0	#NULL!	0	0	1
7937798	909803	2009-02-26 09:15:00	2009-03-01 15:00:00	3.23958	B310	CAR	0	0	2	67	2	4	171	171	34.81	1	3	0	0		0	0	0		0	0	0	#NULL!	0	0	0	#NULL!	0	0	1	300	1	1	0	0	#NULL!	0	0	0	0	#NULL!	0	0	0
7938981	802460	2008-01-16 09:40:00	2008-01-20 11:00:00	4.05556	C303	CHI	1	1	2	50.1	1	3	169	169	27.77	2	5	0	0		0	0	0		0	0	0	#NULL!	0	0	0	#NULL!	0	0	0	#NULL!	0	0	0	0	#NULL!	0	0	0	0	#NULL!	0	0	0
7940512	852167	2008-11-14 10:30:00	2008-11-28 12:00:00	14.0625	A320	DER	0	0	1	88.5	3	5	127	127	46.37	1	13	0	0		0	0	0		0	0	0	#NULL!	0	0	0	#NULL!	0	0	0	#NULL!	0	0	0	0	#NULL!	0	0	0	0	#NULL!	0	0	0
7940635	1117005	2011-03-29 00:18:00	2011-04-07 12:00:00	9.4875	A303	NEF	0	0	1	39.2	1	2	162	162	41.31	1	0	1	0		0	0	0		0	0	0	#NULL!	0	0	0	#NULL!	0	0	0	#NULL!	0	0	0	0	#NULL!	0	0	0	0	#NULL!	0	0	0
7940822	1119036	2011-04-07 14:49:00	2011-05-06 10:30:00	28.8201	A308	ONC	0	1	1	74.8	2	4	116	116	39.52	1	6	1	0		0	0	0		0	0	0	#NULL!	0	0	0	#NULL!	0	0	0	#NULL!	0	0	0	0	#NULL!	0	0	0	0	#NULL!	0	0	0
7942847	942681	2009-09-07 14:00:00	2009-09-11 14:45:00	4.03125	B310	CAR	0	0	2	30.9	1	1	175	175	39.66	1	0	1	0		0	0	0		0	0	0	#NULL!	0	0	0	#NULL!	0	0	0	#NULL!	0	0	0	0	#NULL!	0	0	0	0	#NULL!	0	0	0
7946081	1012387	2010-03-08 16:00:00	2010-03-22 13:00:00	13.875	C303	VAT	1	0	1	81.2	3	5	244	244	22.21	2	0	1	0		0	0	0		0	0	0	#NULL!	0	0	0	#NULL!	0	0	0	#NULL!	0	0	0	0	#NULL!	0	0	0	0	#NULL!	0	0	0
7947094	840789	2008-09-10 11:00:00	2008-09-20 12:00:00	10.0417	A300	HAE	0	1	1	57.3	1	3	108	108	45.31	1	0	0	0		0	0	0		0	0	0	#NULL!	0	0	0	#NULL!	0	0	0	#NULL!	0	0	0	0	#NULL!	0	0	0	0	#NULL!	0	0	0
7948172	1036168	2010-07-20 13:30:00	2010-07-27 11:00:00	6.89583	A303	NEF	0	1	2	42.3	1	2	121	121	42.26	1	3	1	0		0	0	0		0	0	0	#NULL!	0	0	0	#NULL!	0	0	0	#NULL!	0	0	0	0	#NULL!	0	0	0	0	#NULL!	0	0	0
7949762	830793	2008-07-06 11:00:00	2008-07-15 14:00:00	9.125	B330	CAC	1	1	1	82.9	3	5	106	106	42.95	1	1	0	0		0	0	0		0	0	0	#NULL!	0	0	1	999	0	0	0	#NULL!	0	0	0	0	#NULL!	0	0	0	0	#NULL!	0	0	0
7952224	935636	2009-07-27 20:30:00	2009-08-17 15:30:00	20.7917	C301	VAT	1	0	1	79.4	2	4	135	135	44.17	1	0	1	0		0	0	0		0	0	0	#NULL!	0	0	0	#NULL!	0	0	0	#NULL!	0	0	0	0	#NULL!	0	0	0	0	#NULL!	0	0	0
7953651	1036130	2010-07-20 09:30:00	2010-07-22 11:00:00	2.0625	B310	CAR	0	1	2	63.9	1	3	164	164	27.37	2	1	1	0		0	0	0		0	0	0	#NULL!	0	0	0	#NULL!	0	0	0	#NULL!	0	0	0	0	#NULL!	0	0	0	0	#NULL!	0	0	0
7961319	1110115	2011-02-22 10:05:00	2011-03-03 14:00:00	9.16319	B310	CAR	0	1	1	82.9	3	5	128	128	34.55	1	0	1	0		0	0	0		0	0	0	#NULL!	0	0	1	999	0	0	0	#NULL!	0	0	0	0	#NULL!	0	0	0	0	#NULL!	0	0	0
7962377	1009689	2010-02-23 09:30:00	2010-02-25 11:15:00	2.07292	B310	CAR	0	0	2	64.9	1	3	168	168	35.76	1	2	1	0		0	0	0		0	0	0	#NULL!	0	0	0	#NULL!	0	0	0	#NULL!	0	0	0	0	#NULL!	0	0	0	0	#NULL!	0	0	0
7962989	1026768	2010-05-30 11:00:00	2010-06-15 10:30:00	15.9792	B330	CAC	1	0	1	69.3	2	4	130	130	47.43	1	1	1	0		0	0	0		0	0	0	#NULL!	0	0	0	#NULL!	0	0	0	#NULL!	0	0	0	0	#NULL!	0	0	0	0	#NULL!	0	0	0
7964011	1004071	2010-01-23 23:14:00	2010-01-26 11:30:00	2.51111	F320	GON	1	1	2	76.6	2	4	204	204	20.5	2	2	1	0		0	0	0		0	0	0	#NULL!	0	0	0	#NULL!	0	0	0	#NULL!	0	0	0	0	#NULL!	0	0	0	0	#NULL!	0	0	0
7965177	1042960	2010-08-29 20:30:00	2010-09-08 10:30:00	9.58333	C303	CHI	1	0	1	73.5	2	4	142	142	42.33	1	7	1	0		0	0	0		0	0	0	#NULL!	0	0	0	#NULL!	0	0	1	300	1	1	0	0	#NULL!	0	0	0	0	#NULL!	0	0	0
7966307	1012928	2010-03-12 09:30:00	2010-03-20 11:00:00	8.0625	D380	NEC	1	0	1	81.6	3	5	121	121	49.85	1	1	1	0		0	0	0		0	0	0	#NULL!	0	0	0	#NULL!	0	0	0	#NULL!	0	0	0	0	#NULL!	0	0	0	0	#NULL!	0	0	0
7967711	1001143	2010-01-08 11:08:00	2010-01-15 15:30:00	7.18194	A304	GAS	0	1	1	50.6	1	3	211	211	21.45	2	1	1	0		0	0	0		0	0	0	#NULL!	0	0	0	#NULL!	0	0	0	#NULL!	0	0	0	0	#NULL!	0	0	0	0	#NULL!	0	0	0
7969837	711260	2007-03-11 18:09:00	2007-03-17 16:02:00	5.91181	A303	NEF	0	1	2	69.7	2	4	234	234	17.84	2	2	0	0		0	0	0		0	0	0	#NULL!	0	0	0	#NULL!	0	0	0	#NULL!	0	0	0	0	#NULL!	0	0	0	0	#NULL!	0	0	0
7970328	924480	2009-05-25 10:05:00	2009-05-29 09:00:00	3.95486	B410	CAR	0	1	2	63	1	3	118	118	40.13	1	0	1	0		0	0	0		0	0	0	#NULL!	0	0	0	#NULL!	0	0	0	#NULL!	0	0	0	0	#NULL!	0	0	0	0	#NULL!	0	0	0
7972422	911928	2009-03-10 11:00:00	2009-03-11 17:00:00	1.25	A307	REU	0	1	2	54	1	3	103	103	48.43	1	1	0	0		0	0	0		0	0	0	#NULL!	0	0	1	999	0	0	0	#NULL!	0	0	0	0	#NULL!	0	0	0	0	#NULL!	0	0	0
7973957	920689	2009-04-29 09:30:00	2009-05-01 16:57:00	2.31042	D380	NEC	1	1	2	66.5	2	4	107	107	44.43	1	2	1	0		0	0	0		0	0	0	#NULL!	0	0	0	#NULL!	0	0	0	#NULL!	0	0	0	0	#NULL!	0	0	0	0	#NULL!	0	0	0
7974730	906381	2009-02-06 09:07:00	2009-02-12 10:10:00	6.04375	D380	NEC	1	0	2	72.3	2	4	204	204	27.96	2	7	0	0		0	0	0		0	0	0	#NULL!	0	0	0	#NULL!	0	0	0	#NULL!	0	0	0	0	#NULL!	0	0	0	0	#NULL!	0	0	1
7975789	906539	2009-02-06 11:55:00	2009-02-18 15:00:00	12.1285	A395	GER	0	1	1	79.3	2	4	98	98	47.45	1	2	0	0		0	0	0		0	0	0	#NULL!	0	0	0	#NULL!	0	0	0	#NULL!	0	0	0	0	#NULL!	0	0	0	0	#NULL!	0	0	0
7975964	907822	2009-02-16 11:00:00	2009-02-21 11:00:00	5	A307	REU	0	1	2	45	1	2	135	135	36.78	1	3	0	0		0	0	0		0	0	0	#NULL!	0	0	1	999	0	0	0	#NULL!	0	0	0	0	#NULL!	0	0	0	0	#NULL!	0	0	0
7979388	1018792	2010-04-14 10:30:00	2010-04-21 10:30:00	7	A395	GER	0	0	2	85.9	3	5	127	127	46.65	1	2	1	0		0	0	0		0	0	0	#NULL!	0	0	1	999	0	0	0	#NULL!	0	0	0	0	#NULL!	0	0	0	0	#NULL!	0	0	0
7980124	860123	2008-12-29 20:10:00	2009-01-02 13:00:00	3.70139	B410	CAR	0	0	2	79.5	2	4	146	146	40.35	1	0	0	0		0	0	0		0	0	0	#NULL!	0	0	0	#NULL!	0	0	0	#NULL!	0	0	0	0	#NULL!	0	0	0	0	#NULL!	0	0	0
7980142	923172	2009-05-12 16:44:00	2009-06-05 14:30:00	23.9069	C303	VAT	1	1	1	72.1	2	4	149	149	29.83	2	0	1	0		0	0	0		0	0	0	#NULL!	0	0	0	#NULL!	0	0	0	#NULL!	0	0	0	0	#NULL!	0	0	0	0	#NULL!	0	0	0
7980709	900002	2008-12-31 23:00:00	2009-01-14 10:00:00	13.4583	A304	GAS	0	1	1	77.7	2	4	95	95	49.39	1	2	0	0		0	0	0		0	0	0	#NULL!	0	0	0	#NULL!	0	0	0	#NULL!	0	0	0	0	#NULL!	0	0	0	0	#NULL!	0	0	0
7982295	1102083	2011-01-13 11:00:00	2011-01-14 19:00:00	1.33333	A303	NEF	0	0	2	42	1	2	470	470	11.92	2	1	1	0		0	0	0		0	0	0	#NULL!	0	0	0	#NULL!	0	0	0	#NULL!	0	0	0	0	#NULL!	0	0	0	0	#NULL!	0	0	0
7982343	849486	2008-10-30 09:15:00	2008-11-03 14:00:00	4.19792	B310	CAR	0	1	2	72.9	2	4	136	136	33.07	1	1	0	0		0	0	0		0	0	0	#NULL!	0	0	0	#NULL!	0	0	0	#NULL!	0	0	0	0	#NULL!	0	0	0	0	#NULL!	0	0	0
7986477	902953	2009-01-20 10:00:00	2009-01-22 11:15:00	2.05208	A308	ONC	0	0	2	65.6	2	4	127	127	49.27	1	2	0	0		0	0	0		0	0	0	#NULL!	0	0	0	#NULL!	0	0	0	#NULL!	0	0	0	0	#NULL!	0	0	0	0	#NULL!	0	0	0
7987476	823878	2008-05-28 12:30:00	2008-06-06 13:00:00	9.02083	F320	GON	1	1	1	46.4	1	2	112	112	45.35	1	7	0	0		0	0	0		0	0	0	#NULL!	0	0	1	999	0	0	0	#NULL!	0	0	0	0	#NULL!	0	0	0	0	#NULL!	0	0	0
7988259	900527	2009-01-06 10:30:00	2009-01-08 15:00:00	2.1875	D360	NER	0	0	2	67.6	2	4	136	136	45.25	1	0	0	0		0	0	0		0	0	0	#NULL!	0	0	0	#NULL!	0	0	0	#NULL!	0	0	0	0	#NULL!	0	0	0	0	#NULL!	0	0	0
7988763	914067	2009-03-22 15:00:00	2009-04-01 09:30:00	9.77083	B330	CAC	1	0	1	61.8	1	3	151	151	40.84	1	1	0	0		0	0	0		0	0	0	#NULL!	0	0	0	#NULL!	0	0	0	#NULL!	0	0	0	0	#NULL!	0	0	0	0	#NULL!	0	0	0
7988809	923748	2009-05-18 11:00:00	2009-07-15 13:30:00	58.1042	C301	CHP	1	0	3	77	2	4	124	124	49.03	1	1	1	0		0	0	0		0	0	0	#NULL!	0	0	0	#NULL!	0	0	0	#NULL!	0	0	0	0	#NULL!	0	0	0	0	#NULL!	0	0	0
7988812	947429	2009-10-05 11:00:00	2009-10-21 14:53:00	16.1618	A300	HAE	0	0	1	67.3	2	4	134	134	46.08	1	0	1	0		0	0	0		0	0	0	#NULL!	0	0	0	#NULL!	0	0	0	#NULL!	0	0	0	0	#NULL!	0	0	0	0	#NULL!	0	0	0
7994091	954739	2009-11-12 10:00:00	2009-11-20 11:20:00	8.05556	B330	CAC	1	1	1	82.1	3	5	99	99	46.57	1	1	1	0		0	0	0		0	0	0	#NULL!	0	0	0	#NULL!	0	0	0	#NULL!	0	0	0	0	#NULL!	0	0	0	0	#NULL!	0	0	0
7995720	905027	2009-01-30 09:00:00	2009-02-18 15:00:00	19.25	C303	URO	1	0	1	80.5	3	5	179	179	31.81	1	0	0	0		0	0	0		0	0	0	#NULL!	0	0	0	#NULL!	0	0	0	#NULL!	0	0	0	0	#NULL!	0	0	0	0	#NULL!	0	0	0
7999353	840524	2008-09-08 04:20:00	2008-09-23 11:00:00	15.2778	B330	CAC	1	1	1	77.9	2	4	108	108	42.57	1	1	0	0		0	0	0		0	0	0	#NULL!	0	0	0	#NULL!	0	0	0	#NULL!	0	0	0	0	#NULL!	0	0	0	0	#NULL!	0	0	0
8000463	859890	2008-12-28 16:19:00	2009-02-09 15:45:00	42.9764	A303	NEF	0	0	3	69.2	2	4	285	285	19.18	2	0	0	0		0	0	0		0	0	0	#NULL!	0	0	0	#NULL!	0	0	0	#NULL!	0	0	0	0	#NULL!	0	0	0	0	#NULL!	0	0	0
8004754	724476	2007-06-06 00:19:00	2007-07-03 18:00:00	27.7368	B330	CAC	1	0	1	60.1	1	3	157	157	39.27	1	1	0	0		0	0	0		0	0	0	#NULL!	0	0	1	999	0	0	0	#NULL!	0	0	0	0	#NULL!	0	0	0	0	#NULL!	0	0	0
8006441	1046851	2010-09-16 17:00:00	2010-09-21 17:00:00	5	A302	NEF	0	1	2	64.1	1	3	312	312	13.02	2	0	1	0		0	0	0		0	0	0	#NULL!	0	0	0	#NULL!	0	0	0	#NULL!	0	0	0	0	#NULL!	0	0	0	0	#NULL!	0	0	0
8016626	727639	2007-06-25 10:46:00	2007-07-03 11:00:00	8.00972	B340	LON	0	1	1	65.2	2	4	101	101	47.68	1	4	0	0		0	0	0		0	0	0	#NULL!	0	0	0	#NULL!	0	0	0	#NULL!	0	0	0	0	#NULL!	0	0	0	0	#NULL!	0	0	0
8020070	1034975	2010-07-12 10:53:00	2010-07-14 10:30:00	1.98403	A302	INT	0	1	2	50.2	1	3	108	108	46.54	1	1	1	0		0	0	0		0	0	0	#NULL!	0	0	0	#NULL!	0	0	0	#NULL!	0	0	0	0	#NULL!	0	0	0	0	#NULL!	0	0	0
8024552	725230	2007-06-08 22:19:00	2007-07-06 13:30:00	27.6326	A395	GER	0	1	1	79.7	2	4	118	118	38.26	1	11	0	0		0	0	0		0	0	0	#NULL!	0	0	0	#NULL!	0	0	0	#NULL!	0	0	0	0	#NULL!	0	0	0	0	#NULL!	0	0	0
8033403	814972	2008-03-31 12:31:00	2008-04-04 17:00:00	4.18681	D360	NER	0	1	2	77.5	2	4	107	107	43.07	1	4	0	0		0	0	0		0	0	0	#NULL!	0	0	0	#NULL!	0	0	0	#NULL!	0	0	0	0	#NULL!	0	0	0	0	#NULL!	0	0	0
8044877	942576	2009-09-05 09:30:00	2009-09-08 13:15:00	3.15625	A303	NEF	0	1	2	52.6	1	3	160	160	29.29	2	0	1	0		0	0	0		0	0	0	#NULL!	0	0	0	#NULL!	0	0	0	#NULL!	0	0	0	0	#NULL!	0	0	0	0	#NULL!	0	0	0
8048961	725271	2007-06-10 21:17:00	2007-06-20 14:30:00	9.71736	A303	NEF	0	1	1	64.3	1	3	316	316	12.82	2	0	0	0		0	0	0		0	0	0	#NULL!	0	0	0	#NULL!	0	0	0	#NULL!	0	0	0	0	#NULL!	0	0	0	0	#NULL!	0	0	1
8066482	729111	2007-07-04 06:59:00	2007-07-12 10:00:00	8.12569	B310	CAR	0	0	1	78.2	2	4	158	158	36.95	1	1	0	0		0	0	0		0	0	0	#NULL!	0	0	0	#NULL!	0	0	0	#NULL!	0	0	0	0	#NULL!	0	0	0	0	#NULL!	0	0	0
8068835	1019580	2010-04-19 14:00:00	2010-04-21 17:00:00	2.125	A302	INT	0	0	2	64	1	3	130	130	48.21	1	0	1	0		0	0	0		0	0	0	#NULL!	0	0	0	#NULL!	0	0	1	300	1	1	0	0	#NULL!	0	0	0	0	#NULL!	0	0	0
8071613	751219	2007-11-20 17:07:00	2007-11-21 17:30:00	1.01597	D311	NER	0	0	2	74.2	2	4	137	137	44.03	1	0	0	0		0	0	0		0	0	0	#NULL!	0	0	0	#NULL!	0	0	0	#NULL!	0	0	0	0	#NULL!	0	0	0	1	999	0	0	1
8076907	736872	2007-08-25 16:15:00	2007-09-02 17:00:00	8.03125	A303	NEF	0	0	1	29	1	1	565	565	10.39	2	5	0	0		0	0	0		0	0	0	#NULL!	0	0	0	#NULL!	0	0	0	#NULL!	0	0	0	0	#NULL!	0	0	0	0	#NULL!	0	0	0
8078954	918220	2009-04-15 09:00:00	2009-05-04 14:30:00	19.2292	D370	NER	0	1	1	64.5	1	3	100	100	48.34	1	18	1	0		0	0	0		0	0	0	#NULL!	0	0	1	999	0	0	0	#NULL!	0	0	0	0	#NULL!	0	0	0	0	#NULL!	0	0	0
8079326	1063294	2010-12-08 13:35:00	2010-12-14 15:00:00	6.05903	A302	INT	0	1	2	63.3	1	3	389	389	10.12	2	6	1	0		0	0	0		0	0	0	#NULL!	0	0	0	#NULL!	0	0	1	100	1	0	0	0	#NULL!	0	0	0	0	#NULL!	0	0	0
8082253	728793	2007-07-03 10:05:00	2007-07-12 18:00:00	9.32986	B310	CAR	0	0	1	74.7	2	4	218	218	25.73	2	0	0	0		0	0	0		0	0	0	#NULL!	0	0	0	#NULL!	0	0	0	#NULL!	0	0	0	0	#NULL!	0	0	0	0	#NULL!	0	0	0
8085528	812878	2008-03-18 00:05:00	2008-06-17 13:00:00	91.5382	B340	LON	0	1	3	40.1	1	2	128	128	40.04	1	1	0	0		0	0	0		0	0	0	#NULL!	0	0	1	999	0	0	0	#NULL!	0	0	0	0	#NULL!	0	0	0	0	#NULL!	0	0	0
8088927	738194	2007-09-05 12:00:00	2007-09-07 11:00:00	1.95833	C305	VAT	1	1	2	67	2	4	126	126	36.74	1	2	0	0		0	0	0		0	0	0	#NULL!	0	0	0	#NULL!	0	0	0	#NULL!	0	0	0	0	#NULL!	0	0	0	0	#NULL!	0	0	0
8092179	838766	2008-08-28 01:00:00	2008-09-10 14:00:00	13.5417	A303	NEF	0	1	1	62.7	1	3	154	154	29.54	2	0	0	0		0	0	0		0	0	0	#NULL!	0	0	0	#NULL!	0	0	0	#NULL!	0	0	0	0	#NULL!	0	0	0	0	#NULL!	0	0	0
8098396	827761	2008-06-18 12:15:00	2008-06-25 14:00:00	7.07292	B310	CAR	0	0	1	75.2	2	4	155	155	38.08	1	2	0	0		0	0	0		0	0	0	#NULL!	0	0	0	#NULL!	0	0	0	#NULL!	0	0	0	0	#NULL!	0	0	0	0	#NULL!	0	0	0
8100288	930040	2009-06-22 13:00:00	2009-06-26 11:00:00	3.91667	D351	NER	0	1	2	80	2	5	121	121	37.14	1	4	1	0		0	0	0		0	0	0	#NULL!	0	0	0	#NULL!	0	0	0	#NULL!	0	0	0	0	#NULL!	0	0	0	0	#NULL!	0	0	0
8104457	962546	2009-12-23 10:00:00	2010-01-13 10:00:00	21	C303	VAT	1	0	1	77.6	2	4	258	258	21.02	2	2	1	0		0	0	0		0	0	0	#NULL!	0	0	0	#NULL!	0	0	0	#NULL!	0	0	0	0	#NULL!	0	0	0	0	#NULL!	0	0	0
8105027	1019171	2010-04-15 06:00:00	2010-04-16 11:00:00	1.20833	B410	CAR	0	0	2	81.5	3	5	149	149	39.21	1	1	1	0		0	0	0		0	0	0	#NULL!	0	0	0	#NULL!	0	0	0	#NULL!	0	0	0	0	#NULL!	0	0	0	0	#NULL!	0	0	0
8115167	902506	2009-01-15 12:59:00	2009-01-20 16:00:00	5.12569	A302	INF	0	0	2	82.5	3	5	352	352	14.5	2	0	0	0		0	0	0		0	0	0	#NULL!	0	0	0	#NULL!	0	0	1	100	1	0	0	0	#NULL!	0	0	0	0	#NULL!	0	0	0
8117948	930765	2009-06-29 11:00:00	2009-07-02 10:30:00	2.97917	A395	GER	0	0	2	71.9	2	4	152	152	39.31	1	3	1	0		0	0	0		0	0	0	#NULL!	0	0	0	#NULL!	0	0	0	#NULL!	0	0	0	0	#NULL!	0	0	0	0	#NULL!	0	0	0
8134854	805104	2008-01-31 14:00:00	2008-02-18 10:30:00	17.8542	A395	GER	0	1	1	73.3	2	4	101	101	46.56	1	12	0	0		0	0	0		0	0	0	#NULL!	0	0	0	#NULL!	0	0	1	100	1	0	0	0	#NULL!	0	0	0	0	#NULL!	0	0	0
8136891	847219	2008-10-16 11:55:00	2008-10-28 15:50:00	12.1632	A307	REU	0	1	1	67.5	2	4	145	145	31.19	1	1	0	0		0	0	0		0	0	0	#NULL!	0	0	1	999	0	0	0	#NULL!	0	0	0	0	#NULL!	0	0	0	0	#NULL!	0	0	0
8139480	743746	2007-10-09 10:00:00	2007-11-08 17:00:00	30.2917	A320	DER	0	1	3	36.4	1	2	255	255	18.43	2	3	0	0		0	0	0		0	0	0	#NULL!	0	0	0	#NULL!	0	0	0	#NULL!	0	0	0	0	#NULL!	0	0	0	0	#NULL!	0	0	0
8151978	1120619	2011-04-15 00:37:00	2011-04-19 15:00:00	4.59931	A307	REU	0	1	2	80.5	3	5	147	147	29.63	2	0	1	0		0	0	0		0	0	0	#NULL!	0	0	1	10	1	1	0	#NULL!	0	0	0	0	#NULL!	0	0	0	0	#NULL!	0	0	0
8154273	934542	2009-07-20 11:00:00	2009-07-24 18:00:00	4.29167	A307	REU	0	1	2	67.4	2	4	110	110	42.92	1	3	1	0		0	0	0		0	0	0	#NULL!	0	0	0	#NULL!	0	0	0	#NULL!	0	0	0	0	#NULL!	0	0	0	1	999	0	0	1
8159383	726738	2007-06-20 11:00:00	2007-07-03 11:00:00	13	A303	NEF	0	0	1	75.1	2	4	167	167	34.95	1	1	0	0		0	0	0		0	0	0	#NULL!	0	0	0	#NULL!	0	0	1	100	1	0	0	0	#NULL!	0	0	0	0	#NULL!	0	0	0
8160345	1063474	2010-12-09 14:37:00	2010-12-24 11:00:00	14.8493	C303	VAT	1	1	1	81.4	3	5	97	97	47.76	1	13	1	0		0	0	0		0	0	0	#NULL!	0	0	1	999	0	0	0	#NULL!	0	0	0	0	#NULL!	0	0	0	0	#NULL!	0	0	0
8164586	821381	2008-05-13 07:45:00	2008-05-18 11:00:00	5.13542	C303	VAT	1	1	2	63.8	1	3	126	126	37.11	1	4	0	0		0	0	0		0	0	0	#NULL!	0	0	0	#NULL!	0	0	0	#NULL!	0	0	0	0	#NULL!	0	0	0	0	#NULL!	0	0	0
8167152	962236	2009-12-20 16:12:00	2010-01-14 10:30:00	24.7625	D340	NER	0	0	1	71.6	2	4	141	141	42.9	1	1	1	0		0	0	0		0	0	0	#NULL!	0	0	0	#NULL!	0	0	0	#NULL!	0	0	0	0	#NULL!	0	0	0	0	#NULL!	0	0	0
8169003	828658	2008-06-24 20:30:00	2008-07-05 14:00:00	10.7292	C302	CHI	1	1	1	72.1	2	4	99	99	47.81	1	1	0	0		0	0	0		0	0	0	#NULL!	0	0	1	999	0	0	0	#NULL!	0	0	0	0	#NULL!	0	0	0	0	#NULL!	0	0	0
[truncated: 455 more rows]
[truncated: 171 more columns]
